# Supplementary material for: Reconfigurable and nonvolatile photo-pyroelectricity in a ceramic-like biaxial molecular ferroelectric via polarization engineering
Source: Sci Adv. 2026 May 29;12(22):eaec5864. doi: 10.1126/sciadv.aec5864 (PMC13220874; doi:10.1126/sciadv.aec5864)
Supplement: Supplementary file 2 — Data S1 [file sciadv.aec5864_data_s1.zip]

Archive with 10 entries (9 files):
- Data/
- Data/Ferroelectricity data.xlsx
- Data/Photo-pyroelectric currents measured under 266-1550 nm at 30 kVcm and -30 kVcm.xlsx
- Data/Photo-pyroelectric data for different wavelength bands.xlsx
- Data/Photo-pyroelectricity data.xlsx
- Data/Pyroelectric current under short electrical pulses.xlsx
- Data/Pyroelectricity data.xlsx
- Data/Reconfigurable photo-pyroelectricity data.xlsx
- Data/XRD diffraction data of the ceramic-like sheet.xlsx
- Data/Different non-volatile photo-pyroelectric response states.xlsx
