# Supplementary material for: Reconfigurable and nonvolatile photo-pyroelectricity in a ceramic-like biaxial molecular ferroelectric via polarization engineering
Source: Sci Adv. 2026 May 29;12(22):eaec5864. doi: 10.1126/sciadv.aec5864 (PMC13220874; doi:10.1126/sciadv.aec5864)
Supplement: Supplementary file 2 — Data S1 [file sciadv.aec5864_data_s1.zip › Data/Ferroelectricity data.xlsx]

## Sheet: Sheet1
0.00382	-1.0326	0.00305	-1.30546	0.00839	-1.48826	0.00534	-1.70478	0.01363	-1.90352	0.00932	-1.91208
0.16403	-1.03371	0.18082	-1.3073	0.22812	-1.48912	0.28381	-1.70478	0.31699	-1.90168	0.33348	-1.91278
0.33798	-1.03408	0.37689	-1.30435	0.45013	-1.48914	0.58289	-1.70478	0.64186	-1.90168	0.67987	-1.91381
0.51041	-1.03445	0.56076	-1.3014	0.67749	-1.48831	0.85831	-1.70072	0.97104	-1.89799	1.01622	-1.91519
0.67368	-1.02965	0.75226	-1.29808	0.89645	-1.48663	1.15051	-1.70183	1.30022	-1.89615	1.36548	-1.91689
0.84228	-1.02929	0.93384	-1.29993	1.13831	-1.48411	1.4328	-1.70331	1.61792	-1.89062	1.71761	-1.91893
1.01776	-1.02855	1.12839	-1.29698	1.37711	-1.48074	1.7273	-1.69556	1.93921	-1.89172	2.06758	-1.92131
1.1795	-1.02744	1.33591	-1.29845	1.59531	-1.47652	2.00882	-1.7022	2.27699	-1.88951	2.42258	-1.92402
1.36185	-1.02634	1.51444	-1.2944	1.83029	-1.47043	2.30637	-1.69667	2.61191	-1.88693	2.76681	-1.92972
1.54266	-1.02154	1.70136	-1.29661	2.04926	-1.4603	2.59094	-1.69446	2.92746	-1.88287	3.10747	-1.93356
1.69983	-1.01933	1.88904	-1.29476	2.29569	-1.44816	2.88849	-1.68966	3.27528	-1.88324	3.45959	-1.93607
1.8486	-1.01675	2.07214	-1.29366	2.51541	-1.44581	3.16696	-1.68634	3.5937	-1.88435	3.80096	-1.93757
2.02332	-1.01601	2.2644	-1.29034	2.73972	-1.44157	3.45917	-1.68339	3.9236	-1.88472	4.14735	-1.94254
2.20184	-1.01417	2.45209	-1.29329	2.9747	-1.44118	3.75214	-1.6775	4.23915	-1.88472	4.48944	-1.94599
2.36359	-1.01527	2.64969	-1.28813	3.20206	-1.44228	4.03595	-1.67713	4.58052	-1.88877	4.84013	-1.94856
2.52914	-1.01712	2.82745	-1.2896	3.44391	-1.44327	4.33731	-1.67012	4.89033	-1.88497	5.18222	-1.95019
2.71072	-1.01398	3.02124	-1.29218	3.66516	-1.44198	4.61884	-1.66385	5.23888	-1.88861	5.53076	-1.95094
2.8801	-1.01578	3.22113	-1.28776	3.89481	-1.43819	4.90875	-1.66422	5.56734	-1.89298	5.89078	-1.94499
3.03803	-1.01217	3.40347	-1.28813	4.12521	-1.43662	5.18875	-1.6668	5.88432	-1.89245	6.23071	-1.94539
3.22266	-1.01239	3.59345	-1.28946	4.34952	-1.43551	5.48325	-1.6663	6.20848	-1.88622	6.57567	-1.94522
3.39432	-1.00992	3.79105	-1.28932	4.58298	-1.43323	5.7663	-1.67076	6.55128	-1.88578	6.92062	-1.94334
3.56369	-1.00816	3.97415	-1.2874	4.80042	-1.42868	6.06079	-1.67098	6.86325	-1.88556	7.26916	-1.93767
3.72925	-1.00486	4.15649	-1.28551	5.03845	-1.42723	6.35223	-1.67176	7.19171	-1.88405	7.61986	-1.93288
3.89175	-1.00569	4.3541	-1.2853	5.27496	-1.42489	6.63147	-1.66447	7.52089	-1.87665	7.95334	-1.92282
4.06723	-1.00421	4.53491	-1.28471	5.51148	-1.42374	6.93588	-1.65771	7.85796	-1.86643	8.29901	-1.9089
4.22668	-1.00016	4.73404	-1.2794	5.72357	-1.42585	7.21054	-1.65247	8.18211	-1.85225	8.65974	-1.8945
4.40292	-0.99868	4.9202	-1.2703	5.95627	-1.42586	7.50427	-1.64105	8.51344	-1.83909	9.01044	-1.87406
4.56467	-0.99979	5.10101	-1.2671	6.176	-1.42422	7.78809	-1.62394	8.84334	-1.81839	9.34535	-1.85156
4.75311	-0.99979	5.30777	-1.26609	6.41098	-1.42415	8.08868	-1.60908	9.17538	-1.79519	9.7025	-1.82108
4.90036	-0.99501	5.48935	-1.2649	6.6391	-1.41651	8.36868	-1.59393	9.49094	-1.76876	10.0374	-1.78937
5.09338	-0.99695	5.67322	-1.26192	6.8718	-1.40549	8.66394	-1.57818	9.83231	-1.73387	10.391	-1.74973
5.23758	-0.99682	5.87387	-1.25798	7.09915	-1.39639	8.94775	-1.56247	10.1658	-1.69711	10.7273	-1.70699
5.42831	-0.99207	6.05926	-1.25133	7.34024	-1.38458	9.2453	-1.54578	10.4914	-1.65445	11.0838	-1.66285
5.59845	-0.9922	6.25	-1.24301	7.57217	-1.37121	9.53369	-1.52557	10.8091	-1.6086	11.4373	-1.61236
5.75104	-0.9894	6.43616	-1.2352	7.78809	-1.35526	9.81522	-1.49648	11.1426	-1.56273	11.7651	-1.55885
5.93262	-0.98588	6.60782	-1.22453	8.01773	-1.34178	10.099	-1.46539	11.4581	-1.51308	12.1186	-1.50026
6.0997	-0.97915	6.82373	-1.22039	8.25119	-1.32972	10.4027	-1.43007	11.7909	-1.46142	12.4621	-1.44226
6.27213	-0.97374	7.00836	-1.21465	8.47168	-1.31431	10.6865	-1.3932	12.1165	-1.40612	12.8078	-1.37901
6.44455	-0.96554	7.1846	-1.20502	8.70438	-1.29876	10.9749	-1.35608	12.4449	-1.34832	13.1578	-1.31327
6.5979	-0.95341	7.37076	-1.19037	8.93936	-1.27415	11.2663	-1.31839	12.7813	-1.28477	13.5042	-1.2445
6.80084	-0.94552	7.59201	-1.1799	9.18274	-1.25033	11.5669	-1.27183	13.1062	-1.22442	13.8649	-1.17153
6.9397	-0.934	7.76596	-1.16835	9.39407	-1.2205	11.8507	-1.22115	13.4296	-1.15513	14.2027	-1.09967
7.12509	-0.91794	7.95517	-1.15524	9.63211	-1.19051	12.13	-1.17278	13.766	-1.08739	14.5462	-1.02635
7.28073	-0.90175	8.13446	-1.14066	9.85107	-1.15658	12.426	-1.1204	14.0758	-1.01452	14.9041	-0.95285
7.45087	-0.88926	8.33435	-1.11777	10.0906	-1.12244	12.6999	-1.06712	14.4207	-0.93727	15.2498	-0.87615
7.62634	-0.87702	8.51593	-1.09398	10.3195	-1.09102	12.9944	-1.01046	14.7442	-0.86252	15.5804	-0.80794
7.78885	-0.86362	8.70819	-1.06836	10.5469	-1.05321	13.2828	-0.95308	15.0776	-0.78659	15.9361	-0.73578
7.95593	-0.85092	8.91113	-1.04151	10.7727	-1.01237	13.5712	-0.89137	15.391	-0.71313	16.2767	-0.65883
8.1398	-0.83564	9.09119	-1.02088	11.0123	-0.97003	13.8542	-0.82385	15.7224	-0.63606	16.626	-0.58496
8.29773	-0.81833	9.27506	-0.99284	11.2236	-0.93158	14.1586	-0.76349	16.0451	-0.56488	16.9709	-0.51405
8.46634	-0.80057	9.46655	-0.96901	11.4517	-0.89197	14.4394	-0.69779	16.3757	-0.49655	17.3173	-0.44527
8.63113	-0.7815	9.66263	-0.93892	11.6829	-0.84595	14.7316	-0.63861	16.6999	-0.42865	17.6472	-0.37823
8.80432	-0.7598	9.85336	-0.90316	11.9163	-0.80066	15.023	-0.57447	17.0506	-0.35952	18.013	-0.31033
8.96454	-0.73697	10.0349	-0.86705	12.1315	-0.75164	15.3084	-0.51493	17.3639	-0.29406	18.3443	-0.24139
9.15298	-0.71466	10.2234	-0.83608	12.381	-0.70338	15.5998	-0.45403	17.691	-0.23004	18.7022	-0.17727
9.30557	-0.68882	10.4126	-0.7985	12.6099	-0.65128	15.8951	-0.39352	18.0237	-0.16878	19.0479	-0.11421
9.48715	-0.65927	10.6133	-0.75895	12.8448	-0.60117	16.1781	-0.33596	18.3587	-0.10892	19.395	-0.05324
9.65576	-0.63083	10.791	-0.71776	13.0531	-0.55482	16.4612	-0.28357	18.6742	-0.04718	19.7435	0.00881
9.81674	-0.60208	10.9924	-0.67292	13.3034	-0.50368	16.7427	-0.22727	19.0106	0.01672	20.0856	0.0671
10.0052	-0.57482	11.1641	-0.62971	13.5139	-0.45715	17.0433	-0.16952	19.3189	0.07889	20.4427	0.12433
10.1776	-0.54669	11.3655	-0.59344	13.7566	-0.40655	17.3286	-0.11244	19.6632	0.13763	20.7906	0.18251
10.331	-0.51753	11.544	-0.55576	13.9633	-0.35546	17.6132	-0.05542	19.9988	0.19456	21.1319	0.24229
10.5186	-0.48755	11.7538	-0.51367	14.2044	-0.30678	17.9031	0.0045	20.3144	0.25305	21.474	0.29363
10.6705	-0.45777	11.9217	-0.47296	14.434	-0.25683	18.2121	0.06009	20.6486	0.30586	21.8218	0.34543
10.8536	-0.42707	12.1216	-0.43234	14.6729	-0.20405	18.502	0.11775	20.9842	0.35851	22.1711	0.39745
11.01	-0.39732	12.3093	-0.39253	14.8987	-0.15192	18.7721	0.1731	21.299	0.41073	22.516	0.44509
11.1664	-0.36786	12.4992	-0.34886	15.123	-0.09733	19.0659	0.22879	21.6361	0.464	22.8632	0.49637
11.3571	-0.33307	12.6686	-0.31003	15.3465	-0.04477	19.355	0.27559	21.9617	0.51255	23.206	0.54636
11.5204	-0.30041	12.8723	-0.26455	15.5754	0.00642	19.651	0.32243	22.2858	0.56055	23.5646	0.59252
11.6699	-0.26881	13.06	-0.21866	15.8218	0.05485	19.9226	0.36829	22.61	0.60719	23.9117	0.63493
11.8545	-0.23267	13.2515	-0.17051	16.0377	0.1013	20.2293	0.41349	22.9392	0.65168	24.258	0.67948
12.0277	-0.19816	13.4354	-0.1249	16.2689	0.14348	20.5017	0.45391	23.2698	0.70003	24.6009	0.72463
12.2055	-0.16427	13.6322	-0.08406	16.5115	0.19277	20.8054	0.49593	23.6026	0.75251	24.9408	0.76195
12.3589	-0.13223	13.81	-0.03927	16.716	0.23333	21.08	0.54001	23.9253	0.79818	25.2951	0.80124
12.5267	-0.09838	14.0122	0.00308	16.9586	0.27394	21.3738	0.58235	24.2595	0.84942	25.6407	0.84235
12.6991	-0.06494	14.1945	0.05065	17.1844	0.31307	21.6766	0.62366	24.5722	0.89491	25.9778	0.88268
12.8677	-0.03073	14.389	0.09404	17.4088	0.35103	21.9666	0.66662	24.9157	0.93683	26.3299	0.92159
13.0501	0.00401	14.5752	0.13376	17.643	0.38947	22.2481	0.7066	25.2362	0.97456	26.6792	0.95888
13.2195	0.03957	14.7606	0.17299	17.8879	0.43113	22.5372	0.74532	25.554	1.01125	27.022	0.9958
13.382	0.07269	14.9528	0.21086	18.1084	0.47284	22.8294	0.78124	25.8932	1.05323	27.3777	1.02859
13.559	0.10838	15.1474	0.24843	18.3365	0.51428	23.1171	0.81216	26.2231	1.08785	27.7198	1.06498
13.7245	0.1452	15.3275	0.28651	18.5463	0.55443	23.3971	0.84412	26.5372	1.12074	28.0576	1.09676
13.8863	0.17384	15.5067	0.32907	18.7866	0.59157	23.6984	0.87736	26.8786	1.14731	28.4097	1.12896
14.0808	0.20521	15.7234	0.36701	19.0186	0.62963	23.9799	0.911	27.2027	1.17422	28.769	1.15883
14.238	0.23281	15.9241	0.40074	19.2497	0.66668	24.2668	0.94406	27.5305	1.1975	29.0996	1.19227
14.4012	0.2619	16.0942	0.43105	19.4794	0.70229	24.5544	0.97612	27.8589	1.22955	29.4352	1.22529
14.5653	0.28947	16.2941	0.46325	19.7014	0.73719	24.8505	1.0074	28.1895	1.26351	29.8024	1.25616
14.7255	0.31842	16.4742	0.50016	19.9455	0.76645	25.1457	1.03858	28.5194	1.29193	30.1467	1.29468
14.9071	0.34708	16.6595	0.53621	20.1759	0.79458	25.4295	1.06988	28.8536	1.32444	30.4816	1.33945
15.0696	0.37452	16.8442	0.57104	20.4018	0.82102	25.7149	1.10192	29.1785	1.35027	30.8351	1.38177
15.2412	0.40307	17.0372	0.60219	20.6268	0.84766	26.0033	1.13182	29.489	1.37629	31.1672	1.42506
15.4129	0.43363	17.2318	0.63485	20.8496	0.87522	26.2947	1.16448	29.8326	1.40175	31.5294	1.46604
15.5876	0.46157	17.4293	0.66685	21.0892	0.90325	26.5923	1.19336	30.1538	1.43048	31.8772	1.50602
15.7639	0.48685	17.6071	0.69935	21.3104	0.92875	26.8669	1.21682	30.4759	1.45995	32.2186	1.54029
15.9286	0.5116	17.7933	0.73254	21.5439	0.95108	27.1637	1.23835	30.8144	1.48191	32.5685	1.57097
16.1018	0.53505	17.9894	0.76285	21.7606	0.97754	27.4322	1.26303	31.1378	1.50188	32.9242	1.59554
16.2788	0.55963	18.1793	0.79082	22.0062	1.00234	27.7435	1.28738	31.482	1.51891	33.2642	1.61483
16.4337	0.58229	18.3655	0.81849	22.2282	1.02695	28.0273	1.31059	31.8047	1.54181	33.6091	1.62927
16.6168	0.60423	18.5562	0.84024	22.4602	1.05251	28.315	1.33596	32.1289	1.56973	33.9455	1.63979
16.7671	0.62694	18.7408	0.86277	22.7035	1.07887	28.6018	1.35996	32.4545	1.59505	34.3041	1.64839
16.9319	0.64586	18.9506	0.88407	22.9149	1.10193	28.8902	1.37656	32.77	1.61517	34.6713	1.655
16.7969	0.66404	18.7653	0.90323	22.7013	1.12329	28.6308	1.39455	32.4918	1.63099	34.3686	1.66057
16.6183	0.6819	18.5806	0.9231	22.4915	1.14282	28.3699	1.41912	32.1856	1.64835	34.0358	1.66771
16.4681	0.70176	18.383	0.94213	22.2565	1.16241	28.0731	1.43929	31.8707	1.66442	33.6923	1.67775
16.2903	0.72071	18.203	0.9614	22.0451	1.18267	27.8122	1.46106	31.5387	1.68121	33.3509	1.6872
16.1102	0.73987	18.0077	0.97945	21.8041	1.19957	27.5002	1.48456	31.2167	1.69255	32.9945	1.69884
15.9553	0.75595	17.8314	0.99813	21.5828	1.21414	27.2186	1.50303	30.8753	1.70621	32.6589	1.70929
15.7822	0.76727	17.6308	1.01482	21.3448	1.2287	26.9257	1.51517	30.5669	1.71531	32.3118	1.71735
15.6105	0.78111	17.437	1.02752	21.1227	1.24206	26.6373	1.52734	30.2399	1.72843	31.9683	1.72534
15.448	0.79657	17.2607	1.03953	20.887	1.25364	26.3451	1.53847	29.8978	1.73696	31.6247	1.73258
15.2679	0.81069	17.0822	1.05676	20.665	1.26588	26.0735	1.55189	29.5765	1.75112	31.2683	1.74354
15.1077	0.81734	16.8838	1.07134	20.4323	1.27848	25.7736	1.56014	29.2481	1.76838	30.9241	1.75298
14.9391	0.83008	16.6985	1.08457	20.2065	1.29489	25.4967	1.56598	28.9232	1.7826	30.5884	1.7628
14.7606	0.83918	16.4947	1.09724	19.9669	1.30835	25.1923	1.56834	28.5947	1.79094	30.2241	1.77064
14.5905	0.84932	16.3094	1.10629	19.7395	1.32166	24.9016	1.56798	28.267	1.80051	29.8921	1.77736
14.4257	0.86009	16.1247	1.1141	19.5167	1.33008	24.6155	1.57481	27.9378	1.80833	29.54	1.78092
14.2647	0.87192	15.9378	1.12314	19.294	1.33739	24.3309	1.58121	27.6065	1.81563	29.1979	1.78959
14.0724	0.88418	15.7463	1.13361	19.0704	1.34598	24.0471	1.59091	27.278	1.82075	28.8522	1.79375
13.9092	0.89251	15.5586	1.14318	18.8255	1.34958	23.7556	1.6013	26.9625	1.82586	28.4936	1.79897
13.736	0.90304	15.3519	1.1505	18.5982	1.35642	23.4634	1.60876	26.6283	1.82896	28.1637	1.80531
13.5818	0.91251	15.171	1.15968	18.3731	1.36371	23.1728	1.61558	26.3156	1.83206	27.8238	1.8106
13.4018	0.91935	14.9811	1.16422	18.1435	1.36888	22.8905	1.61999	25.9771	1.83499	27.4709	1.8162
13.2378	0.92778	14.7804	1.17249	17.9085	1.37577	22.6067	1.62728	25.6529	1.83926	27.1238	1.82331
13.0608	0.93212	14.6149	1.18343	17.6819	1.38026	22.3167	1.63132	25.3173	1.8406	26.7731	1.82934
12.8929	0.93504	14.4173	1.19045	17.4644	1.38715	22.0337	1.63704	25.001	1.84512	26.4239	1.83579
12.7197	0.93575	14.2265	1.19409	17.2234	1.39614	21.727	1.63657	24.6675	1.84896	26.0667	1.83661
12.5503	0.94113	14.0343	1.20278	16.9914	1.40381	21.4477	1.63738	24.342	1.85169	25.7275	1.84242
12.3833	0.94673	13.8428	1.21041	16.7732	1.4073	21.154	1.64219	24.0156	1.85598	25.3783	1.84389
12.2177	0.94851	13.6703	1.21744	16.542	1.41466	20.8687	1.64558	23.6929	1.86036	25.039	1.84577
12.0506	0.95244	13.4575	1.22563	16.3117	1.41762	20.565	1.65046	23.363	1.86675	24.6826	1.84655
11.882	0.95528	13.2843	1.23026	16.0843	1.42119	20.2805	1.65825	23.0374	1.8673	24.3398	1.84984
11.7226	0.95766	13.0928	1.23625	15.8508	1.42636	19.9913	1.66861	22.7047	1.87004	24.0049	1.84975
11.541	0.95887	12.9082	1.23729	15.6311	1.42691	19.7121	1.67295	22.3877	1.87497	23.6614	1.85411
11.3609	0.96365	12.722	1.24088	15.3992	1.43341	19.4191	1.67554	22.065	1.87789	23.3071	1.85858
11.2076	0.96793	12.5275	1.24438	15.1672	1.43718	19.1368	1.68248	21.7308	1.87661	22.9621	1.86186
11.0405	0.97397	12.3337	1.2469	14.9452	1.43979	18.8522	1.684	21.4059	1.88026	22.6129	1.8672
10.865	0.97499	12.1582	1.25138	14.7232	1.44371	18.5509	1.6868	21.0645	1.88063	22.2751	1.86722
10.7048	0.97814	11.9591	1.25172	14.4791	1.44551	18.2655	1.69112	20.731	1.88391	21.9251	1.86628
10.5316	0.98262	11.7783	1.25175	14.2372	1.45042	17.9741	1.69322	20.4083	1.88245	21.5673	1.86419
10.3661	0.98656	11.5883	1.25435	14.0289	1.45513	17.6964	1.69565	20.0712	1.88446	21.2295	1.86483
10.1944	0.98826	11.3915	1.25918	13.7955	1.45696	17.3943	1.70075	19.7543	1.88647	20.8859	1.8747
10.0159	0.99362	11.2099	1.26441	13.5551	1.45899	17.1143	1.70448	19.4344	1.88519	20.5353	1.8753
9.84039	0.99595	11.013	1.27055	13.3255	1.46563	16.8175	1.70547	19.0959	1.8861	20.1946	1.87942
9.67712	1.00035	10.817	1.27576	13.1088	1.46883	16.5398	1.70935	18.766	1.88939	19.8468	1.8828
9.51385	1.00035	10.6339	1.27263	12.8776	1.46899	16.2514	1.71135	18.444	1.88738	19.4932	1.88346
9.3399	1.00282	10.4362	1.27619	12.6434	1.46994	15.9752	1.70729	18.1234	1.8914	19.1619	1.88624
9.1774	1.00219	10.2501	1.27546	12.4138	1.46874	15.6815	1.70472	17.7914	1.89067	18.7976	1.88803
8.99735	1.00536	10.067	1.28157	12.1948	1.47198	15.3839	1.70179	17.4644	1.89286	18.4691	1.88732
8.83331	1.0057	9.87778	1.28454	11.9537	1.4717	15.0909	1.70341	17.138	1.8903	18.1084	1.88342
8.66089	1.00747	9.68628	1.28595	11.7241	1.47078	14.8109	1.70031	16.811	1.89494	17.7641	1.88239
8.49228	1.00674	9.49783	1.28744	11.5074	1.46799	14.5142	1.70435	16.4797	1.8924	17.4235	1.87889
8.32825	1.00937	9.3132	1.28641	11.2907	1.46787	14.2319	1.70732	16.1541	1.89367	17.0728	1.87592
8.16727	1.00962	9.12094	1.28839	11.058	1.47137	13.9404	1.70974	15.8321	1.89748	16.7307	1.8755
7.98569	1.01122	8.93173	1.28983	10.817	1.47414	13.6543	1.71342	15.495	1.89566	16.3757	1.87935
7.82776	1.01126	8.73337	1.2915	10.5942	1.47772	13.3583	1.7194	15.1608	1.89603	16.0329	1.88587
7.65381	1.01548	8.55255	1.29115	10.3546	1.4828	13.073	1.72214	14.8367	1.89784	15.6966	1.88046
7.49664	1.01674	8.35342	1.29561	10.1433	1.48852	12.7891	1.72325	14.5139	1.89712	15.3473	1.8839
7.31354	1.01671	8.16727	1.29533	9.89151	1.48734	12.5069	1.72539	14.1912	1.89476	15.0131	1.88993
7.14645	1.01634	7.98492	1.29166	9.67331	1.48648	12.2063	1.72141	13.8577	1.89838	14.6509	1.88985
6.98166	1.01841	7.79724	1.29438	9.45206	1.48549	11.9316	1.71598	13.5321	1.89693	14.3088	1.89591
6.81152	1.01799	7.61643	1.29575	9.21402	1.48695	11.6417	1.71429	13.1965	1.89947	13.9639	1.89727
6.63986	1.02097	7.41348	1.30152	8.99658	1.49063	11.3464	1.71275	12.8716	1.90111	13.6075	1.8973
6.45676	1.02091	7.23648	1.2993	8.75778	1.49019	11.0664	1.71286	12.5539	1.90111	13.2783	1.89915
6.29425	1.02289	7.0343	1.2982	8.52356	1.48964	10.762	1.7141	12.2176	1.90056	12.9269	1.89874
6.12183	1.02628	6.85883	1.29853	8.29239	1.48501	10.4774	1.71699	11.882	1.89965	12.5927	1.89856
5.9494	1.02607	6.65741	1.29774	8.08334	1.4854	10.186	1.71519	11.5592	1.89929	12.2248	1.89513
5.78156	1.02872	6.47354	1.30128	7.84531	1.48831	9.88846	1.71886	11.2394	1.89693	11.8863	1.89154
5.61142	1.0315	6.28815	1.30403	7.61032	1.49379	9.60693	1.71868	10.9123	1.89838	11.5291	1.89099
5.46265	1.03239	6.10123	1.3077	7.40585	1.49685	9.34067	1.72191	10.5932	1.89748	11.2028	1.88716
5.27573	1.03496	5.90897	1.31109	7.15103	1.49752	9.04083	1.72081	10.2497	1.89802	10.8478	1.88551
5.10788	1.03348	5.71899	1.31543	6.92596	1.49438	8.73032	1.72082	9.92769	1.89965	10.5007	1.8867
4.94537	1.03276	5.51529	1.31464	6.69861	1.49145	8.45184	1.7224	9.59708	1.90165	10.1622	1.88987
4.76303	1.03267	5.33981	1.31545	6.48193	1.49326	8.16956	1.71949	9.27722	1.90328	9.81366	1.89236
4.60434	1.02943	5.1384	1.31572	6.24237	1.49294	7.87888	1.71575	8.9545	1.90129	9.46368	1.89796
4.43192	1.03024	4.95911	1.31655	6.00433	1.49328	7.59506	1.71706	8.62532	1.90111	9.1216	1.89674
4.26559	1.02965	4.75464	1.3143	5.77621	1.49491	7.29752	1.71766	8.29471	1.90165	8.77377	1.89825
4.07486	1.03022	4.57916	1.30975	5.5603	1.49455	7.01828	1.71855	7.96553	1.90129	8.42165	1.89995
3.92304	1.02898	4.39377	1.30871	5.3215	1.49385	6.71997	1.71925	7.63348	1.89984	8.07741	1.8997
3.76053	1.02826	4.2099	1.30682	5.10635	1.49012	6.41327	1.71963	7.30574	1.90056	7.72958	1.89807
3.58582	1.02301	4.00848	1.30384	4.85992	1.49215	6.14395	1.72336	6.98517	1.89965	7.38391	1.89615
3.4195	1.02389	3.81851	1.305	4.64172	1.49466	5.86014	1.72725	6.65814	1.8982	7.04756	1.89289
3.25165	1.02222	3.62701	1.30689	4.41208	1.49936	5.56412	1.72894	6.33398	1.89802	6.69257	1.8929
3.07159	1.02193	3.45306	1.30662	4.18854	1.49708	5.27268	1.72934	6.00983	1.89893	6.34546	1.88964
2.91901	1.02461	3.25241	1.30745	3.95355	1.49628	4.99268	1.72876	5.66057	1.8982	5.99907	1.89375
2.74048	1.02541	3.07083	1.30446	3.72086	1.49392	4.71497	1.72707	5.35434	1.89947	5.65626	1.89019
2.56424	1.02586	2.87781	1.30477	3.4874	1.49389	4.41666	1.72533	5.01727	1.89476	5.3027	1.89427
2.39639	1.02862	2.68173	1.3043	3.27072	1.49335	4.13666	1.71879	4.69814	1.89802	4.9642	1.89705
2.22473	1.03052	2.50397	1.30616	3.02582	1.48647	3.85361	1.71773	4.36322	1.89675	4.62283	1.89925
2.06604	1.03295	2.31857	1.30886	2.8122	1.48396	3.5553	1.71549	4.03548	1.89276	4.27716	1.89852
1.89209	1.03397	2.12326	1.30726	2.57416	1.48428	3.2692	1.71357	3.71132	1.89258	3.93651	1.89915
1.72577	1.0348	1.9249	1.30821	2.3613	1.48224	2.9747	1.71078	3.38931	1.89131	3.57147	1.90098
1.55029	1.03183	1.74027	1.30852	2.12173	1.47904	2.68936	1.70593	3.06014	1.88732	3.23512	1.90091
1.39084	1.03129	1.56479	1.30826	1.89285	1.47807	2.4025	1.7052	2.7245	1.88515	2.88013	1.89816
1.20773	1.0299	1.3443	1.30891	1.65787	1.4794	2.10419	1.70818	2.39604	1.88859	2.53374	1.89695
1.04446	1.03165	1.17188	1.31121	1.42975	1.48423	1.81122	1.71327	2.07547	1.88895	2.19022	1.89406
0.8667	1.03135	0.97733	1.3125	1.18561	1.48879	1.53274	1.718	1.73984	1.88696	1.83665	1.89067
0.70267	1.03234	0.79575	1.31191	0.97885	1.48902	1.24512	1.71795	1.41281	1.88388	1.49887	1.88674
0.5455	1.03385	0.61035	1.31292	0.74005	1.48861	0.94528	1.71964	1.08507	1.88007	1.15392	1.88477
0.37308	1.03544	0.41962	1.31294	0.5127	1.48435	0.66528	1.71569	0.76306	1.87898	0.81613	1.87948
0.19989	1.03481	0.23499	1.31429	0.28458	1.48169	0.37613	1.71156	0.43245	1.88206	0.46114	1.87774
0.03586	1.03672	0.05112	1.31511	0.07019	1.47616	0.09079	1.70709	0.11259	1.87698	0.12837	1.87354
-0.14267	1.03847	-0.14801	1.31869	-0.1709	1.46815	-0.20447	1.70611	-0.21874	1.87789	-0.23236	1.8685
-0.29678	1.03607	-0.34561	1.31916	-0.40665	1.46819	-0.49591	1.69892	-0.55437	1.8739	-0.57014	1.86489
-0.47226	1.03659	-0.52795	1.31706	-0.63858	1.46507	-0.78049	1.69553	-0.88426	1.87336	-0.92514	1.86128
-0.63782	1.03536	-0.71945	1.31428	-0.85525	1.46242	-1.06278	1.69203	-1.21057	1.87535	-1.25575	1.8621
-0.8049	1.03393	-0.89188	1.31152	-1.07727	1.46242	-1.35803	1.68983	-1.51823	1.87426	-1.62366	1.86022
-0.97733	1.03543	-1.08871	1.30827	-1.30463	1.46414	-1.65482	1.69251	-1.85028	1.87445	-1.95642	1.86364
-1.15891	1.03911	-1.28174	1.305	-1.53427	1.47053	-1.93558	1.69668	-2.18591	1.87318	-2.3064	1.86613
-1.29471	1.03941	-1.46561	1.29563	-1.75247	1.47592	-2.20642	1.70616	-2.50075	1.87245	-2.64777	1.87113
-1.47171	1.03866	-1.66473	1.29297	-1.99661	1.47903	-2.51236	1.71193	-2.83781	1.87408	-2.99344	1.8718
-1.66702	1.03849	-1.84403	1.28991	-2.21863	1.48028	-2.80228	1.71472	-3.15337	1.87318	-3.34126	1.87478
-1.82419	1.04115	-2.03476	1.28753	-2.45743	1.47615	-3.09219	1.71436	-3.49617	1.87027	-3.69698	1.87846
-1.99738	1.04028	-2.21481	1.28752	-2.68555	1.4768	-3.3699	1.71035	-3.82033	1.87046	-4.03189	1.88065
-2.16293	1.04021	-2.41699	1.28517	-2.91977	1.47884	-3.6499	1.70892	-4.14664	1.86665	-4.39478	1.88147
-2.32773	1.04157	-2.61078	1.2869	-3.14407	1.47634	-3.95813	1.70848	-4.4751	1.86592	-4.72682	1.87686
-2.50473	1.04387	-2.79388	1.28719	-3.37601	1.47795	-4.24347	1.70712	-4.81575	1.86465	-5.07465	1.87386
-2.66113	1.04318	-2.97623	1.28925	-3.59192	1.48028	-4.51584	1.69967	-5.1356	1.8603	-5.42677	1.87202
-2.84042	1.04455	-3.17764	1.28914	-3.82919	1.47539	-4.82254	1.69517	-5.45761	1.85577	-5.78249	1.86463
-3.00598	1.04578	-3.36456	1.28855	-4.05731	1.47478	-5.10559	1.69116	-5.77603	1.84507	-6.12027	1.8594
-3.1807	1.0434	-3.5553	1.29039	-4.29077	1.47124	-5.3894	1.68536	-6.10664	1.83571	-6.47025	1.84613
-3.33939	1.03967	-3.72925	1.29033	-4.52347	1.46747	-5.6839	1.67731	-6.44514	1.82042	-6.80229	1.83146
-3.51715	1.03908	-3.93753	1.28886	-4.74625	1.46553	-5.96771	1.6672	-6.76715	1.80121	-7.15729	1.81006
-3.66745	1.0358	-4.12445	1.28241	-4.97589	1.45867	-6.26373	1.656	-7.10207	1.78243	-7.50726	1.78402
-3.85055	1.03265	-4.30985	1.28021	-5.19486	1.45079	-6.55441	1.64466	-7.42264	1.75741	-7.85796	1.75209
-4.01535	1.03026	-4.48074	1.27708	-5.41992	1.44217	-6.81305	1.62895	-7.74751	1.72976	-8.17422	1.71821
-4.1954	1.02695	-4.68826	1.27152	-5.65872	1.43059	-7.12967	1.60818	-8.07813	1.6982	-8.53783	1.6757
-4.37088	1.02225	-4.87747	1.26479	-5.88837	1.42463	-7.41272	1.58595	-8.41663	1.65953	-8.88063	1.62948
-4.54102	1.01959	-5.05905	1.25702	-6.11115	1.4159	-7.71027	1.56267	-8.74294	1.61492	-9.22702	1.58009
-4.70734	1.01673	-5.2536	1.24848	-6.34232	1.40253	-7.98111	1.53625	-9.06422	1.56901	-9.58202	1.52652
-4.86374	1.0143	-5.4451	1.23905	-6.56967	1.39309	-8.27942	1.50517	-9.37906	1.51695	-9.93056	1.47515
-5.04456	1.00907	-5.63126	1.22796	-6.80313	1.37603	-8.55942	1.46856	-9.72401	1.46207	-10.2755	1.41692
-5.20477	1.003	-5.81894	1.21623	-7.04117	1.35472	-8.84781	1.43045	-10.0496	1.40271	-10.6212	1.35329
-5.37338	0.9947	-6.01044	1.20229	-7.25098	1.33514	-9.14688	1.38812	-10.3745	1.34294	-10.9561	1.28967
-5.53284	0.98365	-6.20117	1.19172	-7.4852	1.31148	-9.43832	1.34443	-10.7008	1.27869	-11.3061	1.22301
-5.72128	0.97438	-6.39877	1.17788	-7.7095	1.28226	-9.71603	1.29431	-11.0321	1.21134	-11.6561	1.15656
-5.88913	0.96732	-6.58417	1.16152	-7.94601	1.25153	-10.0197	1.24359	-11.3455	1.1424	-12.0067	1.08589
-6.05545	0.95906	-6.7688	1.14133	-8.16345	1.21847	-10.3043	1.18998	-11.679	1.07145	-12.3488	1.015
-6.22101	0.94686	-6.9458	1.12425	-8.41598	1.18361	-10.5881	1.13886	-12.0118	0.99977	-12.683	0.94202
-6.38428	0.93717	-7.14645	1.10406	-8.63648	1.15067	-10.8818	1.08155	-12.3331	0.92915	-13.0445	0.86496
-6.56204	0.92415	-7.32422	1.07933	-8.86459	1.11553	-11.1862	1.01959	-12.6615	0.8592	-13.3866	0.789
-6.72684	0.90962	-7.50504	1.05557	-9.09195	1.07963	-11.4548	0.95941	-12.9828	0.78579	-13.7287	0.71848
-6.90765	0.89213	-7.71637	1.03062	-9.32388	1.03998	-11.7516	0.89984	-13.317	0.71384	-14.0736	0.64861
-7.06863	0.87485	-7.89566	1.00404	-9.55658	0.99791	-12.0216	0.83923	-13.6455	0.64407	-14.4143	0.58092
-7.23724	0.85643	-8.0925	0.97792	-9.77173	0.95799	-12.3253	0.78199	-13.9797	0.57639	-14.7814	0.51391
-7.40051	0.83822	-8.28018	0.94281	-10.009	0.91291	-12.6083	0.72391	-14.2916	0.50956	-15.102	0.44561
-7.5798	0.81826	-8.4549	0.91235	-10.2478	0.87051	-12.9028	0.66409	-14.6294	0.44396	-15.4599	0.3806
-7.74918	0.79638	-8.64868	0.87466	-10.4652	0.82284	-13.1744	0.60349	-14.9572	0.38037	-15.8077	0.31965
-7.91473	0.77571	-8.84018	0.8398	-10.6941	0.77414	-13.475	0.54341	-15.2684	0.31265	-16.1548	0.26104
-8.08868	0.75503	-9.01947	0.8028	-10.91	0.72362	-13.7558	0.48248	-15.6069	0.24737	-16.4912	0.20036
-8.26187	0.73149	-9.20868	0.76449	-11.1511	0.67438	-14.0488	0.42304	-15.9339	0.1865	-16.8483	0.13687
-8.42514	0.70722	-9.40094	0.72645	-11.3792	0.6231	-14.3333	0.36206	-16.2688	0.12321	-17.1839	0.07935
-8.5846	0.68176	-9.6077	0.689	-11.6135	0.57559	-14.6195	0.30052	-16.5844	0.06158	-17.5461	0.01883
-8.76312	0.65547	-9.78928	0.64915	-11.8408	0.52482	-14.9193	0.23947	-16.9014	0.00391	-17.8875	-0.03955
-8.93173	0.62498	-9.97314	0.60938	-12.0773	0.47255	-15.2138	0.18017	-17.2356	-0.05067	-18.2317	-0.09266
-9.10111	0.59255	-10.1532	0.57164	-12.3001	0.42307	-15.5067	0.12733	-17.5755	-0.10884	-18.5831	-0.14484
-9.26285	0.56124	-10.347	0.53362	-12.5183	0.36965	-15.7745	0.07321	-17.9004	-0.16039	-18.9224	-0.19656
-9.43146	0.52934	-10.5385	0.49501	-12.7548	0.31709	-16.0637	0.02309	-18.221	-0.21026	-19.2659	-0.25007
-9.60236	0.50008	-10.7292	0.45368	-12.9829	0.26607	-16.3635	-0.02329	-18.5537	-0.26261	-19.6194	-0.30054
-9.77554	0.46949	-10.9207	0.41042	-13.2034	0.21644	-16.6466	-0.07277	-18.8908	-0.31003	-19.9529	-0.34933
-9.94873	0.43774	-11.1175	0.36953	-13.4407	0.16676	-16.9464	-0.12022	-19.2171	-0.3554	-20.3194	-0.39577
-10.1097	0.40426	-11.3121	0.3225	-13.6635	0.11359	-17.2287	-0.16586	-19.5391	-0.39986	-20.6593	-0.44084
-10.2852	0.37294	-11.4952	0.28003	-13.9061	0.06559	-17.5178	-0.21271	-19.859	-0.44733	-20.9978	-0.48335
-10.4568	0.34165	-11.6829	0.23868	-14.1266	0.02214	-17.8085	-0.25619	-20.1846	-0.48977	-21.3492	-0.52656
-10.6354	0.30931	-11.8706	0.1959	-14.3639	-0.02352	-18.0908	-0.30319	-20.5259	-0.53217	-21.7021	-0.56602
-10.791	0.27594	-12.0544	0.15193	-14.579	-0.07077	-18.3746	-0.34958	-20.8451	-0.57353	-22.0327	-0.60294
-10.9459	0.24426	-12.2482	0.10742	-14.8216	-0.11094	-18.6592	-0.39565	-21.1793	-0.61364	-22.4063	-0.64409
-11.1404	0.21094	-12.4313	0.06852	-15.0452	-0.15465	-18.9484	-0.44138	-21.5049	-0.65101	-22.7283	-0.68355
-11.309	0.17729	-12.632	0.0286	-15.2725	-0.19525	-19.2467	-0.48596	-21.8419	-0.68953	-23.0848	-0.71722
-11.467	0.14596	-12.7991	-0.01034	-15.5037	-0.2336	-19.5458	-0.52523	-22.1596	-0.72614	-23.4319	-0.75677
-11.6417	0.11415	-13.0005	-0.05028	-15.7364	-0.27814	-19.8113	-0.5685	-22.4917	-0.76169	-23.7582	-0.7936
-11.8187	0.08169	-13.1958	-0.08882	-15.9553	-0.31914	-20.1012	-0.60683	-22.8151	-0.79905	-24.1225	-0.82939
-11.9812	0.0479	-13.3758	-0.12788	-16.1957	-0.35917	-20.4071	-0.6435	-23.1464	-0.83782	-24.4631	-0.86353
-12.1452	0.01571	-13.5651	-0.16547	-16.4162	-0.39819	-20.6894	-0.68159	-23.4641	-0.87372	-24.8016	-0.90313
-12.3116	-0.01511	-13.7528	-0.20308	-16.6542	-0.44058	-20.958	-0.71478	-23.7991	-0.9077	-25.1631	-0.94031
-12.4863	-0.05063	-13.9404	-0.24216	-16.8617	-0.47736	-21.2685	-0.74864	-24.1304	-0.94464	-25.498	-0.97526
-12.6457	-0.08393	-14.1334	-0.27884	-17.0975	-0.51375	-21.5477	-0.7812	-24.4474	-0.97774	-25.8473	-1.00917
-12.8235	-0.11528	-14.3349	-0.31434	-17.3294	-0.55129	-21.8407	-0.81263	-24.7737	-1.01098	-26.1922	-1.04318
-12.9875	-0.1478	-14.5065	-0.34966	-17.5598	-0.59023	-22.1405	-0.84183	-25.1079	-1.04147	-26.5372	-1.07527
-13.1638	-0.17874	-14.7011	-0.38326	-17.7979	-0.62846	-22.4228	-0.87171	-25.4263	-1.07208	-26.88	-1.10762
-13.3301	-0.20835	-14.8918	-0.41605	-18.0206	-0.65985	-22.7249	-0.90028	-25.7641	-1.10053	-27.2422	-1.1404
-13.5117	-0.2362	-15.0757	-0.44514	-18.2564	-0.69248	-22.995	-0.93086	-26.0854	-1.1308	-27.5878	-1.17144
-13.6803	-0.2642	-15.2672	-0.4753	-18.4753	-0.72166	-23.2948	-0.95828	-26.4224	-1.15705	-27.9278	-1.19885
-13.8435	-0.28665	-15.4518	-0.50628	-18.718	-0.753	-23.5802	-0.98368	-26.7387	-1.18354	-28.2684	-1.22971
-14.0053	-0.31326	-15.6555	-0.53777	-18.9468	-0.78253	-23.8724	-1.00951	-27.0794	-1.21036	-28.6162	-1.25469
-14.1762	-0.34106	-15.8417	-0.56532	-19.1566	-0.80753	-24.1577	-1.03571	-27.3978	-1.23509	-28.9705	-1.28048
-14.3463	-0.36683	-16.0316	-0.59608	-19.3939	-0.83069	-24.443	-1.06011	-27.732	-1.2609	-29.3133	-1.30972
-14.5103	-0.38837	-16.2094	-0.62746	-19.6266	-0.85581	-24.7406	-1.08686	-28.049	-1.28641	-29.6604	-1.34249
-14.6812	-0.41424	-16.4146	-0.65399	-19.8486	-0.87975	-25.0328	-1.1098	-28.3824	-1.30796	-30.0161	-1.3729
-14.8483	-0.44172	-16.5871	-0.68721	-20.0691	-0.89777	-25.2998	-1.13379	-28.6959	-1.33196	-30.3424	-1.40581
-15.0238	-0.46636	-16.7839	-0.71372	-20.3217	-0.92306	-25.5928	-1.15856	-29.0401	-1.35141	-30.6924	-1.43833
-15.1863	-0.48946	-16.9769	-0.74023	-20.5444	-0.94931	-25.8865	-1.18493	-29.3585	-1.377	-31.0395	-1.46951
-15.3542	-0.51502	-17.1677	-0.76083	-20.7619	-0.97355	-26.1688	-1.20626	-29.6984	-1.40306	-31.3823	-1.49997
-15.519	-0.53804	-17.3508	-0.78525	-21.0022	-1.00124	-26.4465	-1.22994	-30.0147	-1.43168	-31.7287	-1.52782
-15.699	-0.55955	-17.543	-0.80722	-21.228	-1.02596	-26.757	-1.24994	-30.3453	-1.45694	-32.0859	-1.55378
-15.8707	-0.57877	-17.7254	-0.82841	-21.4546	-1.04702	-27.0409	-1.27166	-30.6766	-1.48285	-32.4244	-1.5767
-16.0408	-0.59797	-17.9268	-0.84848	-21.6858	-1.06824	-27.33	-1.29383	-30.9908	-1.50539	-32.7751	-1.59484
-16.2102	-0.61829	-18.1091	-0.86827	-21.9055	-1.08866	-27.5986	-1.31259	-31.3228	-1.52849	-33.1193	-1.60985
-16.3719	-0.64063	-18.2953	-0.8875	-22.142	-1.10732	-27.9091	-1.32998	-31.6656	-1.54605	-33.4693	-1.62134
-16.5359	-0.66315	-18.483	-0.90658	-22.3618	-1.12787	-28.1898	-1.3487	-31.9876	-1.56546	-33.8264	-1.62917
-16.7198	-0.68355	-18.6844	-0.92661	-22.5929	-1.14768	-28.4889	-1.36367	-32.319	-1.58431	-34.1628	-1.6362
-16.8739	-0.70299	-18.869	-0.94509	-22.8127	-1.16504	-28.7804	-1.37823	-32.6395	-1.59992	-34.5077	-1.64213
-16.7679	-0.72062	-18.7317	-0.96246	-22.6891	-1.18138	-28.595	-1.3941	-32.4273	-1.61424	-34.2811	-1.64752
-16.6077	-0.73909	-18.5547	-0.98387	-22.4739	-1.19437	-28.3279	-1.40978	-32.1318	-1.62538	-33.9663	-1.65416
-16.4368	-0.75322	-18.3777	-0.99732	-22.2313	-1.21066	-28.0312	-1.42651	-31.8055	-1.63837	-33.6149	-1.66259
-16.2651	-0.7695	-18.1618	-1.01298	-22.01	-1.22566	-27.7382	-1.44003	-31.4763	-1.65204	-33.2771	-1.67255
-16.1011	-0.78549	-17.9817	-1.02694	-21.7842	-1.2408	-27.459	-1.45334	-31.1471	-1.66649	-32.9221	-1.68416
-15.9325	-0.79761	-17.8001	-1.04118	-21.5332	-1.25737	-27.1668	-1.46771	-30.8222	-1.68007	-32.5943	-1.6962
-15.76	-0.80799	-17.6148	-1.04993	-21.3242	-1.26869	-26.8906	-1.47886	-30.4945	-1.69106	-32.2422	-1.70761
-15.58	-0.81573	-17.4126	-1.0646	-21.0762	-1.27629	-26.5854	-1.49141	-30.1646	-1.70149	-31.8894	-1.718
-15.4221	-0.82116	-17.2318	-1.07545	-20.8618	-1.28416	-26.3	-1.50162	-29.8462	-1.70919	-31.543	-1.72715
-15.2443	-0.82984	-17.0555	-1.08471	-20.6367	-1.28957	-26.0124	-1.50846	-29.5005	-1.71832	-31.193	-1.7368
-15.0726	-0.83817	-16.8625	-1.09654	-20.4063	-1.30013	-25.7248	-1.51653	-29.1893	-1.72736	-30.8495	-1.74579
-14.9178	-0.84939	-16.6664	-1.10579	-20.163	-1.31072	-25.4372	-1.52401	-28.8529	-1.73677	-30.4902	-1.75388
-14.7324	-0.85858	-16.4871	-1.11352	-19.9379	-1.3185	-25.1503	-1.53245	-28.5266	-1.74762	-30.1632	-1.76186
-14.5706	-0.86695	-16.2834	-1.12202	-19.7144	-1.32509	-24.8596	-1.53869	-28.1945	-1.75652	-29.8096	-1.76882
-14.4058	-0.87336	-16.1034	-1.13182	-19.5015	-1.33436	-24.5674	-1.5453	-27.8733	-1.76344	-29.4661	-1.7757
-14.2357	-0.88061	-15.8935	-1.13871	-19.2604	-1.34335	-24.2729	-1.54972	-27.5348	-1.76996	-29.1139	-1.78394
-14.0739	-0.88671	-15.7204	-1.14565	-19.0308	-1.35129	-23.9929	-1.55659	-27.2199	-1.77868	-28.7754	-1.79273
-13.8886	-0.89755	-15.5251	-1.15232	-18.8011	-1.35985	-23.7061	-1.56526	-26.8943	-1.78517	-28.4161	-1.80142
-13.7276	-0.90673	-15.3244	-1.16322	-18.5669	-1.36744	-23.4207	-1.57453	-26.5566	-1.78905	-28.0805	-1.81003
-13.5559	-0.91574	-15.1428	-1.16856	-18.3319	-1.37294	-23.1148	-1.58336	-26.2245	-1.79413	-27.7227	-1.81716
-13.3781	-0.92371	-14.9597	-1.17609	-18.1038	-1.37896	-22.8325	-1.58973	-25.9097	-1.79802	-27.3856	-1.82227
-13.2111	-0.92403	-14.7553	-1.18458	-17.8803	-1.38095	-22.541	-1.59771	-25.5712	-1.80323	-27.0356	-1.82599
-13.0547	-0.92424	-14.5691	-1.18839	-17.6422	-1.38432	-22.2633	-1.60205	-25.2449	-1.80559	-26.6957	-1.8284
-12.8723	-0.92881	-14.3837	-1.19569	-17.4141	-1.39002	-21.9605	-1.6042	-24.92	-1.80771	-26.3464	-1.83079
-12.7006	-0.93523	-14.2006	-1.20097	-17.189	-1.39673	-21.666	-1.60904	-24.5987	-1.80892	-25.9936	-1.83351
-12.542	-0.93962	-14.0083	-1.20336	-16.9556	-1.40015	-21.389	-1.61349	-24.2616	-1.80917	-25.6457	-1.83618
-12.3756	-0.94231	-13.8214	-1.20424	-16.7328	-1.40501	-21.0922	-1.61492	-23.9346	-1.81553	-25.3022	-1.83918
-12.1986	-0.94877	-13.6269	-1.21043	-16.5016	-1.4091	-20.8084	-1.61811	-23.5997	-1.81672	-24.9522	-1.84241
-12.0262	-0.95459	-13.4445	-1.21187	-16.2827	-1.41306	-20.5109	-1.62063	-23.2777	-1.81959	-24.6145	-1.84474
-11.8652	-0.96111	-13.253	-1.21497	-16.0416	-1.41884	-20.2339	-1.62589	-22.9607	-1.82588	-24.2666	-1.84791
-11.6913	-0.96649	-13.0631	-1.22155	-15.8226	-1.41991	-19.9463	-1.6285	-22.6322	-1.82936	-23.9217	-1.84996
-11.5196	-0.97195	-12.8662	-1.22582	-15.5869	-1.42227	-19.6449	-1.63186	-22.293	-1.83202	-23.5696	-1.85291
-11.3602	-0.97734	-12.693	-1.23279	-15.3557	-1.42139	-19.3726	-1.63457	-21.971	-1.83267	-23.226	-1.85584
-11.1748	-0.97912	-12.4931	-1.238	-15.1405	-1.42144	-19.0765	-1.64015	-21.6483	-1.84029	-22.8875	-1.86052
-11.0222	-0.98137	-12.3077	-1.24131	-14.9109	-1.42046	-18.792	-1.64659	-21.3162	-1.84608	-22.5282	-1.86417
-10.8376	-0.97819	-12.1063	-1.24107	-14.6668	-1.41864	-18.4921	-1.6478	-20.9756	-1.85342	-22.1783	-1.8646
-10.6819	-0.97654	-11.9286	-1.24512	-14.4348	-1.42217	-18.2213	-1.6474	-20.6536	-1.85526	-21.8484	-1.86731
-10.4996	-0.9776	-11.7409	-1.25055	-14.2082	-1.42959	-17.9192	-1.64597	-20.3201	-1.85705	-21.5027	-1.87077
-10.3378	-0.97795	-11.5486	-1.24889	-13.9748	-1.43467	-17.6247	-1.6486	-19.9967	-1.85492	-21.1513	-1.87396
-10.1646	-0.97792	-11.3701	-1.25319	-13.7459	-1.43684	-17.334	-1.65245	-19.6639	-1.85829	-20.8106	-1.87843
-10.0029	-0.98044	-11.1763	-1.25379	-13.52	-1.43992	-17.0525	-1.65699	-19.3505	-1.86371	-20.4521	-1.88323
-9.82971	-0.98576	-10.9993	-1.25848	-13.2904	-1.44642	-16.7656	-1.66368	-19.0256	-1.86455	-20.1057	-1.88677
-9.66339	-0.99209	-10.7918	-1.25971	-13.0768	-1.45149	-16.4711	-1.66682	-18.6885	-1.86756	-19.7664	-1.88832
-9.50012	-0.99639	-10.6064	-1.26516	-12.838	-1.45771	-16.1865	-1.67022	-18.3579	-1.87162	-19.4129	-1.88998
-9.31396	-0.99831	-10.4073	-1.2688	-12.6022	-1.46156	-15.8997	-1.67049	-18.0395	-1.87168	-19.0729	-1.88883
-9.15222	-1.00193	-10.2333	-1.27057	-12.3802	-1.46554	-15.6052	-1.67249	-17.7082	-1.872	-18.7065	-1.89364
-8.9798	-1.00569	-10.0281	-1.27156	-12.1582	-1.4656	-15.3206	-1.67546	-17.3769	-1.87307	-18.3701	-1.89545
-8.80585	-1.00695	-9.83887	-1.27091	-11.9263	-1.46549	-15.0238	-1.67647	-17.0412	-1.87578	-18.0237	-1.89495
-8.64029	-1.00977	-9.66187	-1.26921	-11.6913	-1.46237	-14.7392	-1.67588	-16.7221	-1.87778	-17.6774	-1.89524
-8.47549	-1.01	-9.46579	-1.26751	-11.4632	-1.46186	-14.4356	-1.67253	-16.3951	-1.88172	-17.3374	-1.89258
-8.31528	-1.01222	-9.272	-1.27234	-11.2312	-1.46354	-14.1609	-1.67416	-16.0709	-1.87988	-16.9846	-1.89687
-8.13065	-1.01446	-9.07593	-1.27418	-10.9924	-1.46232	-13.8519	-1.67544	-15.7317	-1.87995	-16.6217	-1.89694
-7.96585	-1.01479	-8.89893	-1.27254	-10.7628	-1.46237	-13.5879	-1.67662	-15.4233	-1.87838	-16.3004	-1.89895
-7.77969	-1.01935	-8.71124	-1.27395	-10.5423	-1.45993	-13.2912	-1.67894	-15.0891	-1.87966	-15.9418	-1.90134
-7.62024	-1.02119	-8.52203	-1.27593	-10.3157	-1.46165	-13.0035	-1.68187	-14.7678	-1.88294	-15.5983	-1.90316
-7.45544	-1.02474	-8.32672	-1.27792	-10.0861	-1.46823	-12.722	-1.68391	-14.4207	-1.88617	-15.2483	-1.90361
-7.27386	-1.02742	-8.13675	-1.27692	-9.85565	-1.4694	-12.4245	-1.6857	-14.1023	-1.8882	-14.917	-1.90202
-7.10373	-1.02884	-7.94907	-1.2784	-9.62067	-1.47312	-12.1292	-1.68694	-13.7731	-1.89091	-14.562	-1.90167
-6.94961	-1.02595	-7.76291	-1.27941	-9.39026	-1.47453	-11.8545	-1.68631	-13.4368	-1.88983	-14.2091	-1.90236
-6.77719	-1.02604	-7.57523	-1.28173	-9.16824	-1.47724	-11.5547	-1.68771	-13.1155	-1.88923	-13.8542	-1.90333
-6.6124	-1.02508	-7.38754	-1.28373	-8.94318	-1.47971	-11.2747	-1.69117	-12.7877	-1.89005	-13.5286	-1.89992
-6.4415	-1.02392	-7.19299	-1.28621	-8.70667	-1.47967	-10.9825	-1.69153	-12.4514	-1.89031	-13.1786	-1.89674
-6.27518	-1.02432	-7.0076	-1.28987	-8.48236	-1.48038	-10.6987	-1.69154	-12.1437	-1.89359	-12.82	-1.89688
-6.10886	-1.025	-6.82754	-1.29291	-8.23898	-1.48022	-10.4034	-1.69435	-11.8074	-1.89506	-12.4722	-1.89841
-5.9288	-1.02825	-6.61011	-1.29865	-8.01392	-1.48039	-10.1105	-1.69637	-11.4811	-1.89389	-12.1265	-1.90407
-5.76019	-1.02731	-6.4415	-1.30095	-7.79038	-1.48039	-9.82284	-1.69789	-11.1512	-1.89577	-11.788	-1.90406
-5.58319	-1.02826	-6.24847	-1.30223	-7.55081	-1.48402	-9.54895	-1.69779	-10.822	-1.89572	-11.4373	-1.90614
-5.42068	-1.03133	-6.06079	-1.30298	-7.32346	-1.48365	-9.23233	-1.69788	-10.4899	-1.89432	-11.0873	-1.9079
-5.24979	-1.0329	-5.87616	-1.30634	-7.09305	-1.48638	-8.95538	-1.69545	-10.1658	-1.8982	-10.7453	-1.90735
-5.08652	-1.03554	-5.68924	-1.30523	-6.86188	-1.48604	-8.66928	-1.69664	-9.83517	-1.89998	-10.3981	-1.90852
-4.92783	-1.03657	-5.49011	-1.29788	-6.64063	-1.48479	-8.38623	-1.69497	-9.51102	-1.90138	-10.0539	-1.90947
-4.74701	-1.03636	-5.29022	-1.29655	-6.4209	-1.48409	-8.09174	-1.6963	-9.19331	-1.90176	-9.70537	-1.90932
-4.5723	-1.03364	-5.11169	-1.29369	-6.1882	-1.48471	-7.80563	-1.69494	-8.85409	-1.9008	-9.35539	-1.91267
-4.41132	-1.03499	-4.92554	-1.29289	-5.9494	-1.48771	-7.50809	-1.69988	-8.52492	-1.9031	-9.01402	-1.91036
-4.25186	-1.03218	-4.73862	-1.29195	-5.72967	-1.48925	-7.22885	-1.70053	-8.19933	-1.90511	-8.66548	-1.91288
-4.04892	-1.03167	-4.53873	-1.29204	-5.48935	-1.48725	-6.94046	-1.69918	-7.87158	-1.9031	-8.32053	-1.91202
-3.90091	-1.03509	-4.3457	-1.29169	-5.26504	-1.48654	-6.64215	-1.69678	-7.55173	-1.90199	-7.97127	-1.91189
-3.72009	-1.03519	-4.16031	-1.29123	-5.03921	-1.48705	-6.35529	-1.69662	-7.20677	-1.89907	-7.62058	-1.91504
-3.5553	-1.0357	-3.97568	-1.29424	-4.7966	-1.48995	-6.06537	-1.70014	-6.87616	-1.89863	-7.29068	-1.91678
-3.38592	-1.03259	-3.78265	-1.29616	-4.57458	-1.49536	-5.77164	-1.70277	-6.56419	-1.90021	-6.93927	-1.91543
-3.21121	-1.03027	-3.58963	-1.29854	-4.35028	-1.49478	-5.49088	-1.70251	-6.23358	-1.89679	-6.58141	-1.91477
-3.05176	-1.02965	-3.41187	-1.29943	-4.12293	-1.49508	-5.20477	-1.70111	-5.90871	-1.89616	-6.25294	-1.91698
-2.88086	-1.03208	-3.22037	-1.30297	-3.89786	-1.49511	-4.91943	-1.69917	-5.57881	-1.89661	-5.89795	-1.91452
-2.68631	-1.03155	-3.01819	-1.30548	-3.65601	-1.49156	-4.62952	-1.70157	-5.24461	-1.89941	-5.53435	-1.91487
-2.53754	-1.02997	-2.83279	-1.30237	-3.4317	-1.48681	-4.33579	-1.70129	-4.92261	-1.90282	-5.20732	-1.91572
-2.3674	-1.0286	-2.6474	-1.30131	-3.20435	-1.48454	-4.04663	-1.70303	-4.59773	-1.90372	-4.85161	-1.91605
-2.20871	-1.02701	-2.45209	-1.30106	-2.96249	-1.48599	-3.75824	-1.69984	-4.26712	-1.90558	-4.52602	-1.91876
-2.02408	-1.02854	-2.2789	-1.30169	-2.74582	-1.48535	-3.48206	-1.7009	-3.93938	-1.90586	-4.15739	-1.91685
-1.86157	-1.02912	-2.08054	-1.30087	-2.51541	-1.48257	-3.17764	-1.6957	-3.61163	-1.90468	-3.81387	-1.91613
-1.68533	-1.03136	-1.89209	-1.30123	-2.28424	-1.4814	-2.89002	-1.69311	-3.28532	-1.89801	-3.47107	-1.91246
-1.51367	-1.03493	-1.71051	-1.30282	-2.05765	-1.48053	-2.59399	-1.691	-2.94754	-1.89516	-3.13687	-1.91334
-1.34354	-1.03245	-1.51596	-1.3001	-1.83411	-1.48097	-2.31552	-1.69278	-2.60976	-1.89445	-2.77255	-1.91467
-1.17645	-1.03131	-1.31912	-1.29963	-1.60599	-1.48243	-2.01874	-1.69602	-2.29922	-1.89333	-2.42616	-1.91583
-1.01776	-1.03201	-1.13754	-1.30005	-1.36643	-1.48299	-1.74027	-1.69733	-1.96574	-1.89366	-2.08121	-1.91493
-0.84534	-1.03288	-0.94605	-1.30065	-1.15662	-1.48364	-1.45111	-1.69879	-1.64589	-1.89452	-1.73625	-1.91371
-0.67902	-1.0339	-0.75226	-1.30142	-0.90485	-1.4844	-1.15662	-1.70042	-1.31528	-1.89592	-1.38197	-1.91218
-0.51575	-1.0351	-0.56458	-1.30237	-0.69199	-1.48525	-0.87357	-1.70222	-0.99184	-1.89786	-1.0528	-1.91033
-0.34485	-1.03645	-0.37537	-1.30349	-0.44937	-1.48619	-0.5806	-1.70418	-0.65692	-1.90034	-0.69708	-1.90817
-0.18005	-1.03797	-0.19073	-1.30478	-0.23956	-1.48724	-0.29221	-1.7063	-0.31627	-1.90335	-0.35141	-1.9057
0.00153	-1.03966	0.00153	-1.30625	0.00458	-1.48838	0.00305	-1.70859	0	-1.9069	0.00502	-1.90292
