# Supplementary material for: Reconfigurable and nonvolatile photo-pyroelectricity in a ceramic-like biaxial molecular ferroelectric via polarization engineering
Source: Sci Adv. 2026 May 29;12(22):eaec5864. doi: 10.1126/sciadv.aec5864 (PMC13220874; doi:10.1126/sciadv.aec5864)
Supplement: Supplementary file 2 — Data S1 [file sciadv.aec5864_data_s1.zip › Data/Photo-pyroelectric currents measured under 266-1550 nm at 30 kVcm and -30 kVcm.xlsx]

## Sheet: Sheet1
1	266	58.0757	-54.8732
2	377	53.1759	-47.2376
3	404	61.8658	-57.5564
4	520	25.4421	-21.9336
5	637	19.4088	-16.2343
6	785	16.0094	-13.2477
7	940	15.6726	-12.4863
8	1310	15.0389	-12.3757
9	1550	13.5892	-12.0025
