# Supplementary material for: Reconfigurable and nonvolatile photo-pyroelectricity in a ceramic-like biaxial molecular ferroelectric via polarization engineering
Source: Sci Adv. 2026 May 29;12(22):eaec5864. doi: 10.1126/sciadv.aec5864 (PMC13220874; doi:10.1126/sciadv.aec5864)
Supplement: Supplementary file 2 — Data S1 [file sciadv.aec5864_data_s1.zip › Data/Photo-pyroelectric data for different wavelength bands.xlsx]

## Sheet: Sheet1
-1.61879	49	-2.18431	74	-2.00952	97	-2.46984	120	-1.56098	143	-2.30942	167	-0.58446	195	-1.33706
-1.66548	49.0417	-2.08309	74.05	-1.5246	97.05	-2.64741	120.05	-1.58349	143.05	-2.1471	167.025	-0.22964	195.125	-1.88656
-1.7349	49.0834	-2.16618	74.1001	-1.53208	97.1001	-2.58141	120.1	-1.65272	143.1	-2.1431	167.05	-0.31913	195.25	-2.07055
-1.64375	49.1251	-2.29333	74.1501	-0.71551	97.1501	-2.67678	120.15	-1.72272	143.15	-2.37256	167.075	-0.35759	195.375	-2.09035
-1.70259	49.1668	-2.19181	74.2002	-1.0167	97.2002	-2.94915	120.2	-1.65997	143.2	-2.44427	167.1	-0.44693	195.5	-1.59201
-1.35007	49.2085	-2.25794	74.2502	-1.16571	97.2502	-2.71149	120.25	-1.37387	143.25	-2.34776	167.125	-0.08661	195.625	-1.04333
-1.84176	49.2503	-2.19842	74.3003	-0.98947	97.3003	-2.8637	120.3	-1.32638	143.3	-2.54269	167.15	0.20603	195.75	-2.40058
-2.16932	49.2919	-2.42288	74.3504	-0.48587	97.3503	-2.94019	120.35	-1.64338	143.35	-2.59267	167.175	-0.04783	195.875	-1.25125
-1.91821	49.3337	-2.63836	74.4004	-1.25544	97.4004	-2.77195	120.4	-1.79997	143.4	-2.77635	167.2	-0.27407	196	-1.56395
-2.10758	49.3754	-2.71049	74.4504	-1.51179	97.4504	-2.78074	120.45	-1.77136	143.45	-2.57074	167.226	-0.16684	196.126	-1.14647
-1.87246	49.4171	-2.76732	74.5005	-1.11925	97.5005	-2.59229	120.5	-1.57643	143.5	-2.28768	167.251	-0.15491	196.251	-0.71083
-1.85839	49.4588	-2.76611	74.5505	-1.90061	97.5505	-2.63806	120.551	-1.65616	143.551	-2.51104	167.276	-0.51977	196.376	-1.09861
-1.60247	49.5005	-2.84664	74.6006	-1.9209	97.6006	-2.64112	120.601	-1.78814	143.601	-2.14997	167.301	-0.46106	196.501	-0.97486
-1.58487	49.5422	-2.83704	74.6506	-1.45677	97.6506	-2.73267	120.651	-1.68058	143.651	-2.33346	167.326	-0.45525	196.626	-1.02106
-1.46492	49.5839	-2.61497	74.7007	-2.08644	97.7007	-2.5921	120.701	-1.57147	143.701	-2.09637	167.351	-0.35539	196.751	-2.18276
-1.43036	49.6256	-2.6541	74.7507	-2.01543	97.7507	-2.6745	120.751	-1.69469	143.751	-1.956	167.376	-0.49764	196.876	-0.86347
-1.27043	49.6673	-2.3743	74.8008	-2.2018	97.8008	-2.6104	120.801	-1.76298	143.801	-2.00922	167.401	-0.48413	197.001	-0.6935
-1.14599	49.709	-2.62682	74.8508	-1.76652	97.8508	-2.42195	120.851	-1.67046	143.851	-1.91174	167.426	0.50936	197.126	-0.29995
-1.21187	49.7507	-2.37055	74.9009	-1.88242	97.9009	-2.45152	120.901	-1.47152	143.901	-1.7271	167.451	-0.6672	197.251	-0.03345
-1.73361	49.7925	-2.33697	74.9509	-2.37271	97.9509	-2.58962	120.951	-1.43186	143.951	-1.84232	167.476	-0.62465	197.376	-0.15391
-1.99305	49.8342	-2.34252	75.001	-1.5556	98.001	-2.51752	121.001	-1.46562	144.001	-1.88829	167.501	-0.48602	197.501	-1.16875
-2.32158	49.8759	-2.3704	75.051	-1.41247	98.051	-2.16752	121.051	-1.69698	144.051	-2.02714	167.526	-0.51522	197.626	-0.75621
-1.70868	49.9176	-2.30458	75.1011	-2.46294	98.1011	-2.19803	121.101	-1.50434	144.101	-2.07768	167.551	-0.41772	197.751	-0.94515
-1.54521	49.9593	-2.33816	75.1511	-2.01754	98.1511	-2.28635	121.151	-1.62717	144.151	-1.96152	167.576	-0.56012	197.876	-0.57717
-1.98505	50.001	-2.25644	75.2012	-2.28513	98.2012	-2.54803	121.201	-1.5484	144.201	-1.80093	167.601	-0.44253	198.001	-0.89317
-1.65813	50.0427	-2.19931	75.2512	-2.19114	98.2512	-2.54574	121.251	-1.64453	144.251	-1.84613	167.627	-0.35335	198.127	-0.21579
-1.71156	50.0844	-2.22901	75.3013	-2.21192	98.3013	-2.97509	121.301	-1.82096	144.301	-2.32698	167.652	-0.14721	198.252	11.8846
-1.61592	50.1261	-2.22914	75.3513	-1.64211	98.3513	-2.87342	121.351	-1.72005	144.351	-2.2543	167.677	-0.57614	198.377	11.0187
-0.85106	50.1678	-2.34282	75.4014	-2.0213	98.4014	-2.9995	121.401	-1.25008	144.401	-2.21426	167.702	-0.57253	198.502	9.70815
-0.8923	50.2095	-2.36245	75.4514	-1.33447	98.4514	-2.89213	121.451	-1.42995	144.451	-2.24648	167.727	-0.56782	198.627	7.89964
-0.97772	50.2512	-2.27369	75.5015	-1.40606	98.5015	-2.98672	121.501	-1.13144	144.501	-2.30581	167.752	-0.37471	198.752	6.16283
0.13709	50.2929	-2.34731	75.5515	-1.55238	98.5515	-2.86752	121.552	-1.37024	144.552	-2.00539	167.777	-0.52637	198.877	3.71155
17.2912	50.3347	-2.36741	75.6016	-2.00419	98.6016	-3.07218	121.602	-1.27621	144.602	-2.28883	167.802	-0.55039	199.002	3.84195
31.0325	50.3764	-2.42769	75.6516	-2.28136	98.6516	-2.75478	121.652	0.90141	144.652	-2.14024	167.827	-0.55887	199.127	2.81635
41.2288	50.4181	-2.3821	75.7017	-2.20019	98.7017	-2.73915	121.702	6.33163	144.702	-2.05651	167.852	-0.37628	199.252	3.02592
47.9234	50.4598	-2.39005	75.7517	-2.44641	98.7517	-2.58275	121.752	9.97536	144.752	-1.86082	167.877	-0.37486	199.377	2.58038
50.3135	50.5015	-2.41269	75.8018	-2.07896	98.8018	-3.0428	121.802	12.4781	144.802	-1.95848	167.902	-0.19855	199.502	1.88897
51.2287	50.5432	-2.46082	75.8518	-1.9209	98.8518	-2.56558	121.852	13.9042	144.852	-1.88466	167.927	-0.35492	199.627	2.40299
51.4194	50.5849	-2.36126	75.9019	-1.71688	98.9019	-2.82555	121.902	14.9469	144.902	-2.10706	167.952	-0.23937	199.752	2.52097
51.5719	50.6266	-2.26514	75.9519	-1.83542	98.9519	-2.87381	121.952	15.4598	144.952	-2.30942	167.977	-0.4485	199.877	2.98054
50.8855	50.6683	-2.40758	76.002	-1.68964	99.002	-2.62395	122.002	15.696	145.002	-2.07749	168.002	-0.25758	200.002	1.95662
50.0465	50.71	-2.41523	76.052	-2.06189	99.052	-2.51179	122.052	15.373	145.052	-2.11602	168.028	-0.4554	200.128	1.59854
47.7761	50.7517	-2.38464	76.1021	-2.41169	99.1021	-2.39888	122.102	14.9146	145.102	2.19802	168.053	-0.3667	200.253	1.18023
45.4705	50.7934	-1.61855	76.1521	-2.18576	99.1521	-2.3367	122.152	14.4414	145.152	7.32421	168.078	-0.42385	200.378	1.41373
42.1793	50.8351	24.5829	76.2022	-2.76417	99.2022	-2.60507	122.202	13.4562	145.202	10.9502	168.103	-0.59922	200.503	0.7809
39.7317	50.8768	42.4103	76.2522	-2.86027	99.2522	-2.59686	122.252	12.8912	145.252	13.1506	168.128	-0.59827	200.628	0.60433
37.0257	50.9186	53.0943	76.3023	-3.2197	99.3023	-2.77368	122.302	12.1834	145.302	14.433	168.153	-0.32117	200.753	0.28338
35.0714	50.9603	59.1667	76.3523	-2.30058	99.3523	-1.88371	122.352	11.2898	145.352	15.1402	168.178	-0.44645	200.878	-0.16711
32.4647	51.002	60.0768	76.4024	-2.90247	99.4024	5.52462	122.402	9.62544	145.402	15.5227	168.203	-0.28113	201.003	-0.07388
28.2859	51.0437	59.6763	76.4524	4.68275	99.4524	11.1038	122.452	8.86816	145.452	15.3093	168.228	-0.1761	201.128	0.14889
26.2731	51.0854	59.5963	76.5025	14.9121	99.5025	14.6198	122.502	7.98701	145.502	14.9883	168.253	-0.40783	201.253	0.95416
24.5114	51.1271	58.355	76.5525	19.4302	99.5525	17.3726	122.553	7.22006	145.553	14.2568	168.278	-0.63878	201.378	0.67941
22.3469	51.1688	57.6342	76.6026	23.9227	99.6026	18.5592	122.603	6.44664	145.603	13.681	168.303	-0.66186	201.503	1.03502
20.5982	51.2105	57.1937	76.6526	25.9922	99.6526	19.3104	122.653	6.01253	145.653	12.8696	168.328	-0.70582	201.628	-10.5878
18.1246	51.2522	55.3942	76.7027	26.186	99.7027	19.4088	122.703	5.56373	145.703	11.9563	168.353	-0.59011	201.753	-8.26518
16.8679	51.2939	52.7813	76.7527	26.9172	99.7527	19.2602	122.753	5.04245	145.753	10.9851	168.378	-0.49167	201.878	-7.44094
15.343	51.3356	50.0759	76.8028	26.938	99.8028	18.5656	122.803	4.41666	145.803	10.1003	168.403	-0.35759	202.003	-6.04657
14.3041	51.3773	47.1223	76.8528	26.1038	99.8528	17.9958	122.853	3.86046	145.853	9.31456	168.428	-0.53045	202.129	-4.81226
12.8502	51.419	44.5351	76.9029	24.0397	99.9029	16.96	122.903	3.4479	145.903	8.64416	168.454	-0.47409	202.254	-2.93358
10.9849	51.4608	41.9719	76.9529	22.5993	99.9529	15.8331	122.953	3.34109	145.953	8.05088	168.479	-0.55698	202.379	-3.45337
10.4289	51.5025	39.518	77.003	21.3176	100.003	15.1518	123.003	2.98938	146.003	7.28339	168.504	-0.63124	202.504	-2.6745
9.09686	51.5442	37.1418	77.053	19.7608	100.053	14.1365	123.053	2.47115	146.053	6.2933	168.529	-0.54442	202.629	-1.58045
8.31281	51.5859	35.035	77.1031	18.2457	100.103	12.5749	123.103	2.08149	146.103	5.45749	168.554	-0.21802	202.754	-2.31065
7.66664	51.6276	32.9355	77.1531	17.005	100.153	11.3138	123.153	1.76677	146.153	4.92992	168.579	-0.24816	202.879	-1.24795
6.8234	51.6693	31.0206	77.2032	14.5831	100.203	10.6728	123.203	1.50718	146.203	4.41264	168.604	-0.40532	203.004	-1.36099
6.47474	51.711	17.4123	77.2532	13.6373	100.253	9.69088	123.253	1.2329	146.253	3.82766	168.629	-0.45477	203.129	-1.75372
6.14044	51.7527	16.007	77.3033	12.5077	100.303	8.31872	123.303	0.83808	146.303	3.24763	168.654	-0.38993	203.254	-2.24794
4.95621	51.7944	14.485	77.3533	11.3157	100.353	7.71445	123.353	0.47989	146.353	2.86445	168.679	-0.31238	203.379	-1.42122
4.32635	51.8361	13.2454	77.4034	10.0911	100.403	6.52656	123.403	0.34427	146.403	2.22626	168.704	-0.41757	203.504	-1.75125
4.15743	51.8778	12.0317	77.4534	8.90072	100.453	5.55877	123.453	-0.09042	146.453	1.73968	168.729	-0.27109	203.629	-0.81479
3.89928	51.9195	10.939	77.5035	8.49057	100.503	5.0291	123.503	-0.15832	146.503	1.42154	168.754	-0.41757	203.754	-0.59615
3.10947	51.9612	9.75686	77.5535	7.1015	100.553	4.28198	123.554	-0.23557	146.554	0.9716	168.779	-0.3543	203.879	-2.10768
3.56085	52.003	9.00591	77.6035	6.26249	100.604	3.87458	123.604	-0.5331	146.604	0.80832	168.804	-0.48147	204.004	-2.23886
3.01638	52.0447	8.03824	77.6536	5.20826	100.654	3.21254	123.654	-0.94549	146.654	0.29982	168.829	-0.17924	204.13	-1.65801
2.36733	52.0864	7.48654	77.7036	4.6897	100.704	2.68173	123.704	-1.12096	146.704	0.12874	168.855	-0.20373	204.255	-2.37583
2.17764	52.1281	6.63484	77.7537	3.48059	100.754	2.04029	123.754	-1.13355	146.754	-0.06771	168.88	-0.3758	204.38	-2.19266
1.89612	52.1698	5.96943	77.8037	3.07363	100.804	1.65482	123.804	-0.97066	146.804	-0.07211	168.905	-0.63611	204.505	-2.0722
1.46683	52.2115	5.44327	77.8538	3.06722	100.854	1.29738	123.854	-1.09864	146.854	0.04176	168.93	-0.49811	204.63	-1.36346
1.38973	52.2532	4.59635	77.9039	2.52035	100.904	0.89474	123.904	-1.20603	146.904	-0.34123	168.955	-0.47409	204.755	-1.00208
1.12455	52.2949	4.16365	77.9539	0.63189	100.954	0.3397	123.954	-1.39562	146.954	-0.5724	168.98	-0.42997	204.88	-1.14564
1.02218	52.3366	3.97019	78.0039	1.27172	101.004	-0.09995	124.004	-1.05973	147.004	-0.4631	169.005	-0.44614	205.005	11.355
1.33759	52.3783	3.55119	78.054	0.257	101.054	-0.45758	124.054	-1.27163	147.054	-1.03894	169.03	-0.51993	205.13	9.11991
0.3229	52.42	3.11723	78.104	0.03162	101.104	-0.61035	124.104	-1.30768	147.104	-0.98115	169.055	-0.61743	205.255	6.80477
1.04011	52.4617	2.50491	78.1541	0.57956	101.154	-0.77229	124.154	-0.99565	147.154	-1.13621	169.08	-0.54411	205.38	6.31219
1.217	52.5035	2.12214	78.2041	-0.41589	101.204	-0.86613	124.204	-1.23501	147.204	-1.35728	169.105	-0.56232	205.505	3.61251
1.08648	52.5452	1.91296	78.2542	-0.01377	101.254	-1.10418	124.254	-1.43701	147.254	-1.69144	169.13	-0.3386	205.63	2.73549
0.93229	52.5869	1.79321	78.3042	0.25275	101.304	-1.37922	124.304	-1.1795	147.304	-1.61306	169.155	-0.21896	205.755	3.4228
1.2474	52.6286	1.31774	78.3543	-0.55208	101.354	-1.48546	124.354	-1.37864	147.354	-1.7315	169.18	-0.50925	205.88	2.41949
1.22309	52.6703	0.8166	78.4043	-0.97078	101.404	-1.53771	124.404	-1.0872	147.404	-2.09981	169.205	-0.40234	206.005	2.34523
1.02186	52.712	0.42151	78.4544	-0.71283	101.454	-1.7479	124.454	-0.97942	147.454	-2.44256	169.23	-0.3937	206.13	1.58287
0.61465	52.7537	0.1605	78.5044	-0.60441	101.504	-1.70803	124.504	-0.8915	147.504	-2.43168	169.256	-0.5865	206.256	2.04986
0.14024	52.7954	-0.24906	78.5545	-1.28644	101.554	-1.96648	124.555	-0.72309	147.554	-2.93389	169.281	-0.52417	206.381	-0.42123
0.21734	52.8371	-0.43987	78.6045	-1.23676	101.605	-2.37981	124.605	-1.16368	147.605	-2.87571	169.306	-0.48398	206.506	0.43355
0.15465	52.8788	-0.35346	78.6546	-1.43594	101.655	-2.4481	124.655	-1.33667	147.655	-3.0716	169.331	-0.31913	206.631	1.18683
0.39903	52.9205	-0.24516	78.7046	-2.05279	101.705	-2.50683	124.705	-6.09514	147.705	-2.60202	169.356	-0.54913	206.756	0.95581
0.79122	52.9622	-0.40289	78.7547	-1.74358	101.755	-2.17477	124.755	-10.6999	147.755	-2.21214	169.381	-0.62559	206.881	1.55194
0.30916	53.004	-0.24981	78.8047	-1.35584	101.805	-2.43645	124.805	-13.9584	147.805	-2.2419	169.406	-0.57064	207.006	0.13074
1.16231	53.0457	-0.23786	78.8548	-1.65654	101.855	-2.70635	124.855	-16.2625	147.855	-2.22531	169.431	-0.34786	207.131	1.43848
0.82226	53.0874	-0.07447	78.9048	-2.30273	101.905	-2.95506	124.905	-17.9884	147.905	-2.24094	169.456	-0.58163	207.256	1.30812
0.78067	53.1291	-0.00541	78.9549	-2.20982	101.955	-3.27035	124.955	-18.7441	147.955	-1.99128	169.481	-0.17626	207.381	1.21402
-7.03518	53.1708	0.14226	79.0049	-2.61302	102.005	-3.20702	125.005	-19.1301	148.005	-1.75325	169.506	-0.37533	207.506	1.38898
-17.5222	53.2125	0.20289	79.055	-2.68246	102.055	-3.79506	125.055	-18.8335	148.055	-1.65158	169.531	-0.62669	207.631	0.91291
-25.774	53.2542	0.35157	79.105	-2.785	102.105	-8.46024	125.105	-18.7515	148.105	-1.6985	169.556	-0.6964	207.756	1.52098
-31.3478	53.2959	0.38063	79.1551	-1.68964	102.155	-15.5283	125.155	-17.9285	148.155	-2.12194	169.581	-0.52982	207.881	1.35102
-33.3177	53.3376	0.4717	79.2051	-2.42289	102.205	-20.1891	125.205	-17.3811	148.205	-2.15206	169.606	-0.59403	208.006	0.97479
-34.4999	53.3793	0.54214	79.2552	-1.94599	102.255	-23.188	125.255	-16.803	148.255	-2.21635	169.631	-0.56483	208.131	0.32463
-35.644	53.421	0.40553	79.3052	-2.13984	102.305	-25.1158	125.305	-16.0198	148.305	-2.3245	169.656	-0.42447	208.256	0.94839
-51.0513	53.4627	0.30239	79.3553	-2.10942	102.355	-25.8582	125.355	-15.0021	148.355	-2.2688	169.682	-0.21378	208.382	0.33288
-48.4606	53.5044	0.15308	79.4053	-1.66348	102.405	-26.0594	125.405	-13.9015	148.405	-2.42997	169.707	1.3278	208.507	1.49953
-44.5745	53.5461	-0.09182	79.4554	-1.41941	102.455	-25.8237	125.455	-13.2233	148.455	-3.22266	169.732	4.10872	208.632	0.59773
-33.9279	53.5879	-0.02616	79.5054	-1.47012	102.505	-25.1472	125.505	-12.4981	148.505	-10.158	169.757	6.77458	208.757	-10.4706
-32.7141	53.6296	-0.07447	79.5555	-9.92106	102.555	-24.248	125.555	-11.8198	148.555	-14.6113	169.782	9.00522	208.882	-8.42938
-31.1386	53.6713	-0.09434	79.6055	-17.9576	102.606	-23.2342	125.606	-11.187	148.606	-17.4791	169.807	10.6952	209.007	-6.06885
-29.1227	53.713	-0.17132	79.6556	-22.6487	102.656	-21.7081	125.656	-10.3027	148.656	-18.8509	169.832	12.0135	209.132	-5.62743
-27.6048	53.7547	-0.13346	79.7056	-26.2995	102.706	-20.5616	125.706	-9.6407	148.706	-19.7003	169.857	13.0583	209.257	-3.99874
-25.775	53.7964	-0.34742	79.7557	-28.2179	102.756	-19.4979	125.756	-8.74596	148.756	-20.1765	169.882	13.7887	209.382	-3.38076
-24.4612	53.8381	-0.15836	79.8057	-29.1882	102.806	-18.2636	125.806	-8.37193	148.806	-20.34	169.907	14.502	209.507	-4.07877
-22.5294	53.8798	-0.11208	79.8558	-29.3752	102.856	-17.1238	125.856	-7.99371	148.856	-19.9858	169.932	14.8873	209.632	-1.2166
-20.9632	53.9215	-0.36642	79.9058	-29.4003	102.906	-16.1423	125.906	-7.37897	148.906	-19.154	169.957	14.8196	209.757	-1.72732
-19.6382	53.9632	-0.32604	79.9559	-28.2264	102.956	-15.1075	125.956	-6.71559	148.956	-18.4443	169.982	15.0389	209.882	-2.00702
-18.0512	54.0049	-6.01161	80.0059	-26.996	103.006	-14.2689	126.006	-6.50254	149.006	-17.565	170.007	14.9316	210.007	-1.22733
-16.9188	54.0466	-25.5014	80.056	-25.8344	103.056	-13.6622	126.056	-5.98432	149.056	-16.7456	170.032	15.0283	210.132	-1.71577
-16.0423	54.0883	-36.6541	80.106	-23.9454	103.106	-12.5071	126.106	-5.71499	149.106	-15.8262	170.057	14.6017	210.257	-2.28424
-14.2794	54.1301	-43.2301	80.1561	-23.2794	103.156	-11.6846	126.156	-5.35336	149.156	-14.6929	170.083	14.4198	210.383	-2.03507
-13.0958	54.1718	-52.9662	80.2061	-21.8968	103.206	-10.8542	126.206	-5.1365	149.206	-13.7325	170.108	14.0792	210.508	-1.85356
-11.5664	54.2135	-53.0225	80.2562	-20.3795	103.256	-9.9987	126.256	-4.62819	149.256	-13.0615	170.133	13.7419	210.633	-1.88243
-10.9791	54.2552	-63.6671	80.3062	-18.8895	103.306	-9.19991	126.306	-4.27171	149.306	-12.0806	170.158	13.2574	210.758	-2.45669
-9.79135	54.2969	-58.4856	80.3563	-17.8598	103.356	-8.72536	126.356	-4.11778	149.356	-11.5568	170.183	12.9936	210.883	-1.96659
-8.2965	54.3386	-55.1627	80.4063	-17.2387	103.406	-8.08144	126.406	-4.05904	149.406	-10.8687	170.208	12.6533	211.008	-1.5161
-7.58155	54.3803	-42.4425	80.4564	-17.0272	103.456	-7.81937	126.456	-3.86163	149.456	-9.90525	170.233	12.2636	211.133	-1.21742
-6.61771	54.422	-40.2384	80.5064	-15.8026	103.506	-6.68336	126.506	-3.50381	149.506	-9.11847	170.258	11.726	211.258	-0.96743
-6.39507	54.4637	-37.5609	80.5565	-14.1059	103.556	-6.50979	126.556	-3.21408	149.556	-8.70457	170.283	11.2778	211.383	-0.41216
-5.897	54.5054	-35.1038	80.6065	-12.6421	103.607	-5.96773	126.607	-3.22819	149.607	-8.14896	170.308	10.942	211.508	-1.25125
-5.45715	54.5471	-32.8366	80.6566	-11.7593	103.657	-6.03371	126.657	-2.85054	149.657	-7.59908	170.333	11.3937	211.633	-1.31314
-5.09408	54.5888	-30.4092	80.7066	-11.614	103.707	-5.86149	126.707	-2.69699	149.707	-6.97499	170.358	10.9176	211.758	-1.57138
-4.53652	54.6305	-28.2117	80.7567	-10.3985	103.757	-5.36805	126.757	-2.30294	149.757	-6.30646	170.383	9.41311	211.883	-0.41927
-4.16352	54.6723	-26.2621	80.8067	-9.80516	103.807	-5.08309	126.807	-2.3943	149.807	-5.9372	170.408	8.71964	212.008	-0.79994
-3.82283	54.714	-24.1356	80.8568	-8.54266	103.857	-4.84448	126.857	-2.50379	149.857	-5.36424	170.433	8.11756	212.133	-1.0388
-4.2985	54.7557	-22.1791	80.9068	-7.55948	103.907	-4.3028	126.907	-2.21024	149.907	-5.15518	170.458	8.15036	212.258	-0.58824
-4.37465	54.7974	-20.6763	80.9569	-7.23261	103.957	-4.05827	126.957	-2.05155	149.957	-5.00069	170.483	7.65738	212.384	-1.77682
-3.80461	54.8391	-18.9484	81.0069	-6.41018	104.007	-4.09757	127.007	-2.3924	150.007	-4.68179	170.509	7.42425	212.509	-2.06725
-3.7627	54.8808	-17.6173	81.057	-5.73831	104.057	-4.06648	127.057	-2.22474	150.057	-4.52978	170.534	6.79797	212.634	-0.55324
-3.05158	54.9225	-16.0103	81.107	-6.38348	104.107	-3.64056	127.107	-2.26842	150.107	-4.0909	170.559	6.34063	212.759	0.43932
-2.74895	54.9642	-14.8109	81.1571	-5.65395	104.157	-3.41854	127.157	-2.09923	150.157	-3.79659	170.584	5.87293	212.884	-1.06479
-2.75759	55.0059	-13.6029	81.2071	-5.36557	104.207	-3.42427	127.207	-2.07635	150.207	-3.75901	170.609	5.53915	213.009	11.2205
-2.56631	55.0476	-12.5165	81.2572	-4.05553	104.257	-3.33195	127.257	-1.77518	150.257	-3.4731	170.634	5.48404	213.134	10.1083
-2.84429	55.0893	-11.5089	81.3072	-3.85523	104.307	-3.27798	127.307	-1.80798	150.307	-3.6213	170.659	5.19674	213.259	7.4681
-4.16607	55.131	-10.4192	81.3573	-3.13798	104.357	-3.38422	127.357	-1.6657	150.357	-3.52346	170.684	5.00252	213.384	5.05973
-3.68751	55.1728	-9.65342	81.4073	-3.70251	104.407	-3.50494	127.407	-1.66666	150.407	-3.45174	170.709	5.06564	213.509	5.56138
-3.56691	55.2145	-8.64156	81.4574	-2.93827	104.457	-3.48454	127.457	-1.70232	150.457	-3.2425	170.734	4.77755	213.634	4.54902
-3.53334	55.2562	-8.13863	81.5074	-3.39115	104.507	-3.31307	127.507	-1.37749	150.507	-3.28579	170.759	4.39055	213.759	2.96321
-3.19104	55.2979	-7.36489	81.5575	-3.49047	104.557	-3.18299	127.557	-1.45779	150.557	-2.97966	170.784	3.88468	213.884	2.97724
-2.89804	55.3396	-6.7933	81.6075	-3.05524	104.608	-2.99531	127.608	-1.59989	150.608	-3.20322	170.809	3.81027	214.009	1.92775
-2.9041	55.3813	-6.40433	81.6576	-3.12307	104.658	-3.00218	127.658	-1.32485	150.658	-2.93275	170.834	3.66457	214.135	3.18353
-2.60949	55.423	-5.68277	81.7076	-2.88433	104.708	-3.18566	127.708	-1.50299	150.708	-2.57912	170.859	3.0953	214.26	1.53337
-2.37404	55.4647	-5.32469	81.7576	-2.21515	104.758	-2.88048	127.758	-1.47725	150.758	-2.60946	170.884	2.94991	214.385	1.83534
-2.63828	55.5064	-5.21643	81.8077	-2.70808	104.808	-3.08496	127.808	-1.47821	150.808	-2.61803	170.91	2.84268	214.51	1.90629
-2.27009	55.5481	-4.86481	81.8577	-1.96682	104.858	-2.78854	127.858	-1.60371	150.858	-2.47117	170.935	2.54721	214.635	0.82545
-2.17091	55.5898	-4.60614	81.9078	-1.8007	104.908	-2.47155	127.908	-1.5381	150.908	-2.29608	170.96	2.60985	214.76	0.84443
-2.42235	55.6315	-4.28375	81.9578	-1.79058	104.958	-2.70462	127.958	-1.3733	150.958	-2.14062	170.985	2.30559	214.885	2.03913
-2.15043	55.6732	-4.10366	82.0079	-1.88618	105.008	-2.61288	128.008	-1.55106	151.008	-2.01664	171.01	2.31689	215.01	0.74789
-1.96458	55.715	-3.73493	82.058	-1.64906	105.058	-2.81392	128.058	-1.40534	151.058	-1.78032	171.035	1.96066	215.135	-0.42783
-1.62327	55.7567	-3.92867	82.108	-1.88936	105.108	-2.62586	128.108	-1.36224	151.108	-1.7271	171.06	1.93287	215.26	1.65465
-1.47804	55.7984	-3.66252	82.1581	-1.6293	105.158	-2.83738	128.158	-1.32886	151.158	-1.85662	171.085	1.91247	215.385	0.81638
-1.19524	55.8401	-3.5463	82.2081	-1.6672	105.208	-2.78606	128.208	-1.47267	151.208	-2.0981	171.11	1.89346	215.51	0.86423
-1.4982	55.8818	-3.23096	82.2582	-1.68588	105.258	0.70171	128.258	-1.54306	151.258	-2.15702	171.135	1.69424	215.635	1.17116
6.5314	55.9235	-3.29318	82.3082	-2.02448	105.308	7.77739	128.308	-1.35326	151.308	-2.18182	171.16	1.75343	215.76	0.33206
21.692	55.9652	-3.06736	82.3582	-2.13876	105.358	12.5584	128.358	-1.34125	151.358	-1.77213	171.185	1.49704	215.885	0.22975
33.1133	56.0069	-3.17997	82.4083	-2.12703	105.408	15.9462	128.408	-1.52283	151.408	-2.08054	171.21	1.33675	216.01	1.52841
40.8765	56.0486	-3.00079	82.4583	-2.45281	105.458	17.8973	128.458	3.31	151.458	-1.94187	171.235	1.13092	216.135	1.78996
45.792	56.0903	-2.93796	82.5084	-1.36812	105.508	18.9554	128.508	7.69518	151.508	-1.84784	171.26	1.0835	216.261	0.06309
48.652	56.132	-2.51481	82.5584	-2.18684	105.558	19.4373	128.558	11.2075	151.558	0.57067	171.285	1.13484	216.386	0.68519
50.2054	56.1737	-2.54074	82.6085	-1.72808	105.608	19.8104	128.608	13.3915	151.608	6.30854	171.311	1.02887	216.511	0.84773
50.3938	56.2154	-2.49591	82.6585	-1.51394	105.659	19.4496	128.659	15.141	151.659	10.2946	171.336	0.95837	216.636	1.07957
49.153	56.2572	-2.32842	82.7086	-1.89469	105.709	18.8934	128.709	15.7402	151.709	12.9683	171.361	1.0485	216.761	1.21402
47.3551	56.2989	-2.28029	82.7586	-1.36919	105.759	17.7453	128.759	16.0094	151.759	14.5691	171.386	0.93138	216.886	1.10138
45.4525	56.3406	-2.28389	82.8087	-1.82476	105.809	16.8485	128.809	15.8718	151.809	15.5117	171.411	0.95351	217.011	1.26686
43.4115	56.3823	-2.00917	82.8587	-2.51956	105.859	15.9594	128.859	15.567	151.859	15.9344	171.436	0.85586	217.136	1.22561
41.064	56.424	-2.13979	82.9088	-1.90164	105.909	15.021	128.909	15.1766	151.909	16.1947	171.461	0.56352	217.261	1.14558
38.5894	56.4657	-2.04996	82.9588	9.03265	105.959	13.8907	128.959	14.7112	151.959	15.735	171.486	0.76165	217.386	-10.8279
36.3364	56.5074	-2.06255	83.0089	17.0238	106.009	12.955	129.009	14.1674	152.009	14.9776	171.511	0.68944	217.511	-8.28251
31.1507	56.5491	-1.7895	83.0589	21.5173	106.059	11.6202	129.059	13.3005	152.059	14.1773	171.536	0.69791	217.636	-7.16536
28.9999	56.5908	-1.95669	83.109	24.0279	106.109	10.3749	129.109	12.0227	152.109	13.4162	171.561	0.6505	217.761	-6.54408
26.2119	56.6325	-2.13738	83.159	25.4421	106.159	9.42608	129.159	11.3626	152.159	12.6694	171.586	0.63323	217.886	-4.12663
24.3705	56.6742	-2.02897	83.2091	24.7708	106.209	8.79824	129.209	10.3232	152.209	11.9283	171.611	0.66981	218.011	-3.48967
22.3657	56.7159	-2.20201	83.2591	24.9764	106.259	7.74592	129.259	9.7192	152.259	11.0288	171.636	0.62051	218.136	-2.64975
20.1339	56.7576	-2.244	83.3092	24.9465	106.309	6.90974	129.309	8.8832	152.309	10.0458	171.661	0.64783	218.262	-2.38573
18.3276	56.7994	-2.25389	83.3592	23.5018	106.359	6.26144	129.359	8.08624	152.359	9.20048	171.686	0.4676	218.387	-0.88162
16.683	56.8411	-2.43384	83.4093	22.2799	106.409	5.414	129.409	7.24869	152.409	7.92083	171.712	0.637	218.512	-3.4938
15.1811	56.8828	-2.30653	83.4593	20.5368	106.459	4.33997	129.459	6.68944	152.459	6.99997	171.737	0.53982	218.637	-1.45917
14.3007	56.9245	-2.16633	83.5094	19.317	106.509	3.83662	129.509	6.00566	152.509	6.53362	171.762	0.11089	218.762	-1.67451
12.4056	56.9662	-2.24489	83.5594	18.0796	106.559	3.27243	129.559	5.37776	152.559	5.76858	171.787	-0.12382	218.887	-0.23889
11.5464	57.0079	-2.32392	83.6095	15.8008	106.609	2.65293	129.609	4.9755	152.609	5.20896	171.812	-0.01596	219.012	-1.24713
10.5163	57.0496	-2.34716	83.6595	14.4266	106.66	2.03646	129.66	4.47406	152.66	4.20894	171.837	-0.02946	219.137	-0.76281
9.33789	57.0913	-2.37805	83.7096	13.4049	106.71	1.26056	129.71	3.93314	152.71	3.73592	171.862	0.20195	219.262	-1.22567
8.87629	57.133	-2.33381	83.7596	12.7176	106.76	0.95482	129.76	3.3865	152.76	3.27968	171.887	0.41327	219.387	-0.83954
7.85071	57.1747	-2.46952	83.8097	11.8167	106.81	0.53939	129.81	2.93349	152.81	2.87742	171.912	0.52286	219.512	-0.69186
7.09545	57.2164	-2.48107	83.8597	10.1969	106.86	0.65669	129.86	2.48451	152.86	2.57987	171.937	0.63621	219.637	-1.25456
6.1892	57.2581	-2.52874	83.9098	8.88898	106.91	0.20256	129.91	2.26898	152.91	2.13928	171.962	0.47702	219.762	-1.35851
5.5894	57.2998	-1.39439	83.9598	8.25452	106.96	-0.14954	129.96	1.80739	152.96	1.85261	171.987	0.28783	219.887	-1.60686
4.92595	57.3416	24.4181	84.0099	7.60241	107.01	-0.59834	130.01	1.47133	153.01	1.59014	172.012	0.51344	220.012	-1.60356
4.5088	57.3832	40.5493	84.0599	6.36074	107.06	-0.80301	130.06	1.23653	153.06	1.20162	172.037	0.46304	220.137	-2.44101
3.68893	57.425	50.1971	84.11	5.90037	107.11	-1.13659	130.11	0.88443	153.11	1.34563	172.062	0.31248	220.262	-2.82384
3.54435	57.4667	55.4753	84.16	5.47423	107.16	-1.21728	130.16	0.76866	153.16	1.06982	172.087	0.49962	220.387	-1.2727
3.08403	57.5084	58.5164	84.2101	3.92384	107.21	-1.85243	130.21	0.53882	153.21	0.642	172.112	0.31374	220.513	-1.08624
2.80219	57.5501	59.6138	84.2601	3.90834	107.26	-2.11469	130.26	0.19187	153.26	0.6689	172.138	0.06427	220.638	-1.77023
2.60131	57.5918	59.3792	84.3102	3.14199	107.31	-2.46221	130.31	0.15544	153.31	0.16574	172.163	0.1379	220.763	-1.37667
1.76096	57.6335	58.3688	84.3602	1.86985	107.36	-2.76776	130.36	0.12893	153.36	0.27179	172.188	0.16113
1.97113	57.6752	56.5445	84.4103	1.63272	107.41	-2.56597	130.41	-0.0227	153.41	0.15792	172.213	0.47733
2.01015	57.7169	54.2489	84.4603	1.02497	107.46	-2.63539	130.46	-0.06142	153.46	-0.34867	172.238	0.79541
1.61158	57.7587	51.7806	84.5104	0.58705	107.51	-2.56787	130.51	-0.26952	153.51	-0.41085	172.263	0.7155
1.82462	57.8003	49.3353	84.5604	0.64314	107.56	-2.81582	130.56	-0.47704	153.56	-0.70344	172.288	0.58959
1.3515	57.8421	46.7715	84.6105	-0.58308	107.611	-2.71322	130.611	-0.95539	153.611	-1.06755	172.313	0.45959
1.64611	57.8837	44.201	84.6605	-1.09788	107.66	-2.99874	130.661	-0.97581	153.661	-1.23693	172.338	0.76496
1.18003	57.9255	41.7161	84.7106	-1.21965	107.711	-2.8124	130.711	-0.82475	153.711	-1.37291	172.363	0.65851
1.59301	57.9672	39.0943	84.7606	-1.53688	107.761	-2.98862	130.761	-0.70534	153.761	-1.27088	172.388	0.62868
1.11412	58.0089	36.8191	84.8107	-1.26346	107.811	-3.15304	130.811	-0.8917	153.811	-1.3443	172.413	0.56415
0.8355	58.0506	34.3157	84.8607	-1.48616	107.861	-3.2404	130.861	-1.10779	153.861	-1.35861	172.438	0.40181
0.74209	58.0923	31.9628	84.9108	-1.31418	107.911	-3.27378	130.911	-1.22205	153.911	-1.38418	172.463	0.51846
0.70211	58.134	18.0132	84.9608	-1.6314	107.961	-3.06854	130.961	-1.48907	153.961	-1.23693	172.488	0.38627
0.72132	58.1758	16.2835	85.0109	-2.02022	108.011	-2.79408	131.011	-1.47877	154.011	-1.23082	172.513	0.32253
0.45676	58.2174	14.799	85.0609	-1.60524	108.061	-2.85493	131.061	-1.36318	154.061	-1.40058	172.539	0.44452
0.76769	58.2592	13.2566	85.111	-1.27202	108.111	-2.76242	131.111	-1.61077	154.111	-1.51464	172.564	0.52365
0.46282	58.3008	11.841	85.161	-1.24371	108.161	-3.09734	131.161	-1.25104	154.161	-1.68	172.589	0.55191
0.44525	58.3426	10.7896	85.2111	-2.03622	108.211	-3.03155	131.211	-1.71166	154.211	-1.72406	172.614	0.40841
0.29905	58.3843	9.74742	85.2611	-1.11284	108.261	-3.05043	131.261	-1.52702	154.261	-1.37539	172.639	0.32755
0.60424	58.4259	8.98893	85.3112	-1.87763	108.311	-3.11699	131.311	-1.56613	154.311	-1.65845	172.664	0.47435
0.21744	58.4677	8.26226	85.3612	-1.92941	108.361	-3.23544	131.361	-1.66914	154.361	-1.54325	172.689	0.50575
0.72573	58.5093	7.51962	85.4113	-1.90486	108.411	-3.35923	131.411	-1.71586	154.411	-1.83546	172.714	0.60199
0.80508	58.5511	6.98365	85.4613	-1.44826	108.461	-3.6787	131.461	-2.34205	154.461	-1.66683	172.739	0.68331
0.5933	58.5928	6.35648	85.5114	-2.20449	108.511	-3.70237	131.511	-2.2381	154.511	-1.73379	172.764	0.58205
0.96405	58.6345	5.62906	85.5614	-2.47149	108.561	-3.51621	131.561	-2.30694	154.561	-1.98709	172.789	0.49225
0.91352	58.6762	5.27258	85.6114	-2.67498	108.611	-10.8671	131.612	-2.49234	154.612	-1.73627	172.814	0.54296
0.96085	58.7179	4.72289	85.6615	-2.6739	108.662	-16.6929	131.661	-2.40155	154.661	-1.90298	172.839	0.75852
-1.89946	58.7596	4.2483	85.7116	-2.70593	108.712	-20.4579	131.712	-2.37562	154.712	-1.76182	172.864	0.7458
-2.61523	58.8013	3.65283	85.7616	-2.40528	108.762	-22.9015	131.762	-2.25011	154.762	-3.88757	172.889	0.82964
-13.4224	58.843	3.54855	85.8117	-2.52328	108.812	-24.3992	131.812	-7.41464	154.812	-10.2141	172.914	0.86103
-21.7287	58.8847	3.21031	85.8617	-1.9257	108.862	-24.74	131.862	-11.9389	154.862	-14.2412	172.94	0.73701
-27.1457	58.9264	2.45195	85.9117	-4.37594	108.912	-24.5915	131.912	-15.0425	154.912	-16.8892	172.965	0.79713
-31.2442	58.9682	2.36692	85.9618	-3.68593	108.962	-24.3582	131.962	-17.1896	154.962	-18.3353	172.99	0.78976
-42.0401	59.0098	1.79195	86.0118	-3.95352	109.012	-23.6092	132.012	-18.3519	155.012	-19.3138	173.015	0.79227
-51.6708	59.0516	1.70994	86.0619	-3.06164	109.062	-22.9246	132.062	-19.2234	155.062	-19.8988	173.04	0.86512
-46.0388	59.0932	1.44126	86.1119	-7.24758	109.112	-22.3143	132.112	-19.3953	155.112	-19.9413	173.065	0.6494
-43.6733	59.135	1.54491	86.162	-17.2905	109.162	-21.0678	132.162	-19.3161	155.162	-19.3783	173.09	0.8006
-33.0858	59.1767	1.50453	86.212	-23.3067	109.212	-19.9436	132.212	-18.7876	155.212	-18.7998	173.115	0.87862
-31.3331	59.2184	0.81447	86.2621	-26.3204	109.262	-18.5248	132.262	-18.1368	155.262	-17.9922	173.14	0.7188
-30.7401	59.2601	0.77698	86.3121	-28.9009	109.312	-17.6174	132.312	-17.65	155.312	-17.2224	173.165	0.93608
-29.5219	59.3018	0.61119	86.3622	-29.8382	109.362	-16.6784	132.362	-17.022	155.362	-16.2067	173.19	0.74391
-27.1739	59.3435	0.45912	86.4122	-29.2209	109.412	-15.8281	132.412	-16.3239	155.412	-15.3462	173.215	0.73465
-25.8227	59.3852	0.12642	86.4623	-28.7402	109.462	-14.6713	132.462	-15.2739	155.462	-14.7028	173.24	0.8163
-24.1807	59.4269	-0.12327	86.5123	-28.4347	109.512	-13.4291	132.512	-14.2513	155.512	-13.8115	173.265	0.70671
-22.8029	59.4687	-0.15057	86.5624	-27.4686	109.562	-12.5155	132.562	-13.2332	155.562	-12.9969	173.29	0.58173
-20.745	59.5103	-0.23799	86.6124	-25.5444	109.612	-11.8031	132.612	-12.7027	155.612	-12.0659	173.315	0.89636
-19.2534	59.5521	-0.4956	86.6625	-24.2252	109.662	-11.1227	132.662	-11.907	155.662	-11.3123	173.34	0.76308
-17.6136	59.5938	-0.37057	86.7125	-24.2236	109.713	-10.4187	132.713	-11.3615	155.713	-10.3872	173.366	0.86339
-16.3757	59.6355	-0.44264	86.7626	-22.3897	109.763	-9.60808	132.763	-10.631	155.763	-9.81827	173.391	0.69854
-14.9	59.6772	-0.21522	86.8126	-20.8473	109.813	-8.98343	132.813	-9.64432	155.813	-9.06697	173.416	0.97831
-13.9195	59.7189	-0.25044	86.8627	-19.7456	109.863	-8.4837	132.863	-9.38416	155.863	-8.49515	173.441	-0.06903
-12.6416	59.7606	-0.33358	86.9127	-15.0058	109.913	-7.70245	132.913	-8.2327	155.913	-8.04292	173.466	-2.90931
-11.9759	59.8023	-0.35409	86.9628	-14.5182	109.963	-7.28551	132.963	-7.81441	155.963	-7.63741	173.491	-5.31862
-11.1192	59.844	-0.24868	87.0128	-13.1121	110.013	-6.87562	133.013	-7.56665	156.013	-6.94714	173.516	-7.16274
-9.49002	59.8858	-0.25925	87.0629	-11.99	110.063	-6.65341	133.063	-6.92883	156.063	-6.35339	173.541	-8.51748
-8.91773	59.9274	-0.10189	87.1129	-11.6215	110.113	-6.39534	133.113	-6.49548	156.113	-5.69898	173.566	-9.71523
-8.35696	59.9692	-0.57296	87.163	-11.049	110.163	-6.25554	133.163	-5.88894	156.163	-5.61829	173.591	-10.5023
-7.64009	60.0108	-0.31459	87.213	-10.4717	110.213	-5.93034	133.213	-5.42755	156.213	-4.99002	173.616	-11.1373
-6.73383	60.0526	-0.56566	87.2631	-9.30959	110.263	-5.49088	133.263	-4.95187	156.263	-4.84582	173.641	-11.435
-6.47152	60.0943	-1.04767	87.3131	-9.30475	110.313	-5.38122	133.313	-4.75445	156.313	-4.62133	173.666	-11.7256
-5.90244	60.136	-0.95811	87.3632	-8.64148	110.363	-4.97398	133.363	-4.53739	156.363	-4.62285	173.691	-11.9559
-5.95651	60.1777	-0.70327	87.4132	-8.25692	110.413	-4.50555	133.413	-4.24272	156.413	-4.2944	173.716	-12.2084
-5.51313	60.2194	-0.81057	87.4633	-7.80726	110.463	-4.18226	133.463	-3.14923	156.463	-3.89024	173.741	-12.1859
-5.2297	60.2611	-1.01384	87.5133	-7.06067	110.513	-3.99686	133.513	-2.95659	156.513	-3.52613	173.767	-12.12
-4.95012	60.3028	-0.96553	87.5634	-6.6831	110.563	-4.13094	133.563	-2.8309	156.563	-3.36056	173.792	-11.8156
-4.63919	60.3445	-0.76277	87.6134	-5.68012	110.613	-3.99723	133.613	-2.67354	156.613	-3.65238	173.817	-11.4813
-4.0154	60.3862	-0.90943	87.6635	-5.78531	110.663	-3.72715	133.663	-2.56768	156.663	-3.36896	173.842	-11.2978
-3.93927	60.4279	-0.7	87.7135	-5.86115	110.713	-3.65182	133.714	-2.54117	156.714	-3.05597	173.867	-10.9337
-3.63443	60.4697	-0.75711	87.7636	-5.1952	110.764	-3.25699	133.764	-2.66	156.764	-3.14904	173.892	-10.5567
-3.57236	60.5113	-0.92818	87.8136	-5.21549	110.814	-3.05806	133.814	-2.62109	156.814	-2.92283	173.917	-10.0664
-3.20578	60.5531	-0.76453	87.8637	-4.43629	110.864	-2.87552	133.864	-2.7359	156.864	-3.03136	173.942	-9.90049
-2.8894	60.5947	-2.93082	87.9137	-3.87714	110.914	-3.01056	133.914	-2.72331	156.914	-3.14866	173.967	-9.57503
-2.88331	60.6365	-16.1048	87.9638	-3.61757	110.964	-2.73629	133.964	-2.4643	156.964	-3.34702	173.992	-9.09461
-2.82958	60.6782	-30.3122	88.0138	-3.58392	111.014	-2.70958	134.014	-2.16218	157.014	-3.20664	174.017	-8.51089
-3.07238	60.7199	-38.3894	88.0639	-3.58339	111.064	-2.68442	134.064	-2.22454	157.064	-2.96955	174.042	-8.25812
-2.04393	60.7616	-42.9121	88.1139	-3.03548	111.114	-2.84214	134.114	-2.31725	157.114	-2.86122	174.067	-7.78712
-2.29598	60.8033	-54.5995	88.164	-2.89983	111.164	-2.70901	134.164	-2.03629	157.164	-2.92912	174.092	-7.3549
-1.79761	60.845	-62.9912	88.214	-3.32758	111.214	-2.71798	134.214	-1.98861	157.214	-2.62222	174.117	-7.08203
-1.82576	60.8867	-60.3442	88.2641	-3.84511	111.264	-2.7052	134.264	-1.92243	157.264	-2.39202	174.142	-6.6316
-1.68757	60.9284	-55.1627	88.3141	-3.72491	111.314	-2.63958	134.314	-1.80264	157.314	-2.4149	174.167	-6.441
-1.59161	60.9702	-41.5326	88.3642	-3.7655	111.364	-2.52058	134.364	-1.83869	157.364	-2.3159	174.193	-6.02982
-0.67894	61.0118	-39.5282	88.4142	-3.46964	111.414	-2.55434	134.414	-1.87531	157.414	-2.2009	174.218	-5.66575
-0.43869	61.0536	-37.4972	88.4643	-3.04189	111.464	-2.5507	134.464	-1.99205	157.464	-2.15512	174.243	-5.22771
-0.80563	61.0953	-35.0903	88.5143	-1.81249	111.514	-2.45323	134.514	-1.9455	157.514	-2.06261	174.268	-4.97149
-0.77203	61.137	-32.8481	88.5644	-2.66964	111.564	-2.50054	134.564	-1.90621	157.564	-2.17763	174.293	-4.47664
-0.765	61.1787	-30.2357	88.6144	-2.36577	111.614	-2.44846	134.614	-1.86958	157.614	-2.06109	174.318	-4.35087
-0.49086	61.2204	-28.153	88.6645	-2.25999	111.665	-2.33232	134.665	-1.55926	157.665	-1.70822	174.343	-3.88883
-0.72437	61.2621	-26.1382	88.7145	-2.7321	111.715	-2.19365	134.714	-1.96019	157.714	-1.63747	174.368	-3.55991
-0.89711	61.3038	-24.3042	88.7646	-2.43252	111.765	-2.19232	134.765	-1.87379	157.765	-1.73683	174.393	-3.60968
-0.96459	61.3455	-22.3922	88.8146	-2.41222	111.815	-2.16981	134.815	-1.95733	157.815	-1.7439	174.418	-3.2153
-1.35136	61.3873	-20.7421	88.8647	-2.93988	111.865	-1.88104	134.865	-1.76259	157.865	-1.70194	174.443	-2.94007
-1.65078	61.4289	-19.0455	88.9147	-3.2085	111.915	-1.93062	134.915	-1.69011	157.915	-1.73302	174.468	-2.97242
-1.59638	61.4707	-17.6382	88.9648	-2.65737	111.965	-1.8961	134.965	-1.59074	157.965	-1.59627	174.493	-2.76503
-1.56375	61.5123	-16.2365	89.0148	-3.3463	112.015	-2.01837	135.015	-1.54725	158.015	-1.74218	174.518	-2.63613
-1.32737	61.554	-14.9659	89.0649	-3.30728	112.065	-2.30314	135.065	-1.44749	158.065	-1.91728	174.543	-2.4986
-1.40095	61.5958	-13.8665	89.1149	-2.07094	112.115	-2.13147	135.115	-1.65464	158.115	-2.05422	174.568	-2.21883
-1.31234	61.6374	-12.852	89.165	-2.83733	112.165	-2.1164	135.165	-1.71776	158.165	-1.99586	174.594	-1.76007
-1.29954	61.6792	-11.8718	89.215	-2.48323	112.215	-2.10114	135.215	-1.62926	158.215	-2.19517	174.619	-2.07391
-0.8085	61.7208	-11.1935	89.2651	-2.589	112.265	-2.24819	135.265	-1.54686	158.265	-1.95694	174.644	-2.01691
-1.07145	61.7626	-10.1877	89.3151	-1.70671	112.315	-2.58066	135.315	-1.43682	158.315	-1.82096	174.669	-1.81094
3.74194	61.8043	-9.54081	89.3652	-1.95508	112.365	-2.56101	135.365	-1.46427	158.365	0.15582	174.694	-1.52771
19.6612	61.846	-8.94042	89.4152	7.70711	112.415	-2.51752	135.415	-1.42309	158.415	5.94157	174.719	-1.51719
31.6486	61.8877	-7.9341	89.4653	16.1815	112.465	-2.58752	135.465	-1.62106	158.465	9.92544	174.744	-1.39395
40.0658	61.9294	-7.68503	89.5153	20.7344	112.515	-1.77747	135.515	-1.54821	158.515	12.7296	174.769	-1.24228
45.6377	61.9711	-6.96994	89.5654	23.4319	112.565	5.50021	135.565	-1.57739	158.565	14.4011	174.794	-0.98088
48.605	62.0128	-6.63314	89.6154	25.2594	112.615	11.2621	135.615	-1.58826	158.615	15.1813	174.819	-1.03096
50.0801	62.0545	-6.30176	89.6655	26.092	112.665	15.1509	135.666	-1.63594	158.666	15.6726	174.844	-0.96958
50.0823	62.0962	-5.67392	89.7155	25.3999	112.716	17.4163	135.715	-1.74046	158.715	15.647	174.869	-0.96361
49.2847	62.1379	-5.49683	89.7655	24.5465	112.766	18.8467	135.766	-1.53542	158.766	15.3267	174.894	-0.66421
47.1664	62.1797	-4.9945	89.8156	23.2866	112.816	19.2651	135.816	-1.45341	158.816	14.9714	174.919	-0.68305
45.3742	62.2213	-4.81382	89.8656	22.751	112.866	19.6875	135.866	-1.60581	158.866	14.3283	174.944	-0.77097
43.5497	62.2631	-4.59039	89.9157	22.3013	112.916	19.4734	135.916	0.99754	158.916	13.3808	174.969	-0.47267
41.2924	62.3047	-4.38361	89.9657	20.0887	112.966	18.652	135.966	6.08997	158.966	12.8091	174.995	-0.64836
38.6087	62.3465	-4.2959	90.0158	18.9154	113.016	17.8698	136.016	9.81136	159.016	11.7525	175.02	-0.67442
35.8928	62.3882	-3.96047	90.0658	16.6526	113.066	16.9381	136.066	12.5208	159.066	10.8782	175.045	-0.55792
33.534	62.4299	-3.56955	90.1159	15.2485	113.116	15.9741	136.116	13.9802	159.116	10.0784	175.07	-0.51051
31.4004	62.4716	-3.51691	90.1659	13.9642	113.166	15.1811	136.166	15.2582	159.166	9.3016	175.095	-0.5989
26.8315	62.5133	-3.40445	90.216	12.7011	113.216	14.044	136.216	15.5192	159.216	8.7736	175.12	-0.43719
24.3587	62.555	-3.38511	90.266	12.0079	113.266	12.9078	136.266	15.636	159.266	7.91149	175.145	-0.42683
22.5087	62.5968	-3.31673	90.3161	10.4415	113.316	12.0022	136.316	15.3984	159.316	7.17715	175.17	-0.20483
20.3534	62.6384	-3.18342	90.3661	9.16562	113.366	11.2178	136.366	15.2838	159.366	6.21795	175.195	-0.52166
18.8684	62.6802	-3.14338	90.4162	7.58163	113.416	10.0538	136.416	14.3754	159.416	5.52253	175.22	-0.34786
17.2494	62.7218	-3.2758	90.4662	7.06092	113.466	9.14624	136.466	13.6747	159.466	5.06114	175.245	-0.51946
15.9319	62.7636	-3.45409	90.5163	6.28117	113.516	8.17088	136.516	13.0053	159.516	4.5124	175.27	-0.38256
14.3042	62.8053	-3.10965	90.5663	5.2622	113.566	7.43731	136.566	12.3726	159.566	3.94477	175.295	-0.41757
13.0489	62.847	-3.0999	90.6164	5.24136	113.616	6.66942	136.616	11.2824	159.616	3.11146	175.32	-0.41914
11.9924	62.8887	-3.17488	90.6664	3.82931	113.666	6.01195	136.666	10.4893	159.666	2.69526	175.345	-0.30406
11.2623	62.9304	-2.79475	90.7165	3.24718	113.716	5.3297	136.716	9.51888	159.716	2.13165	175.37	-0.37753
9.72334	62.9721	-2.94561	90.7665	2.44611	113.766	4.70581	136.767	8.84048	159.767	1.97162	175.395	-0.24173
8.33536	63.0138	-2.72953	90.8166	2.59619	113.817	3.89632	136.817	8.24432	159.817	1.57622	175.421	-0.05066
7.74804	63.0555	-2.55844	90.8666	2.26987	113.867	3.27072	136.867	7.46346	159.867	1.41773	175.446	-0.14533
6.8405	63.0973	-2.75547	90.9167	2.09842	113.917	2.86998	136.917	6.98126	159.917	1.29298	175.471	-0.21692
5.84787	63.1389	-2.65891	90.9667	1.87894	113.967	2.396	136.967	6.20365	159.967	0.918	175.496	0.06913
5.83348	63.1807	-2.89867	91.0168	0.92193	114.017	1.85165	137.017	5.52195	160.017	0.64792	175.521	0.0999
4.8639	63.2223	-2.7946	91.0668	0.5112	114.067	1.23386	137.067	5.14755	160.067	0.40645	175.546	0.09048
3.85112	63.2641	-2.80975	91.1169	0.96144	114.117	1.17226	137.117	4.70942	160.117	0.18062	175.571	0.25204
3.95349	63.3058	-2.8147	91.1669	0.6805	114.167	0.63438	137.167	4.16469	160.167	0.01544	175.596	0.0313
3.7481	63.3475	-2.72323	91.217	0.69492	114.217	0.30155	137.217	3.69147	160.217	-0.24778	175.621	0.1459
3.43269	63.3892	-2.83629	91.267	0.79532	114.267	-0.19685	137.267	3.12918	160.267	-0.33418	175.646	-0.04485
3.55299	63.4309	-2.64001	91.3171	0.41457	114.317	-0.48333	137.317	2.66723	160.317	-0.52072	175.671	0.04762
3.21388	63.4726	-2.65395	91.3671	0.37985	114.367	-0.58155	137.367	2.38208	160.367	-0.57394	175.696	-0.10482
2.60131	63.5143	-2.72698	91.4172	-0.04047	114.417	-0.90352	137.417	2.08568	160.417	-0.85736	175.721	-0.01549
2.33675	63.556	-2.6676	91.4672	-0.23114	114.467	-1.24189	137.467	1.41582	160.467	-1.15282	175.746	-0.23765
2.10452	63.5977	-2.64706	91.5173	-0.03724	114.517	-1.70747	137.517	1.37691	160.517	-1.29224	175.771	-0.90458
2.16914	63.6394	-2.43278	91.5673	-0.66529	114.567	-1.91822	137.567	1.25731	160.567	-1.66818	175.796	-0.86925
2.0511	63.6812	-2.41538	91.6174	-0.48959	114.617	-1.85528	137.617	1.05189	160.617	-1.42499	175.822	-0.81164
1.70112	63.7228	-2.45048	91.6674	-0.60069	114.667	-1.88123	137.667	0.74786	160.667	-1.81504	175.847	-0.8231
1.18515	63.7646	-2.63791	91.7175	-1.45892	114.718	-2.22035	137.718	0.26664	160.718	-1.76946	175.872	-0.86344
0.54762	63.8062	-2.5205	91.7675	-0.87146	114.767	-2.19365	137.768	0.06962	160.768	-1.56136	175.897	-0.757
0.18037	63.848	-2.37909	91.8176	-1.17108	114.818	-2.65923	137.818	-0.15413	160.818	-1.70117	175.922	-0.89814
-0.19325	63.8897	-2.30233	91.8676	-1.3553	114.868	-2.58102	137.868	-0.34219	160.868	-1.68592	175.947	-0.86031
-0.46387	63.9314	-2.30653	91.9177	-1.73556	114.918	-2.57893	137.918	-0.29182	160.918	-1.63384	175.972	-0.86533
-0.3001	63.9731	-2.42453	91.9677	-2.06189	114.968	-2.57989	137.968	-0.30651	160.968	-1.62869	175.997	-0.74036
-0.27802	64.0148	-2.81709	92.0178	-1.5871	115.018	-2.70082	138.018	-0.41981	161.018	-1.32294	176.022	-0.6
-0.47541	64.0565	-2.92986	92.0678	-1.51927	115.068	-2.80954	138.068	-0.62523	161.068	-1.30922	176.047	-0.95215
-0.40503	64.0982	-2.57883	92.1179	-1.26131	115.118	-2.87838	138.118	-0.8772	161.118	-1.42803	176.072	-0.57143
-0.73514	64.1399	-2.57179	92.1679	-1.96947	115.168	-2.56958	138.168	-0.93632	161.168	-1.72272	176.097	-0.8523
0.03323	64.1817	-2.77586	92.218	-1.70246	115.218	-2.85683	138.218	-0.87891	161.218	-1.56538	176.122	-0.53328
0.25649	64.2233	-2.81319	92.268	-2.20395	115.268	-2.67373	138.268	-1.12363	161.268	-1.35346	176.147	-0.49371
-0.46387	64.2651	-2.54014	92.3181	-1.4867	115.318	-2.77978	138.318	-1.2867	161.318	-1.38914	176.172	-0.38036
-0.59407	64.3067	-2.85219	92.3681	-1.67361	115.368	-2.6581	138.368	-1.40725	161.368	-1.64834	176.197	-0.54913
-0.46229	64.3485	-2.78126	92.4182	-2.12595	115.418	-2.90909	138.418	-1.72387	161.418	-1.80683	176.223	-0.42604
-0.50772	64.3902	-2.72548	92.4682	-3.21437	115.468	-2.76318	138.468	-1.75744	161.468	-1.90869	176.248	-0.26245
0.2869	64.4319	-2.93136	92.5183	-3.26351	115.518	-2.95258	138.518	-1.66798	161.518	-1.85472	176.273	-0.40454
-0.09155	64.4736	-2.64001	92.5683	-2.72515	115.568	-3.1023	138.568	-1.67027	161.568	-1.89229	176.298	-0.28789
0.25907	64.5153	-2.67225	92.6184	-2.53076	115.618	-2.88163	138.618	-1.74485	161.618	-1.77803	176.323	-0.13968
0.39343	64.557	-2.60058	92.6684	-2.33692	115.668	-2.88469	138.668	-1.55144	161.668	-1.77709	176.348	-0.10482
0.30386	64.5987	-2.67674	92.7185	-2.56548	115.719	-2.91653	138.719	-1.73112	161.719	-1.83069	176.373	-0.19463
-0.01061	64.6404	-2.88337	92.7685	-2.15158	115.769	-2.65027	138.768	-1.86197	161.768	-1.89114	176.398	-0.1827
0.02169	64.6821	-2.84543	92.8186	-5.13109	115.819	-3.08648	138.819	-1.99128	161.819	-2.01302	176.423	-0.32447
0.80032	64.7238	-2.84829	92.8686	-15.6179	115.869	-2.96403	138.869	-1.91651	161.869	-3.90016	176.448	-0.28427
0.61862	64.7656	-2.88757	92.9187	-22.0276	115.919	-2.87934	138.919	-1.65253	161.919	-10.6049	176.473	-0.26119
0.7565	64.8072	-2.81319	92.9687	-25.946	115.969	-3.09086	138.969	-2.09981	161.969	-14.7318	176.498	-0.02946
0.68485	64.849	-2.77707	93.0188	-27.8584	116.019	-2.85702	139.019	-2.07997	162.019	-17.5972	176.523	-0.11534
-3.40314	64.8907	-2.77406	93.0688	-28.9907	116.069	-2.84672	139.069	-2.12918	162.069	-19.0968	176.548	-0.22744
-13.4467	64.9323	-2.8003	93.1189	-28.5484	116.119	-10.3808	139.119	-2.07062	162.119	-20.1149	176.573	-0.31285
-21.4933	64.9741	-1.05086	93.1689	-28.2093	116.169	-16.4044	139.169	-2.38896	162.169	-20.5877	176.598	-0.22901
-27.4541	65.0157	24.8911	93.219	-26.6392	116.219	-20.1588	139.219	-2.30942	162.219	-20.3623	176.623	-0.30625
-30.963	65.0575	40.7946	93.269	-25.0771	116.269	-22.6082	139.269	-2.24954	162.269	-20.0853	176.649	-0.51789
-41.6458	65.0992	50.2914	93.3191	-24.9825	116.319	-24.2814	139.319	-2.31896	162.319	-19.4479	176.674	-0.39763
-42.6033	65.1409	55.7813	93.3691	-23.547	116.369	-24.8686	139.369	-2.57493	162.369	-18.7407	176.699	-0.53453
-52.5156	65.1826	58.6525	93.4192	-22.2674	116.419	-25.0944	139.419	-2.59667	162.419	-17.922	176.724	-0.29605
-47.8974	65.2243	59.7811	93.4692	-21.7814	116.469	-24.6189	139.469	-2.74811	162.469	-16.8148	176.749	-0.31881
-40.5757	65.266	59.4079	93.5193	-19.297	116.519	-24.2998	139.519	-2.88563	162.519	-15.7495	176.774	-0.28773
-31.407	65.3077	58.3005	93.5693	-18.2187	116.569	-23.5693	139.569	-3.96405	162.569	-14.9956	176.799	-0.23356
-29.915	65.3494	56.6463	93.6194	-17.1319	116.619	-22.7596	139.619	-9.86787	162.619	-13.9588	176.824	-0.24188
-28.4915	65.3912	54.3522	93.6694	-15.8021	116.669	-21.5901	139.669	-13.9982	162.669	-13.0299	176.849	-0.27972
-26.9378	65.4328	52.0213	93.7194	-15.1159	116.719	-20.3157	139.72	-16.7502	162.72	-11.9377	176.874	-0.35696
-25.2286	65.4746	49.539	93.7695	-13.9137	116.769	-19.3401	139.769	-18.5556	162.769	-11.3266	176.899	-0.0863
-23.7444	65.5162	46.9485	93.8196	-12.4765	116.82	-18.5026	139.82	-19.3539	162.82	-10.3895	176.924	-0.10106
-22.4469	65.558	44.2262	93.8696	-11.8239	116.87	-17.0868	139.87	-19.8683	162.87	-9.68742	176.949	0.2255
-21.4357	65.5997	42.0076	93.9197	-10.9139	116.92	-16.1848	139.92	-20.006	162.92	-9.42059	176.974	2.91679
-19.6338	65.6414	39.5525	93.9697	-10.9528	116.97	-15.0057	139.97	-19.5952	162.97	-8.83427	176.999	5.72849
-17.9598	65.6831	25.0094	94.0197	-10.1053	117.02	-14.0532	140.02	-18.8652	163.02	-8.11024	177.024	7.83668
-16.4345	65.7248	22.942	94.0698	-9.25242	117.07	-13.2904	140.07	-17.8995	163.07	-7.60308	177.05	9.55911
-15.4256	65.7665	20.6593	94.1198	-7.99578	117.12	-12.3696	140.12	-17.1427	163.12	-7.10908	177.075	11.2084
-14.1243	65.8083	18.957	94.1699	-7.90874	117.17	-11.714	140.17	-16.157	163.17	-6.87981	177.1	11.9957
-13.0865	65.8499	17.452	94.2199	-7.99099	117.22	-10.9764	140.22	-15.2716	163.22	-6.48042	177.125	12.8482
-11.3188	65.8917	15.6928	94.27	-7.61341	117.27	-10.4008	140.27	-14.2683	163.27	-6.07949	177.15	13.5058
-11.0732	65.9333	14.2054	94.32	-7.44196	117.32	-9.44672	140.32	-13.1191	163.32	-5.78195	177.175	13.7765
-9.79775	65.9751	13.0091	94.3701	-7.2465	117.37	-8.59414	140.37	-12.2458	163.37	-5.22557	177.2	13.961
-8.92477	66.0168	11.66	94.4201	-5.56529	117.42	-7.85733	140.42	-11.1988	163.42	-4.95758	177.225	14.06
-8.27155	66.0585	10.4566	94.4702	-5.23951	117.47	-7.52755	140.47	-10.7979	163.47	-4.39226	177.25	14.0898
-7.55052	66.1002	9.48314	94.5202	-4.86516	117.52	-6.8863	140.52	-9.90525	163.52	-4.11149	177.275	13.9819
-7.1321	66.1419	8.55547	94.5703	-5.10972	117.57	-6.4972	140.57	-9.06144	163.57	-3.99858	177.3	13.8511
-5.92005	66.1836	7.79786	94.6203	-4.45179	117.62	-5.74666	140.62	-8.54436	163.62	-3.72982	177.325	13.8139
-5.15934	66.2253	6.9156	94.6704	-4.58583	117.67	-5.76746	140.67	-8.02232	163.67	-3.48797	177.35	13.3353
-4.89766	66.267	6.04126	94.7204	-3.8878	117.72	-5.0932	140.72	-7.64294	163.72	-3.39509	177.375	13.0845
-4.80392	66.3088	5.15044	94.7705	-3.77298	117.77	-4.72909	140.77	-6.91739	163.77	-3.26101	177.4	12.5968
-4.55729	66.3504	4.58226	94.8205	-3.52147	117.82	-4.40541	140.821	-6.60725	163.821	-3.0737	177.425	12.2729
-4.3369	66.3922	4.17195	94.8706	-2.5938	117.871	-4.43134	140.871	-6.09533	163.871	-2.91749	177.451	11.8125
-3.73838	66.4338	3.69572	94.9206	-4.06512	117.921	-3.90531	140.921	-5.748	163.921	-2.79408	177.476	11.4968
-3.48727	66.4756	3.09899	94.9707	-4.12869	117.971	-3.87365	140.971	-5.54429	163.971	-2.6724	177.501	11.2076
-3.57397	66.5173	2.54314	95.0207	-3.50436	118.021	-3.53795	141.021	-4.83762	164.021	-2.57226	177.526	10.3419
-3.12194	66.559	2.24302	95.0708	-3.69772	118.071	-3.4687	141.071	-4.42067	164.071	-2.82213	177.551	10.1209
-2.76175	66.6007	2.00302	95.1208	-2.62265	118.121	-3.29934	141.121	-4.06742	164.121	-2.7876	177.576	9.74014
-2.61045	66.6424	1.62629	95.1709	-2.79513	118.171	-3.15114	141.171	-4.09642	164.171	-2.62109	177.601	9.36538
-2.03751	66.6841	1.60566	95.2209	-2.56123	118.221	-3.12443	141.221	-3.79125	164.221	-2.44027	177.626	8.93599
-2.25919	66.7258	1.17874	95.271	-2.7583	118.271	-2.85245	141.271	-3.49408	164.271	-2.59973	177.651	8.55606
-2.30366	66.7675	1.14931	95.321	-2.8854	118.321	-2.71245	141.321	-3.08133	164.321	-2.32698	177.676	8.31018
-1.8347	66.8093	0.71862	95.3711	-2.4133	118.371	-2.598	141.371	-3.08973	164.371	-2.45686	177.701	7.72913
-1.78192	66.8509	0.52717	95.4211	-2.35242	118.421	-2.67411	141.421	-2.75765	164.421	-2.1759	177.726	7.29361
-1.58935	66.8927	0.52	95.4712	-2.78124	118.471	-2.75746	141.471	-2.60984	164.471	-2.2091	177.751	7.01572
-1.07657	66.9343	0.45635	95.5212	-2.55375	118.521	-2.98101	141.521	-2.4271	164.521	-2.06586	177.776	6.60188
-1.6335	66.9761	0.34088	95.5713	-2.76095	118.571	-2.77749	141.571	-2.43589	164.571	-2.12957	177.801	6.3791
-1.24228	67.0178	0.09421	95.6213	-2.76202	118.621	-2.77616	141.621	-2.36989	164.621	-1.99891	177.826	6.1235
-1.08264	67.0595	0.0273	95.6714	-2.75028	118.671	-2.90318	141.671	-2.14158	164.671	-2.10992	177.851	5.83085
-1.1044	67.1012	-0.03824	95.7214	-2.487	118.721	-2.85112	141.721	-2.3161	164.721	-2.24496	177.877	5.3867
-0.76723	67.1429	-0.25119	95.7715	-2.30596	118.772	-2.91405	141.772	-2.23008	164.772	-2.09942	177.902	5.22845
-0.86992	67.1846	-0.22528	95.8215	-2.00047	118.822	-2.88221	141.821	-1.97698	164.821	-2.06109	177.927	4.90346
-0.84561	67.2263	-0.34453									177.952	4.84082
-1.48156	67.268	-0.44478									177.977	4.49259
-1.38847	67.3097	-0.40742									178.002	4.14578
-1.26018	67.3514	-0.06981									178.027	3.81513
-1.44861	67.3932	0.1405									178.052	3.64087
-1.81422	67.4348	-0.02239									178.077	3.30865
-1.60374	67.4766	-0.18604									178.102	3.2501
-1.35007	67.5182	-0.31132									178.127	3.13266
-1.43964	67.56	-0.32277									178.152	2.89606
-1.15238	67.6017	-0.27786									178.177	2.65319
-0.74069	67.6434	-0.42025									178.202	3.14114
-0.96908	67.6851	-0.49648									178.227	2.45693
	67.7268	-0.53535									178.252	2.3249
	67.7685	-0.78415									178.278	1.82344
	67.8102	-0.97623									178.303	1.67052
	67.8519	-0.85057									178.328	1.41572
	67.8937	-0.79811									178.353	1.28682
	67.9353	-0.80314									178.378	1.03092
	67.9771	-1.06063									178.403	1.11617
	68.0187	-1.04176									178.428	1.02699
	68.0605	-1.08201									178.453	0.97722
	68.1022	-1.01585									178.478	0.95147
	68.1438	-0.99132									178.503	0.99433
	68.1856	-1.11208									178.528	0.99982
	68.2272	-0.86528									178.553	0.99072
	68.269	-0.84453									178.578	1.01694
	68.3107	-1.09358									178.603	0.77297
	68.3524	-1.07358									178.628	0.81927
	68.3941	-1.01711									178.653	1.13924
	68.4358	-0.81484									178.679	1.09183
	68.4775	-0.92918									178.704	1.06309
	68.5192	-0.95384									178.729	0.99245
	68.5609	-1.04981									178.754	0.85209
	68.6027	-0.91333									178.779	0.66306
	68.6443	-8.89962									178.804	0.80342
	68.6861	-19.9351									178.829	0.67845
	68.7278	-32.4614									178.854	0.71361
	68.7695	-39.7868									178.879	0.78568
	68.8112	-43.596									178.904	0.66306
	68.8529	-56.1765									178.929	0.81911
	68.8946	-61.5832									178.954	0.71989
	68.9363	-55.6696									178.979	0.84628
	68.978	-52.7409									179.004	0.84062
	69.0198	-41.3567									179.029	0.92117
	69.0614	-39.3633									179.054	0.81065
	69.1032	-36.8697									179.079	0.75192
	69.1448	-34.5338									179.105	0.57828
	69.1866	-32.2267									179.13	0.60717
	69.2283	-30.2813									179.155	0.70796
	69.27	-28.1278									179.18	0.82681
	69.3117	-26.0239									179.205	0.68473
	69.3534	-23.9196									179.23	0.77281
	69.3951	-22.0959									179.255	0.73591
	69.4368	-20.6031									179.28	0.74847
	69.4785	-18.8798									179.305	0.78944
	69.5203	-17.5076									179.33	0.77218
	69.5619	-16.1098									179.355	0.88254
	69.6037	-14.8556									179.38	0.85806
	69.6453	-13.7197									179.405	0.86198
	69.6871	-12.4976									179.43	0.96089
	69.7288	-11.5104									179.455	0.86763
	69.7705	-10.5231									179.48	0.64391
	69.8122	-9.74548									179.506	0.63621
	69.8539	-8.88732									179.531	0.69948
	69.8956	-8.14478									179.556	0.61078
	69.9373	-7.51425									179.581	0.60387
	69.979	-6.7762									179.606	0.75789
	70.0208	-6.10172									179.631	0.54594
	70.0624	-5.55262									179.656	0.49774
	70.1042	-5.21913									179.681	0.73214
	70.1458	-4.95626									179.706	0.67405
	70.1876	-4.83931									179.731	0.50983
	70.2292	-4.76523									179.756	0.54515
	70.271	-4.61303									179.781	0.61722
	70.3127	-4.52442									179.806	0.39962
	70.3544	-4.39156									179.831	0.43149
	70.3961	-4.38826									179.856	0.56101
	70.4378	-4.36457									179.881	0.43463
	70.4795	-4.34552									179.906	0.58456
	70.5212	-4.144									179.931	0.62742
	70.5629	-4.09181									179.957	0.72932
	70.6047	-3.85025									179.982	0.83419
	70.6463	-3.8399									180.007	0.62444
	70.6881	-3.86764									180.032	0.43463
	70.7297	-3.6937									180.057	0.64453
	70.7715	-3.99464									180.082	0.78112
	70.8132	-4.16049									180.107	0.64579
	70.8549	-3.90903									180.132	0.70639
	70.8966	-4.02404									180.157	0.54939
	70.9383	-3.73958									180.182	0.58692
	70.98	-3.45558									180.207	0.75632
	71.0217	-3.3866									180.232	0.92588
	71.0634	-3.17757									180.257	0.75114
	71.1052	-2.91142									180.282	0.65505
	71.1468	-2.56953									180.308	0.77061
	71.1885	-2.50746									180.333	0.48314
	71.2302	-2.45438									180.358	0.7133
	71.2719	-2.32917									180.383	0.70639
	71.3137	-2.76312									180.408	0.75444
	71.3553	-2.65425									180.433	0.6684
	71.3971	-2.46008									180.458	0.83419
	71.4387	-2.56369									180.483	0.70357
	71.4805	-2.55079									180.508	0.82022
	71.5222	-2.77721									180.533	0.75035
	71.5639	-2.85264									180.558	0.71487
	71.6056	-2.72399									180.583	0.62114
	71.6473	-2.53114									180.608	0.8356
	71.689	-2.56444									180.633	0.7414
	71.7308	-2.68005									180.658	0.83764
	71.7724	-2.43278									180.683	0.87344
	71.8142	-2.5493									180.708	0.70655
	71.8558	-2.53879									180.733	0.73701
	71.8976	-2.52815									180.759	0.77139
	71.9393	-2.6502									180.784	0.63197
	71.981	-2.96735									180.809	0.68661
	72.0227	-3.46608									180.834	0.63935
	72.0644	-3.5244									180.859	0.61942
	72.1061	-3.65561									180.884	0.36617
	72.1478	-3.56999									180.909	-1.97154
	72.1895	-3.2578									180.934	-4.30315
	72.2313	-3.2527									180.959	-6.15919
	72.2729	-3.0924									180.984	-7.79512
											181.009	-8.78281
											181.034	-9.65949
											181.059	-10.09
											181.084	-10.7056
											181.109	-10.8634
											181.135	-11.1819
											181.16	-11.3694
											181.185	-11.3455
											181.21	-11.2892
											181.235	-11.1918
											181.26	-10.8477
											181.285	-10.449
											181.31	-10.2939
											181.335	-9.90174
											181.36	-9.3871
											181.385	-9.11
											181.41	-8.9351
											181.435	-8.62895
											181.46	-8.3104
											181.485	-7.83076
											181.51	-7.61678
											181.536	-7.2687
											181.56	-6.90495
											181.586	-6.63208
											181.611	-6.38622
											181.636	-6.09891
											181.661	-5.63184
											181.686	-5.18533
											181.711	-5.07071
											181.736	-4.86725
											181.761	-4.62359
											181.786	-4.23643
											181.811	-4.18273
											181.836	-4.05745
											181.861	-3.71895
											181.886	-3.37716
											181.911	-3.35801
											181.936	-3.00131
											181.962	-2.84415
											181.987	-2.63158
											182.012	-2.48587
											182.037	-1.96165
											182.062	-2.0422
											182.087	-1.91126
											182.112	-1.93325
											182.137	-1.78943
											182.162	-1.52284
											182.187	-1.46931
											182.212	-1.37982
											182.237	-1.25532
											182.262	-1.11637
											182.287	-1.25186
											182.312	-1.07571
											182.337	-0.90442
											182.363	-0.96267
											182.387	-0.80206
											182.413	-0.78589
											182.438	-0.8209
											182.463	-0.87365
											182.488	-0.5978
											182.513	-0.7132
											182.538	-0.60518
											182.563	-0.56829
											182.588	-0.48398
											182.613	-0.41553
											182.638	-0.27297
											182.663	-0.42196
											182.688	-0.29385
											182.713	-0.23341
											182.738	-0.26276
											182.763	-0.23859
											182.788	-0.24707
											182.814	-0.27532
											182.839	-0.20829
											182.864	0.03412
											182.889	-0.28867
											182.914	-0.23341
											182.939	-0.36591
											182.964	-0.07719
											182.989	0.02549
											183.014	0.08781
											183.039	-0.0202
											183.064	0.21938
											183.089	0.15203
											183.114	0.12267
											183.139	0.14261
											183.165	0.06395
											183.19	0.01999
											183.215	0.33446
											183.24	0.0236
											183.265	0.06112
											183.29	0.09237
											183.315	0.00884
											183.34	0.04323
											183.365	0.12816
											183.39	0.15909
											183.415	0.06584
											183.44	0.09771
											183.465	0.30133
											183.49	-0.10482
											183.515	0.02203
											183.54	-0.16747
											183.565	-0.0954
											183.59	-0.03245
											183.615	0.05673
											183.641	0.14371
											183.666	0.17448
											183.691	0.1806
											183.716	-0.00796
											183.741	-0.1031
											183.766	-0.15695
											183.791	-0.12633
											183.816	0.07667
											183.841	-0.0976
											183.866	-0.15459
											183.891	-0.01486
											183.916	-0.04045
											183.941	0.10257
											183.966	0.20227
											183.992	0.01654
											184.017	0.06427
											184.042	-0.064
											184.067	0.01151
											184.092	-0.12335
											184.117	0.03695
											184.142	-0.21284
											184.167	-0.15773
											184.192	0.0729
											184.217	-0.02789
											184.242	-0.03527
											184.267	-0.15601
											184.292	0.19206
											184.317	-0.01659
											184.342	0.20808
											184.367	-0.09179
											184.393	0.05846
											184.417	0.03287
											184.443	0.12518
											184.468	-0.09226
											184.493	0.06348
											184.518	-0.11597
											184.543	0.17165
											184.568	0.5114
											184.593	0.53322
											184.618	0.38235
											184.643	0.42474
											184.668	0.57985
											184.693	0.26946
											184.718	0.20525
											184.743	0.27386
											184.768	0.15564
											184.793	0.12659
											184.819	0.20556
											184.844	0.28972
											184.869	0.08781
											184.894	0.28375
											184.919	0.17825
											184.944	0.12769
											184.969	0.17259
											184.994	0.05846
											185.019	0.02596
											185.044	0.00774
											185.069	0.00194
											185.094	-0.01785
											185.119	0.16145
											185.144	0.74314
											185.169	3.44682
											185.194	5.82881
											185.22	7.80857
											185.244	9.40605
											185.27	10.7583
											185.295	11.8116
											185.32	12.6276
											185.345	13.0882
											185.37	13.6218
											185.395	13.8319
											185.42	13.7527
											185.445	13.8003
											185.47	13.8427
											185.495	13.6469
											185.52	13.5148
											185.545	13.3043
											185.57	12.9035
											185.595	12.4787
											185.62	12.214
											185.645	11.8722
											185.671	11.5712
											185.696	11.1415
											185.721	10.8293
											185.746	10.0056
											185.771	9.80279
											185.796	9.23476
											185.821	8.4584
											185.846	7.89116
											185.871	7.70009
											185.896	7.21119
											185.921	7.10553
											185.946	6.6642
											185.971	6.313
											185.996	5.95269
											186.021	5.63869
											186.047	5.16628
											186.071	4.9986
											186.097	4.55429
											186.122	4.54896
											186.147	4.15835
											186.172	3.93116
											186.197	3.57917
											186.222	3.46048
											186.247	3.45231
											186.272	3.37915
											186.297	3.14632
											186.322	3.08745
											186.347	2.83828
											186.372	3.05589
											186.397	2.94536
											186.422	2.45881
											186.447	2.48834
											186.472	2.53826
											186.498	2.35394
											186.523	2.21202
											186.548	2.16068
											186.573	1.95171
											186.598	2.02424
											186.623	1.96317
											186.648	1.72421
											186.673	1.65137
											186.698	1.5702
											186.723	1.42545
											186.748	1.49814
											186.773	1.48684
											186.798	1.26736
											186.823	1.17378
											186.849	1.21428
											186.874	1.14505
											186.899	1.07361
											186.924	0.70812
											186.949	0.81017
											186.974	0.6472
											186.999	0.84958
											187.024	1.28368
											187.049	0.86967
											187.074	0.6224
											187.099	0.59822
											187.124	0.61439
											187.149	0.52647
											187.174	0.54641
											187.199	0.63464
											187.224	0.67593
											187.249	0.60356
											187.274	0.58142
											187.299	0.62632
											187.325	0.46273
											187.35	0.7469
											187.375	0.53778
											187.4	0.46603
											187.425	0.38297
											187.45	0.40621
											187.475	0.35032
											187.5	0.59492
											187.525	0.40856
											187.55	0.50355
											187.575	0.57828
											187.6	0.42992
											187.625	0.48832
											187.65	0.34639
											187.675	0.29144
											187.701	0.4789
											187.726	0.34828
											187.751	0.29882
											187.776	0.43259
											187.801	0.39757
											187.826	0.47749
											187.851	0.39051
											187.876	0.46383
											187.901	0.34906
											187.926	0.45111
											187.951	0.69163
											187.976	0.87108
											188.001	0.67955
											188.026	0.70325
											188.051	0.58739
											188.077	0.61832
											188.101	0.68567
											188.127	0.57561
											188.152	0.62397
											188.177	0.79808
											188.202	0.47042
											188.227	0.46085
											188.252	0.52678
											188.277	0.51909
											188.302	0.31185
											188.327	0.71189
											188.352	0.64077
											188.377	0.56572
											188.402	0.57687
											188.427	0.67546
											188.452	0.45378
											188.477	0.56886
											188.502	0.59272
											188.528	0.67955
											188.553	0.70262
											188.578	0.8425
											188.603	0.76762
											188.628	0.71471
											188.653	0.72617
											188.678	0.65239
											188.703	0.63935
											188.728	0.55897
											188.753	0.5103
											188.778	0.56651
											188.803	0.63873
											188.828	0.54076
											188.853	0.68724
											188.878	0.62632
											188.904	0.71503
											188.929	0.7827
											188.954	0.8276
											188.979	0.85005
											189.004	0.88192
											189.029	0.81551
											189.054	0.84345
											189.079	0.9995
											189.104	0.85051
											189.129	0.89778
											189.154	0.68991
											189.179	-1.615
											189.204	-3.65285
											189.229	-5.49398
											189.254	-6.74135
											189.279	-8.19548
											189.304	-8.92176
											189.329	-9.59763
											189.355	-10.066
											189.38	-10.3359
											189.405	-10.4833
											189.43	-11.134
											189.455	-11.294
											189.48	-11.1402
											189.505	-10.9003
											189.53	-10.6999
											189.555	-10.388
											189.58	-10.2523
											189.605	-9.78635
											189.63	-9.71743
											189.655	-9.2626
											189.68	-9.03559
											189.705	-8.51293
											189.731	-8.10002
											189.756	-7.63326
											189.781	-7.3728
											189.806	-6.82079
											189.831	-6.59549
											189.856	-6.08807
											189.881	-5.87078
											189.906	-5.32866
											189.931	-5.51644
											189.956	-5.31296
											189.981	-4.76347
											190.006	-4.40174
											190.031	-4.22276
											190.056	-4.07943
											190.081	-3.96246
											190.106	-3.78552
											190.131	-3.45598
											190.156	-3.35189
											190.182	-3.19159
											190.207	-3.03271
											190.232	-2.57081
											190.257	-2.55182
											190.282	-2.34253
											190.307	-2.11128
											190.332	-1.89807
											190.357	-1.63149
											190.382	-1.41389
											190.407	-1.30744
											190.432	-1.16991
											190.457	-0.84994
											190.482	-1.05608
											190.507	-1.00945
											190.532	-0.98198
											190.558	-1.0104
											190.583	-0.96722
											190.608	-0.79484
											190.633	-0.7873
											190.658	-0.68588
											190.683	-0.58383
											190.708	-0.63611
											190.733	-0.46482
											190.758	-0.47314
											190.783	-0.53108
											190.808	-0.59623
											190.833	-0.43123
											190.858	-0.77804
											190.883	-0.43688
											190.908	-0.41348
											190.933	-0.35571
											190.958	-0.35712
											190.983	-0.09901
											191.009	-0.39119
											191.034	-0.29636
											191.059	-0.39276
											191.084	-0.31866
											191.109	-0.39198
											191.134	-0.22556
											191.159	-0.42997
											191.184	-0.14533
											191.209	-0.17704
											191.234	-0.18081
											191.259	-0.20216
											191.284	-0.17092
											191.309	-0.21881
											191.334	0.02454
											191.359	-0.15114
											191.385	-0.17281
											191.41	0.01198
											191.435	0.13083
											191.46	0.06945
											191.485	0.21404
											191.51	0.10414
											191.535	0.074
											191.56	0.01245
											191.585	0.02831
											191.61	-0.06243
											191.635	-0.12476
											191.66	0.13491
											191.685	-0.08065
											191.71	-0.03355
											191.735	-0.06557
											191.76	-0.12382
											191.786	-0.01376
											191.81	-0.13905
											191.836	-0.07201
											191.861	0.05547
											191.886	-0.07656
											191.911	0.04715
											191.936	0.2142
											191.961	0.08326
											191.986	0.08703
											192.011	0.06175
											192.036	0.06081
											192.061	-0.00387
											192.086	-0.00796
											192.111	-0.08897
											192.136	-0.15773
											192.161	-0.03072
											192.186	0.02549
											192.212	-0.09289
											192.237	-0.07358
											192.262	0.17668
											192.287	-0.03402
											192.312	0.20666
											192.337	0.2255
											192.362	0.12361
