# Supplementary material for: Reconfigurable and nonvolatile photo-pyroelectricity in a ceramic-like biaxial molecular ferroelectric via polarization engineering
Source: Sci Adv. 2026 May 29;12(22):eaec5864. doi: 10.1126/sciadv.aec5864 (PMC13220874; doi:10.1126/sciadv.aec5864)
Supplement: Supplementary file 2 — Data S1 [file sciadv.aec5864_data_s1.zip › Data/Photo-pyroelectricity data.xlsx]

## Sheet: Sheet1
0	-0.02511	0	-1.22408	0	-0.44592	0	-0.8513	0	-0.50447	0	-1.50466	0	-0.71305	0	3.21583
0.05005	-0.02511	0.05005	-1.22291	0.05005	-0.45725	0.05005	-0.87293	0.05005	-0.49461	0.05005	-1.54289	0.05005	-0.69911	0.05005	3.07139
0.1001	-0.03562	0.1001	-1.22399	0.1001	-0.45206	0.1001	-0.86302	0.1001	-0.50012	0.1001	-1.52537	0.1001	-0.7069	0.1001	2.90559
0.15015	-0.04613	0.15015	-1.22468	0.15015	-0.44757	0.15015	-0.85445	0.15015	-0.51643	0.15015	-1.51022	0.15015	-0.72996	0.15015	2.67879
0.2002	-0.03562	0.2002	-1.22494	0.2002	-0.44862	0.2002	-0.85646	0.2002	-0.41468	0.2002	-1.51378	0.2002	-0.58614	0.2002	2.52146
0.25025	-0.04112	0.25025	-1.22492	0.25025	-0.44244	0.25025	-0.84466	0.25025	-0.41602	0.25025	-1.49292	0.25025	-0.58803	0.25025	2.35292
0.30029	-0.04206	0.3003	-1.22402	0.30029	-0.44072	0.30029	-0.84138	0.30029	-0.43651	0.30029	-1.48712	0.30029	-0.61699	0.30029	2.28674
0.35034	-0.04546	0.35035	-1.22388	0.35034	-0.44112	0.35034	-0.84214	0.35034	-0.44071	0.35034	-1.48847	0.35034	-0.62292	0.35034	2.29626
0.40039	-0.04655	0.40039	-1.22393	0.40039	-0.42899	0.40039	-0.81897	0.40039	-0.5381	0.40039	-1.44752	0.40039	-0.76058	0.40039	2.32373
0.45044	-0.06769	0.45044	-1.22476	0.45044	-0.4366	0.45044	-0.83352	0.45044	-0.56208	0.45044	-1.47323	0.45044	-0.79447	0.45044	2.39148
0.50049	-0.06136	0.50049	-1.22418	0.50049	-0.44031	0.50049	-0.84059	0.50049	-0.51142	0.50049	-1.48573	0.50049	-0.72288	0.50049	2.44381
0.55054	-0.06967	0.55054	-1.22309	0.55054	-0.45003	0.55054	-0.85914	0.55054	-0.55916	0.55054	-1.51851	0.55054	-0.79035	0.55054	2.49333
0.60059	-0.09235	0.60059	-1.22434	0.60059	-0.44567	0.60059	-0.85082	0.60059	-0.56575	0.60059	-1.5038	0.60059	-0.79966	0.60059	2.53724
0.65064	-0.11239	0.65064	-1.22378	0.65064	-0.44241	0.65064	-0.8446	0.65064	-0.50284	0.65064	-1.49281	0.65064	-0.71075	0.65064	2.55903
0.70069	-0.10238	0.70069	-1.22301	0.70069	-0.43264	0.70069	-0.82596	0.70069	-0.48986	0.70069	-1.45986	0.70069	-0.6924	0.70069	2.58972
0.75073	-0.15411	0.75074	-1.2244	0.75074	-0.44057	0.75074	-0.84109	0.75074	-0.44912	0.75074	-1.48661	0.75074	-0.63482	0.75074	2.60177
0.80078	-0.16727	0.80079	-1.22369	0.80079	-0.40782	0.80079	-0.77857	0.80078	-0.49401	0.80079	-1.3761	0.80078	-0.69826	0.80079	2.5747
0.85083	-0.14812	0.85084	-1.22413	0.85084	-0.42208	0.85084	-0.80578	0.85083	-0.45062	0.85084	-1.4242	0.85083	-0.63693	0.85084	2.53922
0.90089	-0.1349	0.90089	-1.22486	0.90089	-0.42584	0.90089	-0.81296	0.90089	-0.44556	0.90089	-1.4369	0.90089	-0.62978	0.90089	2.48965
0.95093	-0.13119	0.95094	-1.22407	0.95094	-0.44535	0.95094	-0.85022	0.95094	-0.45983	0.95094	-1.50274	0.95094	-0.64995	0.95094	2.44027
1.00098	-0.14688	1.00099	-1.22306	1.00099	-0.46553	1.00099	-0.88874	1.00099	-0.47229	1.00099	-1.57084	1.00099	-0.66756	1.00099	2.38252
1.05103	-0.12203	1.05104	-1.22441	1.05104	-0.46705	1.05104	-0.89163	1.05103	-0.42995	1.05104	-1.57594	1.05103	-0.60772	1.05104	2.32019
1.10108	-0.12341	1.10109	-1.22507	1.10108	-0.47187	1.10108	-0.90085	1.10108	-0.44506	1.10108	-1.59223	1.10108	-0.62907	1.10109	2.29109
1.15113	-0.12841	1.15114	-1.22621	1.15113	-0.48708	1.15113	-0.92989	1.15113	-0.49356	1.15113	-1.64356	1.15113	-0.69763	1.15114	2.25892
1.20118	-0.10655	1.20118	-1.22457	1.20118	-0.48063	1.20118	-0.91756	1.20118	-0.42145	1.20118	-1.62176	1.20118	-0.59571	1.20118	2.24461
1.25123	-0.11053	1.25123	-1.22566	1.25123	-0.48824	1.25123	-0.9321	1.25123	-0.40138	1.25123	-1.64747	1.25123	-0.56734	1.25123	2.20302
1.30128	-0.12316	1.30128	-1.22439	1.30128	-0.47415	1.30128	-0.9052	1.30128	-0.39871	1.30128	-1.59993	1.30128	-0.56356	1.30128	2.10333
1.35133	-0.06172	1.35133	-1.22485	1.35133	-0.47082	1.35133	-0.89884	1.35133	-0.45219	1.35133	-1.58869	1.35133	-0.63916	1.35133	2.0318
1.40138	-0.04578	1.40138	-1.224	1.40138	-0.45572	1.40138	-0.87002	1.40138	-0.52134	1.40138	-1.53774	1.40138	-0.73689	1.40138	1.97008
1.45142	-0.07831	1.45143	-1.22558	1.45143	-0.45496	1.45143	-0.86855	1.45143	-0.57928	1.45143	-1.53515	1.45143	-0.81879	1.45143	1.87523
1.50147	-0.06899	1.50148	-1.22583	1.50148	-0.45043	1.50148	-0.8599	1.50148	-0.55316	1.50148	-1.51986	1.50148	-0.78187	1.50148	1.8028
1.55152	-0.07638	1.55153	-1.22691	1.55153	-0.45193	1.55153	-0.86277	1.55153	-0.58831	1.55153	-1.52493	1.55153	-0.83155	1.55153	1.85542
1.60157	-0.08548	1.60158	-1.22576	1.60158	-0.44742	1.60158	-0.85416	1.60158	-0.55838	1.60158	-1.50971	1.60158	-0.78924	1.60158	1.99201
1.65162	-0.08575	1.65162	-1.22555	1.65162	-0.45096	1.65162	-0.86093	1.65162	-0.47677	1.65162	-1.52168	1.65162	-0.6739	1.65162	2.15858
1.70167	-0.09321	1.70167	-1.22509	1.70167	-0.43729	1.70167	-0.83482	1.70167	-0.54807	1.70167	-1.47553	1.70167	-0.77467	1.70167	2.35509
1.75172	-0.07759	1.75172	-1.22573	1.75172	-0.40536	1.75172	-0.77387	1.75172	-0.57459	1.75172	-1.36781	1.75172	-0.81216	1.75172	2.51629
1.80177	-0.07119	1.80178	-1.22607	1.80178	-0.41643	1.80178	-0.795	1.80177	-0.56711	1.80178	-1.40515	1.80177	-0.80159	1.80178	2.64201
1.85182	-0.08696	1.85182	-1.2256	1.85182	-0.43084	1.85182	-0.82252	1.85182	-0.59423	1.85182	-1.45378	1.85182	-0.83993	1.85182	2.73557
1.90187	-0.09235	1.90187	-1.22494	1.90187	-0.42915	1.90187	-0.81929	1.90187	-0.56375	1.90187	-1.44807	1.90187	-0.79684	1.90187	2.81892
1.95192	-0.08063	1.95192	-1.22566	1.95192	-0.4331	1.95192	-0.82682	1.95192	-0.54203	1.95192	-1.46139	1.95192	-0.76614	1.95192	2.9074
1.9503	-0.07346	2.00197	-1.22526	2.00197	-0.44873	2.00197	-0.85667	2.00197	-0.50909	2.00197	-1.51415	2.00197	-0.71958	2.00197	2.97898
2.03602	-0.09286	2.05202	-1.22513	2.05202	-0.4468	2.05202	-0.85298	2.05202	-0.46381	2.05202	-1.50763	2.05202	-0.65558	2.05202	2.99508
2.11104	-0.09869	2.10207	-1.22528	2.10207	-0.43061	2.10207	-0.82206	2.10207	-0.45786	2.10207	-1.45298	2.10207	-0.64717	2.10207	2.97367
2.11104	-0.12759	2.15212	-1.2251	2.15212	-0.43936	2.15212	-0.83877	2.15212	-0.29712	2.15212	-1.48252	2.15212	-0.41996	2.15212	3.01134
2.19676	-0.15602	2.20217	-1.22609	2.20217	-0.42897	2.20217	-0.81895	2.20217	-0.41508	2.20217	-1.44748	2.20217	-0.5867	2.20217	3.06791
2.25221	-0.14803	2.25222	-1.22729	2.25222	-0.44043	2.25222	-0.84083	2.25222	-0.39296	2.25222	-1.48615	2.25222	-0.55544	2.25222	2.98686
2.30226	-0.14181	2.30226	-1.22595	2.30227	-0.43061	2.30227	-0.82208	2.30226	-0.43632	2.30227	-1.45301	2.30226	-0.61673	2.30227	2.80953
2.35231	-0.13381	2.35231	-1.22706	2.35232	-0.43394	2.35232	-0.82842	2.35231	-0.49414	2.35232	-1.46422	2.35231	-0.69844	2.35232	2.59374
2.40236	-0.12602	2.40236	-1.22713	2.40237	-0.41778	2.40237	-0.79758	2.40236	-0.57196	2.40237	-1.40971	2.40236	-0.80845	2.40237	2.37579
2.45241	-0.10694	2.45241	-1.2275	2.45241	-0.42697	2.45241	-0.81512	2.45241	-0.56113	2.45241	-1.44071	2.45241	-0.79314	2.45241	2.19565
2.50246	-0.10551	2.50246	-1.22769	2.50246	-0.41673	2.50246	-0.79558	2.50246	-0.57049	2.50246	-1.40617	2.50246	-0.80637	2.50246	2.03959
2.55251	-0.10014	2.55251	-1.22779	2.55251	-0.40825	2.55251	-0.77938	2.55251	-0.57653	2.55251	-1.37754	2.55251	-0.8149	2.55251	1.89013
2.60256	-0.12452	2.60256	-1.22932	2.60256	-0.40314	2.60256	-0.76963	2.60256	-0.53519	2.60256	-1.36031	2.60256	-0.75647	2.60256	1.91558
2.65261	-0.06858	2.65261	-1.23006	2.65261	-0.42128	2.65261	-0.80425	2.65261	-0.51722	2.65261	-1.4215	2.65261	-0.73107	2.65261	2.04536
2.70266	-0.02191	2.70266	-1.22917	2.70266	-0.4241	2.70266	-0.80965	2.70266	-0.53619	2.70266	-1.43104	2.70266	-0.75788	2.70267	2.267
2.75271	-0.03834	2.75271	-1.22816	2.75271	-0.41072	2.75271	-0.7841	2.75271	-0.51971	2.75271	-1.38588	2.75271	-0.73459	2.75271	2.45809
2.80276	-0.05719	2.80276	-1.22841	2.80276	-0.43474	2.80276	-0.82996	2.80276	-0.52548	2.80276	-1.46694	2.80276	-0.74275	2.80276	2.45517
2.85281	-0.07506	2.85281	-1.23051	2.85281	-0.45645	2.85281	-0.87141	2.85281	-0.46523	2.85281	-1.54019	2.85281	-0.65759	2.85281	2.38384
2.90286	-0.06404	2.90286	-1.23066	2.90286	-0.43075	2.90286	-0.82234	2.90286	-0.49167	2.90286	-1.45347	2.90286	-0.69496	2.90286	2.25177
2.95291	-0.075	2.95291	-1.22876	2.95291	0.65108	2.95291	1.24297	2.95291	-0.50088	2.95291	2.19692	2.95291	-0.70797	2.95291	2.09618
3.00296	-0.07032	3.00296	-1.22844	3.00296	5.54461	3.00296	10.5852	3.00296	-0.44577	3.00296	18.7091	3.00296	-0.63007	3.00296	1.94508
3.053	-0.0423	3.05301	-1.22835	3.05301	9.9033	3.05301	18.9063	3.05301	-0.45964	3.05301	33.4165	3.05301	-0.64969	3.05301	1.80198
3.10305	0.16829	3.10306	-1.22832	3.10306	12.8218	3.10306	24.4779	3.10306	-0.21879	3.10306	43.2642	3.10306	-0.30925	3.10306	1.69851
3.1531	0.33665	3.15311	-1.22909	3.15311	14.9777	3.15311	28.5937	3.15311	14.4133	3.15311	50.5388	3.15311	20.3726	3.15311	1.59701
3.20315	0.43263	3.20315	-0.40228	3.20316	16.6638	3.20316	31.8127	3.20315	29.0246	3.20316	56.2283	3.20315	41.0252	3.20315	1.50831
3.2532	0.5079	3.2532	1.96491	3.25321	17.684	3.25321	33.7604	3.2532	39.029	3.25321	59.6709	3.2532	55.166	3.2532	1.4226
3.30325	0.55981	3.30325	3.99929	3.30326	18.0873	3.30326	34.5302	3.30325	45.4781	3.30326	61.0314	3.30325	64.2816	3.30325	7.9669
3.3533	0.56782	3.3533	5.60013	3.3533	17.7422	3.3533	33.8714	3.3533	49.2531	3.3533	59.8671	3.3533	69.6174	3.3533	30.323
3.40335	0.55153	3.40335	6.80509	3.40335	17.4539	3.40335	33.321	3.40335	51.0995	3.40335	58.8942	3.40335	72.2272	3.40335	44.5199
3.4534	0.40778	3.4534	7.95907	3.4534	16.8422	3.4534	32.1532	3.4534	51.502	3.4534	56.8302	3.4534	72.796	3.4534	52.4344
3.50345	0.43921	3.50345	8.56261	3.50345	15.8812	3.50345	30.3187	3.50345	50.9281	3.50345	53.5876	3.50345	71.9849	3.50345	56.3435
3.55349	0.43236	3.5535	8.69194	3.5535	14.7463	3.5535	28.152	3.5535	49.5291	3.5535	49.758	3.5535	70.0074	3.5535	57.6658
3.60355	0.40685	3.60355	8.58417	3.60355	13.6061	3.60355	25.9752	3.60355	47.5786	3.60355	45.9107	3.60355	67.2506	3.60355	57.3503
3.6536	0.37566	3.6536	7.89441	3.6536	12.8203	3.6536	24.4752	3.6536	45.2491	3.6536	43.2594	3.6536	63.9578	3.6536	55.938
3.70365	0.33734	3.70365	7.1831	3.70365	11.827	3.70365	22.5788	3.70365	42.5934	3.70365	39.9075	3.70365	60.2041	3.70365	53.84
3.7537	0.31136	3.7537	6.17001	3.7537	10.8704	3.7537	20.7525	3.7537	39.8411	3.7537	36.6797	3.7537	56.3139	3.7537	51.3357
3.80374	0.28372	3.80375	4.89827	3.80375	9.84	3.80375	18.7854	3.80375	37.0645	3.80375	33.2029	3.80375	52.3892	3.80375	48.491
3.85379	0.26804	3.8538	4.36333	3.8538	8.83179	3.8538	16.8607	3.8538	34.2803	3.8538	29.8009	3.8538	48.4539	3.8538	45.4318
3.90384	0.22499	3.90385	3.86304	3.90385	7.84812	3.90385	14.9828	3.90385	31.5817	3.90385	26.4817	3.90385	44.6395	3.90385	42.3873
3.95389	0.19345	3.95389	3.34631	3.9539	6.95805	3.9539	13.2835	3.95389	28.9197	3.9539	23.4784	3.95389	40.8768	3.9539	39.4313
4.00394	0.2131	4.00394	2.84776	4.00394	6.19817	4.00394	11.8329	4.00394	26.3137	4.00394	20.9144	4.00394	37.1934	4.00395	36.7566
4.05399	0.20627	4.05399	2.35484	4.05399	5.49289	4.05399	10.4864	4.05399	23.7839	4.05399	18.5345	4.05399	33.6177	4.054	34.401
4.05062	0.16262	4.10404	2.08263	4.10404	4.85705	4.10404	9.27255	4.10404	21.4341	4.10404	16.3891	4.10404	30.2962	4.10405	32.1882
4.13634	0.12202	4.15409	1.78834	4.15409	4.24197	4.15409	8.0983	4.15409	19.3557	4.15409	14.3136	4.15409	27.3586	4.1541	29.9282
4.20414	0.10356	4.20414	1.58234	4.20414	3.71239	4.20414	7.08729	4.20414	17.2766	4.20414	12.5266	4.20414	24.4198	4.20415	27.818
4.25419	0.06946	4.25419	1.39106	4.25419	3.19428	4.25419	6.09817	4.25419	15.4176	4.25419	10.7784	4.25419	21.7922	4.2542	25.9265
4.30424	0.05539	4.30424	1.09677	4.30424	2.7408	4.30424	5.23243	4.30424	13.7064	4.30424	9.24822	4.30424	19.3735	4.30424	24.154
4.35429	0.0273	4.35429	0.98642	4.35429	2.30791	4.35429	4.40601	4.35429	12.0302	4.35429	7.78753	4.35429	17.0042	4.35429	22.4518
4.40433	0.02115	4.40434	0.78778	4.40434	1.93603	4.40434	3.69605	4.40434	10.5616	4.40434	6.5327	4.40434	14.9285	4.40434	20.7726
4.45438	0.01401	4.45439	0.58178	4.45439	1.58563	4.45439	3.02712	4.45438	9.22398	4.45439	5.35037	4.45438	13.0377	4.45439	19.198
4.50444	-0.00451	4.50444	0.39785	4.50444	1.2979	4.50444	2.4778	4.50444	7.95393	4.50444	4.37946	4.50444	11.2426	4.50444	17.6679
4.55449	-0.03724	4.55449	0.29485	4.55449	1.04921	4.55449	2.00304	4.55449	6.83379	4.55449	3.54034	4.55449	9.6593	4.55449	16.2177
4.60453	-0.06352	4.60454	0.18364	4.60454	0.87529	4.60454	1.67101	4.60454	5.76334	4.60454	2.95348	4.60454	8.14626	4.60454	14.758
4.65458	-0.07749	4.65459	0.07753	4.65459	0.64452	4.65459	1.23045	4.65459	4.78909	4.65459	2.1748	4.65459	6.76919	4.65459	13.2915
4.70463	-0.08212	4.70463	-0.07102	4.70463	0.45865	4.70463	0.8756	4.70463	3.91694	4.70463	1.54761	4.70463	5.53644	4.70464	11.8354
4.75468	-0.07624	4.75468	-0.17714	4.75468	0.22051	4.75468	0.42097	4.75468	3.04115	4.75468	0.74406	4.75468	4.29855	4.75469	10.4908
4.80473	-0.08513	4.80474	-0.19836	4.80473	0.02256	4.80473	0.04307	4.80473	2.28521	4.80473	0.07613	4.80473	3.23005	4.80474	9.37625
4.85478	-0.09046	4.85478	-0.37521	4.85478	-0.174	4.85478	-0.33219	4.85478	1.60016	4.85478	-0.58714	4.85478	2.26176	4.85479	8.43078
4.90483	-0.10468	4.90483	-0.36106	4.90483	-0.35884	4.90483	-0.68507	4.90483	0.94027	4.90483	-1.21084	4.90483	1.32904	4.90484	7.57274
4.95488	-0.08868	4.95488	-0.41058	4.95488	-0.55809	4.95488	-1.06545	4.95488	0.88827	4.95488	-1.88315	4.95488	1.25554	4.95489	6.79925
5.00493	-0.09401	5.00493	-0.43888	5.00493	-0.70312	5.00493	-1.34232	5.00493	0.82884	5.00493	-2.37252	5.00493	1.17154	5.00494	6.07658
5.05498	-0.11397	5.05498	-0.45303	5.05498	-0.85406	5.05498	-1.63047	5.05498	0.77684	5.05498	-2.88183	5.05498	1.09804	5.05499	5.42257
5.10503	-0.086	5.10503	-0.50255	5.10503	-1.00652	5.10503	-1.92154	5.10503	0.72484	5.10503	-3.39629	5.10503	1.02454	5.10503	4.79125
5.15508	-0.08893	5.15508	-0.48132	5.15508	-1.13894	5.15508	-2.17434	5.15508	0.67284	5.15508	-3.8431	5.15508	0.95104	5.15508	4.17294
5.20512	-0.10923	5.20513	-0.55914	5.20513	-1.2168	5.20513	-2.32299	5.20512	0.62084	5.20513	-4.10584	5.20512	0.87754	5.20513	-0.78163
5.25517	-0.10356	5.25518	-0.62988	5.25518	-1.30928	5.25518	-2.49954	5.25517	0.56884	5.25518	-4.41788	5.25517	0.80404	5.25518	-1.04675
5.30522	-0.0937	5.30523	-0.58744	5.30523	-1.34445	5.30523	-2.56668	5.30522	0.51684	5.30523	-4.53656	5.30522	0.73054	5.30523	-1.3439
5.35527	-0.09579	5.35527	-0.66525	5.35527	-1.39551	5.35527	-2.66415	5.35527	0.46484	5.35527	-4.70884	5.35527	0.65704	5.35528	-1.70099
5.40532	-0.09046	5.40533	-0.71477	5.40533	-1.44146	5.40533	-2.75187	5.40532	0.41284	5.40533	-4.86388	5.40532	0.58354	5.40533	-2.04693
5.45537	-0.09046	5.45538	-0.79259	5.45538	-1.54441	5.45538	-2.94841	5.45537	0.31511	5.45538	-5.21126	5.45537	0.4454	5.45538	-2.40149
5.50542	-0.07446	5.50543	-0.84211	5.50542	-1.65787	5.50542	-3.16501	5.50542	-0.26761	5.50542	-5.5941	5.50542	-0.37825	5.50543	-2.71167
5.55547	-0.08335	5.55547	-0.82088	5.55547	-1.81539	5.55547	-3.46574	5.55547	-0.82989	5.55547	-6.12562	5.55547	-1.17302	5.55548	-3.07786
5.60552	-0.07668	5.60553	-0.8704	5.60552	-1.93532	5.60552	-3.69471	5.60552	-1.29921	5.60552	-6.53032	5.60552	-1.83639	5.60553	-3.42758
5.65557	-0.0843	5.65557	-0.88889	5.65557	-2.02734	5.65557	-3.87038	5.65557	-1.65451	5.65557	-6.84083	5.65557	-2.33859	5.65558	-3.80545
5.70562	-0.08157	5.70562	-0.93881	5.70562	-1.96032	5.70562	-3.74242	5.70562	-2.01765	5.70562	-6.61465	5.70562	-2.85187	5.70563	-4.08098
5.75567	-0.0981	5.75567	-0.9309	5.75567	-1.87377	5.75567	-3.5772	5.75567	-2.31471	5.75567	-6.32263	5.75567	-3.27176	5.75568	-4.28585
5.80572	-0.08595	5.80572	-1.01369	5.80572	-1.75459	5.80572	-3.34967	5.80572	-2.52421	5.80572	-5.92047	5.80572	-3.56788	5.80573	-4.4152
5.85577	-0.10147	5.85577	-1.03003	5.85577	-1.6815	5.85577	-3.21013	5.85576	-2.78545	5.85577	-5.67385	5.85576	-3.93712	5.85578	-4.48495
5.90582	-0.08342	5.90582	-0.99849	5.90582	-1.60082	5.90582	-3.05611	5.90581	-2.8467	5.90582	-5.40161	5.90581	-4.02371	5.90583	-4.47281
5.95586	-0.08915	5.95587	-0.98948	5.95587	-1.57851	5.95587	-3.01352	5.95586	-2.86574	5.95587	-5.32634	5.95586	-4.05061	5.95587	-4.37867
6.00591	-0.09299	6.00592	-1.01651	6.00591	-1.55418	6.00591	-2.96707	6.00591	-2.85685	6.00591	-5.24424	6.00591	-4.03805	6.00592	-4.33708
6.05596	-0.07826	6.05597	-1.03904	6.05596	-1.5656	6.05596	-2.98887	6.05596	-2.78945	6.05596	-5.28276	6.05596	-3.94278	6.05597	-4.28164
6.10601	-0.0769	6.10601	-1.03003	6.10601	-1.54893	6.10601	-2.95705	6.10601	-2.76604	6.10601	-5.22653	6.10601	-3.90969	6.10602	-4.30215
6.15606	-0.08868	6.15606	-1.05707	6.15606	-1.56828	6.15606	-2.99398	6.15606	-2.76179	6.15606	-5.2918	6.15606	-3.90369	6.15607	-4.26982
6.20611	-0.1029	6.20611	-1.10663	6.20611	-1.57195	6.20611	-3.00099	6.20611	-2.69919	6.20611	-5.3042	6.20611	-3.8152	6.20612	-4.39082
6.25616	-0.09401	6.25616	-1.12916	6.25616	-1.61164	6.25616	-3.07677	6.25616	-2.6984	6.25616	-5.43813	6.25616	-3.81408	6.25617	-4.35364
6.30621	-0.0869	6.30621	-1.1562	6.30621	-1.62643	6.30621	-3.10501	6.30621	-2.61034	6.30621	-5.48804	6.30621	-3.68961	6.30622	-4.35786
6.35626	-0.10112	6.35626	-1.14719	6.35626	-1.66712	6.35626	-3.18269	6.35626	-2.58439	6.35626	-5.62533	6.35626	-3.65294	6.35627	-4.35512
6.40631	-0.11091	6.40631	-1.17422	6.40631	-1.66338	6.40631	-3.17554	6.40631	-2.55601	6.40631	-5.6127	6.40631	-3.61282	6.40632	-4.36159
6.45636	-0.10143	6.45636	-1.19675	6.45636	-1.66705	6.45636	-3.18255	6.45636	-2.50837	6.45636	-5.62509	6.45636	-3.54549	6.45637	-4.34488
6.50641	-0.12578	6.50641	-1.16344	6.50641	-1.64644	6.50641	-3.1432	6.50641	-2.51273	6.50641	-5.55554	6.50641	-3.55164	6.50642	-4.31775
6.55646	-0.09732	6.55646	-1.1884	6.55646	-1.65002	6.55646	-3.15003	6.55645	-2.51143	6.55646	-5.56762	6.55645	-3.54981	6.55647	-4.3117
6.60651	-0.0983	6.60651	-1.21335	6.60651	-1.62093	6.60651	-3.0945	6.6065	-2.38044	6.60651	-5.46946	6.6065	-3.36466	6.60652	-4.31616
6.65656	-0.08879	6.65656	-1.23831	6.65656	-1.62056	6.65656	-3.0938	6.65655	-2.41439	6.65656	-5.46824	6.65655	-3.41265	6.65657	-4.30761
6.70661	-0.05061	6.70661	-1.26327	6.70661	-1.57279	6.70661	-3.0026	6.7066	-2.43001	6.70661	-5.30704	6.7066	-3.43473	6.70662	-4.3009
6.75666	-0.25873	6.75666	-1.28823	6.75666	-1.57971	6.75666	-3.01581	6.75665	-2.47288	6.75666	-5.33038	6.75665	-3.49532	6.75666	-4.31333
6.80671	-0.52572	6.80671	-1.33815	6.80671	-1.56971	6.80671	-2.99671	6.8067	-2.58811	6.80671	-5.29663	6.8067	-3.6582	6.80671	-4.34054
6.85675	-0.69735	6.85675	-1.33815	6.85675	-1.56475	6.85675	-2.98725	6.85675	-2.68885	6.85675	-5.2799	6.85675	-3.80058	6.85676	-4.35172
6.9068	-0.80047	6.9068	-1.3631	6.9068	-1.5745	6.9068	-3.00587	6.9068	-2.66284	6.9068	-5.31281	6.9068	-3.76382	6.90681	-4.32218
6.95685	-0.85982	6.95685	-1.41302	6.95685	-1.56264	6.95685	-2.98323	6.95685	-2.67069	6.95685	-5.2728	6.95685	-3.77492	6.95686	-4.29967
7.0069	-0.8831	7.0069	-1.377	7.0069	-1.53546	7.0069	-2.93134	7.0069	-2.68707	7.0069	-5.18108	7.0069	-3.79806	7.00691	-4.35011
7.05695	-0.87771	7.05695	-1.42656	7.05695	-1.53352	7.05695	-2.92763	7.05695	-2.76575	7.05695	-5.17453	7.05695	-3.90928	7.05696	-4.37799
7.107	-0.84544	7.107	-1.38601	7.107	-1.52434	7.107	-2.91011	7.10699	-2.75677	7.107	-5.14356	7.10699	-3.89659	7.10701	-4.38071
7.15705	-0.80721	7.15705	-1.41304	7.15705	-1.55537	7.15705	-2.96935	7.15704	-2.78688	7.15705	-5.24826	7.15704	-3.93914	7.15706	-4.409
7.2071	-0.76068	7.2071	-1.377	7.2071	-1.54816	7.2071	-2.95557	7.2071	-2.79942	7.2071	-5.22391	7.2071	-3.95687	7.20711	-4.40827
7.25715	-0.69883	7.25715	-1.39953	7.25715	-8.77947	7.25715	-16.7608	7.25715	-2.86624	7.25715	-29.6244	7.25715	-4.05133	7.25716	-17.425
7.3072	-0.66582	7.3072	-1.42206	7.3072	-16.5568	7.3072	-31.6084	7.3072	-33.2222	7.3072	-55.8672	7.3072	-46.9583	7.30721	-60.5831
7.35725	-0.6214	7.35725	-1.44459	7.35725	-20.5176	7.35725	-39.1699	7.35724	-50.6685	7.35725	-69.232	7.35724	-71.6179	7.35726	-69.8684
7.3404	-0.56551	7.4073	-1.46712	7.4073	-22.3962	7.4073	-42.7564	7.40729	-58.986	7.4073	-75.5712	7.40729	-83.3744	7.40731	-73.4833
7.42613	-0.52511	7.45735	-1.42656	7.45735	-22.9811	7.45735	-43.8731	7.45734	-62.2916	7.45735	-77.5448	7.45734	-88.0467	7.45736	-76.0583
7.5074	-0.5686	7.5074	-1.47613	7.5074	-22.7666	7.5074	-43.4634	7.50739	-62.6638	7.5074	-76.8208	7.50739	-88.5729	7.50741	-73.5328
7.55745	-0.5048	7.55745	-6.50368	7.55745	-22.0488	7.55745	-42.0932	7.55744	-61.1831	7.55745	-74.3989	7.55744	-86.48	7.55746	-71.3045
7.6075	-0.46412	7.6075	-9.03332	7.60749	-20.9808	7.60749	-40.0542	7.60749	-58.4376	7.60749	-70.795	7.60749	-82.5992	7.6075	-68.4819
7.65755	-0.41257	7.65754	-9.94622	7.65754	-19.7411	7.65754	-37.6875	7.65754	-55.209	7.65754	-66.6119	7.65754	-78.0358	7.65755	-66.3526
7.70759	-0.3839	7.70759	-10.0726	7.70759	-18.3675	7.70759	-35.0653	7.70759	-51.5067	7.70759	-61.9772	7.70759	-72.8027	7.7076	-63.3814
7.75764	-0.34086	7.75764	-9.78809	7.75764	-16.9633	7.75764	-32.3845	7.75764	-47.633	7.75764	-57.239	7.75764	-67.3274	7.75765	-59.8377
7.80769	-0.31129	7.80769	-9.29102	7.80769	-15.5562	7.80769	-29.6981	7.80769	-43.7959	7.80769	-52.4908	7.80769	-61.9038	7.8077	-53.9499
7.85774	-0.2956	7.85774	-8.69308	7.85774	-14.1912	7.85774	-27.0922	7.85773	-39.9809	7.85774	-47.8849	7.85773	-56.5115	7.85775	-48.4389
7.90779	-0.25923	7.90779	-8.05975	7.90779	-12.8673	7.90779	-24.5649	7.90778	-36.2465	7.90779	-43.418	7.90778	-51.233	7.9078	-43.3102
7.95784	-0.25255	7.95784	-7.43085	7.95784	-11.637	7.95784	-22.2161	7.95783	-32.6571	7.95784	-39.2665	7.95783	-46.1595	7.95785	-38.5726
8.00789	-0.208	8.00789	-6.82849	8.00789	-10.4639	8.00789	-19.9766	8.00788	-29.3284	8.00789	-35.3082	8.00788	-41.4546	8.0079	-34.2739
8.05794	-0.14061	8.05794	-6.26357	8.05794	-9.40046	8.05794	-17.9463	8.05793	-26.1932	8.05794	-31.7198	8.05793	-37.0231	8.05795	-30.3679
8.10799	-0.1456	8.10799	-5.73888	8.10799	-8.40858	8.10799	-16.0527	8.10798	-23.2927	8.10799	-28.3729	8.10798	-32.9234	8.108	-26.8319
8.15804	-0.13312	8.15804	-5.26025	8.15804	-7.51603	8.15804	-14.3488	8.15803	-20.6168	8.15804	-25.3612	8.15803	-29.1411	8.15805	-23.6564
8.20809	-0.13326	8.20809	-4.8242	8.20809	-6.68342	8.20809	-12.7592	8.20808	-18.2106	8.20809	-22.5517	8.20808	-25.7399	8.2081	-20.8239
8.25814	-0.13557	8.25814	-4.43073	8.25814	-5.95178	8.25814	-11.3625	8.25813	-15.9674	8.25814	-20.083	8.25813	-22.5693	8.25815	-18.2913
8.30819	-0.11793	8.30819	-4.07624	8.30819	-5.28665	8.30819	-10.0927	8.30818	-13.9996	8.30819	-17.8386	8.30818	-19.7878	8.3082	-16.0531
8.35824	-0.11279	8.35824	-3.7575	8.35824	-4.6954	8.35824	-8.96394	8.35823	-12.1618	8.35824	-15.8436	8.35823	-17.1903	8.35825	-14.0484
8.40829	-0.10238	8.40829	-3.47262	8.40829	-4.13837	8.40829	-7.90052	8.40828	-10.4822	8.40829	-13.964	8.40828	-14.8161	8.40829	-12.2783
8.45833	-0.10397	8.45833	-3.21708	8.45833	-3.61633	8.45833	-6.90391	8.45833	-9.01934	8.45833	-12.2025	8.45833	-12.7485	8.45834	-10.6951
8.50838	-0.0943	8.50838	-2.9894	8.50838	-3.1803	8.50838	-6.07148	8.50838	-7.69701	8.50838	-10.7312	8.50838	-10.8794	8.50839	-9.30363
8.55843	-0.08807	8.55843	-2.78459	8.55843	-2.79286	8.55843	-5.33182	8.55843	-6.54079	8.55843	-9.42389	8.55843	-9.24515	8.55844	-8.0714
8.60848	-0.10916	8.60848	-2.60368	8.60848	-2.42658	8.60848	-4.63257	8.60848	-5.37199	8.60848	-8.18797	8.60848	-7.5931	8.60849	-6.96845
8.65853	-0.0814	8.65853	-2.4436	8.65853	-2.13719	8.65853	-4.0801	8.65852	-4.49672	8.65853	-7.21149	8.65852	-6.35595	8.65854	-5.95741
8.70858	-0.08181	8.70858	-2.29764	8.70858	-1.84899	8.70858	-3.52988	8.70857	-3.62135	8.70858	-6.23899	8.70857	-5.11864	8.70859	-5.05249
8.75863	-0.09946	8.75863	-2.17025	8.75863	-1.62176	8.75863	-3.09608	8.75862	-2.90171	8.75863	-5.47226	8.75862	-4.10145	8.75864	-4.22875
8.80868	-0.12759	8.80868	-2.05541	8.80868	-1.40056	8.80868	-2.67379	8.80867	-2.35311	8.80868	-4.72587	8.80867	-3.32603	8.80869	-3.53336
8.85873	-0.12759	8.85873	-1.95141	8.85873	-1.22787	8.85873	-2.34411	8.85872	-1.75819	8.85873	-4.14316	8.85872	-2.48513	8.85874	-2.91288
8.90878	-0.13569	8.90878	-1.8603	8.90878	-1.0494	8.90878	-2.00339	8.90877	-1.27241	8.90878	-3.54095	8.90877	-1.79851	8.90879	-2.35897
8.95883	-0.12305	8.95883	-1.77938	8.95883	-0.92137	8.95883	-1.75899	8.95882	-0.9185	8.95883	-3.10897	8.95882	-1.29826	8.95884	-1.85077
9.00888	-0.11711	9.00888	-1.70745	9.00888	-0.78873	9.00888	-1.50576	9.00887	-0.48593	9.00888	-2.6614	9.00887	-0.68684	9.00889	-1.43101
9.05893	-0.11053	9.05893	-1.64158	9.05893	-0.6958	9.05893	-1.32835	9.05892	-0.15804	9.05893	-2.34783	9.05892	-0.22338	9.05894	-1.06006
9.10898	-0.10451	9.10898	-1.58671	9.10898	-0.57943	9.10898	-1.10618	9.10897	0.15881	9.10898	-1.95516	9.10897	0.22447	9.10899	-0.70214
9.15903	-0.09746	9.15903	-1.53292	9.15903	-0.50678	9.15903	-0.96749	9.15902	0.39897	9.15903	-1.71001	9.15902	0.56393	9.15904	-0.39326
9.20908	-0.11346	9.20908	-1.48747	9.20908	-0.42312	9.20908	-0.80777	9.20907	0.63299	9.20908	-1.42772	9.20907	0.89471	9.20909	-0.1154
9.25913	-0.10636	9.25912	-1.44697	9.25913	-0.36981	9.25913	-0.70601	9.25912	0.8076	9.25913	-1.24786	9.25912	1.14152	9.25913	0.14718
9.30917	-0.10168	9.30917	-1.41198	9.30917	-0.30612	9.30917	-0.58442	9.30917	0.99299	9.30917	-1.03295	9.30917	1.40355	9.30918	0.3405
9.35922	-0.08534	9.35922	-1.3807	9.35922	-0.27768	9.35922	-0.53012	9.35921	1.15381	9.35922	-0.93699	9.35921	1.63086	9.35923	0.52509
9.40927	-0.02856	9.40927	-1.35093	9.40927	-0.22041	9.40927	-0.42079	9.40926	1.28614	9.40927	-0.74374	9.40926	1.81791	9.40928	0.65215
9.45932	-0.04834	9.45932	-1.32425	9.45932	-0.16404	9.45932	-0.31316	9.45931	1.38543	9.45932	-0.55351	9.45931	1.95825	9.45933	0.78919
9.50937	-0.04893	9.50937	-1.30157	9.50937	-0.13446	9.50937	-0.2567	9.50936	1.49103	9.50937	-0.45372	9.50936	2.10751	9.50938	0.8893
9.55942	-0.05664	9.55942	-1.2817	9.55942	-0.11535	9.55942	-0.22022	9.55941	1.5876	9.55942	-0.38923	9.55941	2.24401	9.55943	0.98277
9.60947	-0.04478	9.60947	-1.26493	9.60947	-0.08805	9.60947	-0.16809	9.60946	1.705	9.60947	-0.2971	9.60946	2.40996	9.60948	1.07312
9.65952	-0.06046	9.65952	-1.24734	9.65952	-0.09314	9.65952	-0.1778	9.65951	1.77473	9.65952	-0.31426	9.65951	2.50852	9.65953	1.1567
9.70957	-0.07082	9.70957	-1.23774	9.70957	-0.06453	9.70957	-0.12319	9.70956	1.77388	9.70957	-0.21773	9.70956	2.50731	9.70958	1.23597
9.75962	-0.07565	9.75962	-1.22629	9.75962	-0.05325	9.75962	-0.10166	9.75961	1.78761	9.75962	-0.17968	9.75961	2.52672	9.75963	1.27338
9.80967	-0.07359	9.80967	-1.21485	9.80967	-0.04646	9.80967	-0.0887	9.80966	1.6894	9.80967	-0.15678	9.80966	2.3879	9.80968	1.32053
9.85971	-0.07368	9.85972	-1.20501	9.85972	-0.046	9.85972	-0.08783	9.85971	1.69845	9.85972	-0.15523	9.85971	2.40069	9.85972	1.35116
9.90977	-0.06454	9.90977	-1.19635	9.90977	-0.01423	9.90977	-0.02717	9.90976	1.74951	9.90977	-0.04803	9.90976	2.47286	9.90978	1.38419
9.95982	-0.06379	9.95982	-1.18869	9.95982	-0.029	9.95982	-0.05536	9.95981	1.72929	9.95982	-0.09784	9.95981	2.44429	9.95983	1.40485
10.0099	-0.07193	10.0099	-1.18207	10.0099	-0.01538	10.0099	-0.02936	10.0099	1.74625	10.0099	-0.0519	10.0099	2.46826	10.0099	1.27338
10.0599	-0.0713	10.0599	-1.17661	10.0599	-0.01281	10.0599	-0.02445	10.0599	1.73023	10.0599	-0.04321	10.0599	2.44561	10.0599	1.32053
10.11	-0.08396	10.11	-1.17155	10.11	0.0004972	10.11	0.0009492	10.11	1.75362	10.11	0.00168	10.11	2.47867	10.11	1.38419
10.16	-0.11971	10.16	-1.16729	10.16	-0.01319	10.16	-0.02518	10.16	1.71727	10.16	-0.04451	10.16	2.42729	10.16	1.40485
10.2101	-0.14274	10.2101	-1.1632	10.2101	-0.01231	10.2101	-0.0235	10.2101	1.73253	10.2101	-0.04154	10.2101	2.44886	10.2101	1.42517
10.2601	-0.13771	10.2601	-1.15987	10.2601	-0.01598	10.2601	-0.03457	10.2601	1.72278	10.2601	-0.0611	10.2601	2.43508	10.2601	1.47657
10.3102	-0.1159	10.3102	-1.15691	10.3102	0.03154	10.3102	-0.03051	10.3102	1.71226	10.3102	-0.05393	10.3102	2.42022	10.3102	1.50143
10.3602	-0.12056	10.3602	-1.15595	10.3602	0.05933	10.3602	-0.03974	10.3602	1.70253	10.3602	-0.07024	10.3602	2.40647	10.3602	1.53066
10.4103	-0.11786	10.4103	-1.15406	10.4103	0.0286	10.4103	0.01556	10.4103	1.6603	10.4103	0.02751	10.4103	2.34677	10.4103	1.5727
10.4603	-0.10468	10.4603	-1.15183	10.4603	0.00962	10.4603	0.06022	10.4603	1.67958	10.4603	0.10643	10.4603	2.37402	10.4603	1.62416
10.5104	-0.09188	10.5104	-1.15163	10.5104	-0.02811	10.5104	0.11327	10.5103	1.67626	10.5104	0.2002	10.5103	2.36933	10.5104	1.72171
10.5604	-0.10048	10.5604	-1.15987	10.5604	-0.02321	10.5604	0.05461	10.5604	1.72308	10.5604	0.09651	10.5604	2.43551	10.5604	1.75078
10.6105	-0.10497	10.6105	-1.15691	10.6105	-0.01756	10.6105	0.01837	10.6104	1.69906	10.6105	0.03247	10.6104	2.40155	10.6105	1.72203
10.6605	-0.08485	10.6605	-1.15595	10.6605	-0.00859	10.6605	-0.05366	10.6605	1.64693	10.6605	-0.09484	10.6605	2.32787	10.6605	1.71941
10.7106	-0.07425	10.7106	-1.15406	10.7106	-0.02988	10.7106	-0.04431	10.7105	1.6208	10.7106	-0.07832	10.7105	2.29094	10.7106	1.73323
10.7606	-0.00618	10.7606	-1.15183	10.7606	-0.04838	10.7606	-0.18427	10.7606	1.57385	10.7606	-0.05925	10.7606	2.22458	10.7606	1.73203
10.7481	0.00099435	10.8107	-1.15163	10.8107	-0.1033	10.8107	-0.20049	10.8106	1.47199	10.8107	-0.029	10.8106	2.0806	10.8107	1.71046
10.7909	-0.01247	10.8607	-0.85619	10.8607	-0.09652	10.8607	-0.12782	10.8607	10.2506	10.8607	-0.28753	10.8607	14.4888	10.8607	7.94311
10.9108	-0.03407	10.9108	1.21896	10.9108	-0.10502	10.9108	-0.16268	10.9107	27.3853	10.9108	4.54855	10.9107	38.7081	10.9108	31.4078
10.9608	0.05357	10.9608	3.08985	10.9608	-0.06695	10.9608	2.57347	10.9608	39.2829	10.9608	24.0123	10.9608	55.5249	10.9608	45.4778
11.0109	0.25561	11.0109	4.51795	11.0109	-0.08521	11.0109	13.5856	11.0108	47.0415	11.0109	38.7268	11.0108	66.4914	11.0109	53.2967
11.0609	0.40322	11.0609	5.54861	11.0609	1.34801	11.0609	21.9108	11.0609	51.8303	11.0609	47.7645	11.0609	73.2601	11.0609	57.0068
11.1109	0.52782	11.111	6.25157	11.1109	7.11629	11.1109	27.0241	11.1109	54.4723	11.1109	56.3814	11.1109	76.9945	11.111	57.9649
11.161	0.57399	11.161	6.69504	11.161	11.4771	11.161	31.8993	11.161	55.4944	11.161	61.7758	11.161	78.4391	11.161	57.2417
11.211	0.59915	11.2111	6.94323	11.211	14.1555	11.211	34.9513	11.211	55.2224	11.211	64.9324	11.211	78.0547	11.2111	55.4325
11.2611	0.58436	11.2611	7.04404	11.2611	16.7092	11.2611	36.7373	11.2611	54.0645	11.2611	66.0849	11.2611	76.4181	11.2611	52.9346
11.3111	0.58972	11.3112	7.04664	11.3111	18.3078	11.3111	37.3893	11.3111	52.144	11.3111	65.7713	11.3111	73.7036	11.3112	50.0826
11.3612	0.57125	11.3612	6.9756	11.3612	19.2433	11.3612	37.2119	11.3612	49.7826	11.3612	64.3308	11.3612	70.3657	11.3612	47.0845
11.4112	0.54563	11.4112	6.85793	11.4112	19.5849	11.4112	36.3969	11.4112	47.0464	11.4112	62.1947	11.4112	66.4982	11.4113	44.0037
11.4613	0.50121	11.4613	6.70962	11.4613	19.4919	11.4613	35.1883	11.4613	44.1379	11.4613	59.324	11.4613	62.3872	11.4613	40.929
11.5113	0.3331	11.5113	6.5411	11.5113	19.065	11.5113	33.5642	11.5113	41.1838	11.5113	56.1515	11.5113	58.2118	11.5114	37.944
11.5614	0.34843	11.5614	6.36537	11.5614	18.432	11.5614	31.7692	11.5614	38.3429	11.5614	52.5903	11.5614	54.1962	11.5614	35.0989
11.6114	0.31678	11.6114	6.19399	11.6114	17.5812	11.6114	29.7544	11.6114	35.2835	11.6114	49.0062	11.6114	49.8718	11.6115	32.3399
11.6615	0.29108	11.6615	6.02036	11.6615	16.641	11.6615	27.7266	11.6615	32.3769	11.6615	45.2763	11.6615	45.7636	11.6615	29.734
11.7115	0.25384	11.7115	5.85882	11.7115	15.5856	11.7115	25.6163	11.7115	29.5067	11.7115	41.676	11.7115	41.7066	11.7116	27.3054
11.7616	0.23533	11.7616	5.69876	11.7616	14.5235	11.7616	23.5793	11.7616	26.7611	11.7616	38.0242	11.7616	37.8257	11.7616	25.0742
11.8116	0.22594	11.8116	5.54048	11.8116	13.4181	11.8116	21.5132	11.8116	24.2885	11.8116	34.6657	11.8116	34.3308	11.8117	23.0179
11.8617	0.16888	11.8617	5.38739	11.8617	12.3511	11.8617	19.6131	11.8617	21.9861	11.8617	31.4281	11.8617	31.0765	11.8617	21.0883
11.9117	0.15951	11.9117	5.23647	11.9117	11.2688	11.9117	17.7813	11.9117	19.9012	11.9117	28.3406	11.9117	28.1296	11.9117	19.2244
11.9618	0.13752	11.9618	5.08752	11.9618	10.2735	11.9618	16.0344	11.9618	17.9977	11.9618	25.4035	11.9618	25.439	11.9618	17.4972
12.0118	0.10855	12.0118	4.94229	12.0118	9.31403	12.0118	14.3727	12.0118	16.2191	12.0118	22.7847	12.0118	22.9251	12.0118	15.904
12.0619	0.10708	12.0619	4.80071	12.0619	8.399	12.0619	12.8911	12.0619	14.5768	12.0619	20.1948	12.0619	20.6037	12.0619	14.3926
12.1119	0.127	12.1119	4.66589	12.1119	7.52857	12.1119	11.4258	12.1119	12.9559	12.1119	17.9311	12.1119	18.3126	12.1119	12.9813
12.0983	0.10147	12.162	4.53769	12.162	6.75246	12.162	10.145	12.162	11.4766	12.162	15.6261	12.162	16.2217	12.162	11.7344
12.212	0.07586	12.212	4.41302	12.212	5.98494	12.212	8.84092	12.212	10.1382	12.212	13.5691	12.212	14.3299	12.212	10.6292
12.2621	0.06052	12.2621	4.29683	12.2621	5.31407	12.2621	7.67708	12.2621	8.84947	12.2621	11.4946	12.2621	12.5084	12.2621	9.62914
12.3121	0.02558	12.3121	4.18417	12.3121	4.63096	12.3121	6.50337	12.3121	7.69476	12.3121	9.63038	12.3121	10.8763	12.3121	8.68927
12.3622	0.01133	12.3622	4.08614	12.3622	4.02133	12.3622	5.44865	12.3622	6.65848	12.3622	7.99528	12.3622	9.41151	12.3622	7.77405
12.4122	-0.00943	12.4122	3.98213	12.4122	3.40653	12.4122	4.52355	12.4122	5.65886	12.4122	6.79703	12.4122	7.99858	12.4122	6.95685
12.4623	-0.03318	12.4623	3.88223	12.4623	2.85405	12.4623	3.8456	12.4623	4.78031	12.4623	5.75374	12.4623	6.75678	12.4623	6.20907
12.5123	-0.04253	12.5123	3.78961	12.5123	2.36948	12.5123	3.25534	12.5123	3.95606	12.5123	4.91306	12.5123	5.59174	12.5123	5.4867
12.5624	-0.03289	12.5624	3.69785	12.5624	2.01436	12.5624	2.7797	12.5624	3.31796	12.5624	4.0275	12.5624	4.68982	12.5624	4.82544
12.6124	-0.05077	12.6124	3.61623	12.6124	1.70518	12.6124	2.27867	12.6124	2.66044	12.6124	3.23887	12.6124	3.76043	12.6124	4.16538
12.6625	-0.05578	12.6625	3.5356	12.6625	1.45603	12.6625	1.83248	12.6625	2.05086	12.6625	2.41821	12.6625	2.89881	12.6625	3.60818
12.7125	-0.06769	12.7125	3.46375	12.7125	1.19359	12.7125	1.36817	12.7125	1.58198	12.7125	1.70134	12.7125	2.23607	12.7125	3.10739
12.7626	-0.07906	12.7626	3.39067	12.7626	0.95987	12.7626	0.96258	12.7626	1.10959	12.7626	0.96731	12.7626	1.56836	12.7626	2.60996
12.8126	-0.08904	12.8126	3.32343	12.8126	0.71666	12.8126	0.54728	12.8126	0.6831	12.8126	0.3932	12.8126	0.96554	12.8126	2.1506
12.8627	-0.14861	12.8627	3.25624	12.8627	0.50421	12.8627	0.22246	12.8627	0.33269	12.8627	-0.25887	12.8627	0.47024	12.8627	1.69604
12.9127	-0.15007	12.9127	3.19489	12.9127	0.28667	12.9127	-0.14646	12.9127	0.08037	12.9127	-0.76961	12.9127	0.1136	12.9127	1.33008
12.9628	-0.13821	12.9628	3.13553	12.9628	0.11653	12.9628	-0.43543	12.9628	-0.1284	12.9628	-1.30462	12.9628	-0.18149	12.9628	0.95891
13.0128	-0.19949	13.0128	3.08083	13.0128	-0.07672	13.0128	-0.73813	13.0128	-0.2509	13.0128	-1.71258	13.0128	-0.35464	13.0128	0.61597
13.0629	-0.19581	13.0629	3.02857	13.0629	-0.22808	13.0629	-0.96894	13.0629	-0.45327	13.0629	-2.16036	13.0629	-0.64068	13.0629	0.28837
13.1129	-0.1724	13.1129	2.9772	13.1129	-0.38664	13.1129	-1.22228	13.1129	-0.66758	13.1129	-2.39103	13.1129	-0.94359	13.1129	0.02009
13.163	-0.14756	13.163	2.9297	13.163	-0.50754	13.163	-1.35279	13.163	-0.82428	13.163	-2.77029	13.163	-1.16508	13.163	-0.20801
13.213	-0.14245	13.213	2.88399	13.213	-0.64024	13.213	-1.56737	13.213	-0.94253	13.213	-3.03714	13.213	-1.33223	13.213	-0.44198
13.2631	-0.13836	13.2631	2.8433	13.2631	-0.7086	13.2631	-1.71835	13.2631	-1.07796	13.2631	-3.4764	13.2631	-1.52365	13.2631	-0.64724
13.3131	-0.12552	13.3131	2.79665	13.3131	-0.821	13.3131	-1.96687	13.3131	-1.20035	13.3131	-3.96295	13.3131	-1.69665	13.3131	-0.8592
13.3632	-0.13401	13.3632	2.71583	13.3632	-0.90009	13.3632	-2.24215	13.3632	-1.28733	13.3632	-4.39321	13.3632	-1.81959	13.3632	-1.05743
13.4132	-0.09203	13.4132	2.68125	13.4132	-1.03027	13.4132	-2.48558	13.4132	-1.34528	13.4132	-4.58192	13.4132	-1.90149	13.4132	-1.25808
13.4633	-0.05665	13.4633	2.64331	13.4633	-1.17446	13.4633	-2.59235	13.4633	-1.44136	13.4633	-4.64955	13.4633	-2.0373	13.4633	-1.51325
13.5133	-0.05113	13.5133	2.61279	13.5133	-1.30197	13.5133	-2.63061	13.5133	-1.529	13.5133	-4.57151	13.5133	-2.16118	13.5133	-1.73269
13.5634	-0.05862	13.5634	2.42728	13.5634	-1.3579	13.5634	-2.58645	13.5634	-1.52068	13.5634	-4.50978	13.5634	-2.14942	13.5634	-1.88356
13.6134	-0.06846	13.6134	2.40488	13.6134	-1.37794	13.6134	-2.55153	13.6134	-1.6261	13.6134	-4.30141	13.6134	-2.29843	13.6134	-2.01913
13.6635	-0.07488	13.6635	2.38248	13.6635	-1.35481	13.6635	-2.43364	13.6635	-1.8114	13.6635	-4.17474	13.6635	-2.56034	13.6635	-2.1536
13.7135	-0.08414	13.7135	2.12831	13.7135	-1.33652	13.7135	-2.36197	13.7135	-2.0342	13.7135	-3.98285	13.7135	-2.87527	13.7135	-2.24537
13.7636	-0.09873	13.7636	2.11545	13.7636	-1.27476	13.7636	-2.25341	13.7636	-2.35681	13.7636	-3.9425	13.7636	-3.33126	13.7636	-2.34148
13.8136	-0.09435	14.3639	2.10331	13.8136	-1.23723	13.8136	-2.23058	13.8136	-2.57742	13.8136	-3.92869	13.8136	-3.64308	13.8136	-2.46613
13.8637	-0.10485	14.9644	2.0923	13.8637	-1.18036	13.8637	-2.22277	13.8637	-2.76054	13.8637	-3.97945	13.8637	-3.90191	13.8637	-2.61449
13.9137	-0.10247	15.0144	-4.75006	13.9137	-1.1684	13.9137	-2.25148	13.9137	-2.90407	13.9137	-4.12477	13.9137	-4.10479	13.9137	-2.71825
13.9638	-0.09828	15.0645	-8.10927	13.9638	-1.16431	13.9638	-2.3337	13.9638	-2.98111	13.9638	-4.31236	13.9638	-4.21368	13.9638	-2.789
14.0138	-0.07894	15.1145	-9.39143	14.0138	-1.17935	14.0138	-2.43983	14.0138	-2.95948	14.0138	-4.47519	14.0138	-4.1831	14.0138	-2.86357
14.0639	-0.08046	15.1646	-9.7172	14.0639	-1.22241	14.0639	-2.53196	14.0639	-2.75264	14.0639	-4.51388	14.0639	-3.89075	14.0639	-2.94025
14.1139	-0.09306	15.2146	-9.55016	14.1139	-1.27801	14.1139	-2.55385	14.1139	-2.52408	14.1139	-4.88041	14.1139	-3.56769	14.1139	-3.03392
14.164	-0.09265	15.2647	-9.1235	14.164	-1.32626	14.164	-2.76123	14.1639	-2.24679	14.164	-5.13101	14.1639	-3.17575	14.164	-3.09916
14.214	-0.22749	15.3147	-8.57139	14.214	-1.33773	14.214	-2.90301	14.214	-1.94444	14.214	-5.3726	14.214	-2.74839	14.214	-3.15583
14.2641	-0.14948	15.3648	-7.96882	14.2641	-1.44636	14.2641	-3.0397	14.264	-1.67227	14.2641	-5.69285	14.264	-2.36369	14.2641	-3.21228
14.3141	-0.13784	15.4148	-7.35948	14.3141	-1.52062	14.3141	-3.22089	14.3141	-1.43496	14.3141	-5.73114	14.3141	-2.02826	14.3141	-3.24954
14.3642	-0.12857	15.4649	-6.76889	14.3642	-1.59222	14.3642	-3.24255	14.3641	-1.21244	14.3642	-5.63166	14.3641	-1.71374	14.3642	-3.32948
14.4142	-0.13108	15.5149	-6.21302	14.4142	-1.68713	14.4142	-3.18627	14.4142	-0.98714	14.4142	-5.36603	14.4142	-1.39529	14.4142	-3.42672
14.4643	-0.12316	15.565	-5.69654	14.4643	-1.69848	14.4643	-3.03598	14.4643	-0.82986	14.4643	-5.10583	14.4643	-1.17298	14.4643	-3.46244
14.5143	-0.12067	15.615	-5.22375	14.5143	-1.669	14.5143	-2.88876	14.5143	-0.64195	14.5143	-3.78308	14.5143	-0.90737	14.5143	-3.49446
14.5644	-0.11947	15.6651	-4.79127	14.5644	-1.59028	14.5644	-2.14038	14.5643	-0.68667	14.5644	-10.8434	14.5643	-0.97058	14.5644	-3.5214
14.6144	-0.10966	15.7151	-4.40111	14.6144	-1.51316	14.6144	-6.13495	14.6144	-29.4027	14.6144	-45.3122	14.6144	-41.5596	14.6144	-3.5466
14.6645	-0.09396	15.7652	-4.04915	14.6644	-1.12115	14.6644	-25.6366	14.6644	-56.739	14.6644	-62.044	14.6644	-80.1984	14.6645	-42.3359
14.7145	-0.09124	15.8152	-3.73474	14.7145	-3.85625	14.7145	-35.1031	14.7145	-59.8658	14.7145	-70.4771	14.7145	-84.618	14.7145	-55.5574
14.7646	-0.0333	15.8653	-3.45206	14.7645	-13.4287	14.7645	-39.8744	14.7645	-64.0593	14.7645	-73.8693	14.7645	-90.5454	14.7646	-65.8079
14.8146	-0.05015	15.9153	-3.19735	14.8146	-18.3873	14.8146	-41.7936	14.8146	-65.5308	14.8146	-74.0837	14.8146	-92.6252	14.8146	-74.8698
14.8737	-0.06422	15.9654	-2.97178	14.8646	-20.8866	14.8646	-41.9149	14.8646	-62.4408	14.8646	-72.3508	14.8646	-88.2576	14.8647	-72.1463
14.9147	-0.10999	16.0154	-2.7693	14.9147	-21.8919	14.9147	-40.9344	14.9147	-58.7254	14.9147	-69.1038	14.9147	-83.0062	14.9147	-70.4131
14.9648	-0.42124	16.0655	-2.58895	14.9647	-21.9554	14.9647	-39.0974	14.9647	-54.8262	14.9647	-65.1934	14.9647	-77.4947	14.9648	-66.4021
15.0148	-0.57103	16.1155	-2.42879	15.0148	-21.4418	15.0148	-36.8849	15.0148	-51.9569	15.0148	-60.859	15.0148	-73.4391	15.0148	-60.2122
15.0649	-0.69726	16.1656	-2.28417	15.0648	-20.4796	15.0648	-34.4327	15.0648	-44.1269	15.0648	-56.3903	15.0648	-62.3716	15.0649	-56.3002
15.1149	-0.76571	16.2156	-2.15598	15.1149	-19.3207	15.1149	-31.9043	15.1149	-40.5822	15.1149	-51.7908	15.1149	-57.3614	15.1149	-53.6262
15.1649	-0.79111	16.2657	-2.0417	15.1649	-18.0361	15.1649	-29.3021	15.1649	-37.0509	15.1649	-47.2773	15.1649	-52.3701	15.165	-47.8325
15.215	-0.79945	16.3157	-1.93961	15.215	-16.7118	15.215	-26.7484	15.215	-33.6308	15.215	-42.929	15.215	-47.5358	15.215	-42.9796
15.265	-0.7897	16.3658	-1.84951	15.265	-15.3487	15.265	-24.2883	15.265	-30.394	15.265	-38.8095	15.265	-42.9607	15.2651	-38.5229
15.3151	-0.75589	16.4158	-1.76872	15.3151	-14.0111	15.3151	-21.9575	15.3151	-27.3105	15.3151	-34.9767	15.3151	-38.6023	15.3151	-33.8186
15.3651	-0.71263	16.4659	-1.6976	15.3651	-12.7224	15.3651	-19.789	15.3651	-24.4135	15.3651	-31.4337	15.3651	-34.5075	15.3652	-32.7292
15.4152	-0.67977	16.5159	-1.63374	15.4152	-11.5015	15.4152	-17.7845	15.4152	-21.7757	15.4152	-27.9829	15.4152	-30.7792	15.4152	-28.7677
15.4652	-0.66875	16.566	-1.5773	15.4652	-10.3657	15.4652	-15.8321	15.4652	-19.3432	15.4652	-25.0378	15.4652	-27.3408	15.4653	-27.7785
15.5153	-0.76901	16.616	-1.52688	15.5153	-9.31567	15.5153	-14.1658	15.5153	-16.9446	15.5153	-22.5256	15.5153	-23.9506	15.5153	-24.544
15.5653	-0.64229	16.6661	-1.48129	15.5653	-8.29299	15.5653	-12.7445	15.5653	-14.9633	15.5653	-20.0738	15.5653	-21.1501	15.5653	-21.6613
15.6154	-0.58873	16.7161	-1.44248	15.6154	-7.42019	15.6154	-11.3573	15.6154	-13.1507	15.6154	-17.8685	15.6154	-18.588	15.6154	-19.0682
15.6654	-0.5286	16.7662	-1.40791	15.6654	-6.67567	15.6654	-10.1096	15.6654	-11.4109	15.6654	-15.8209	15.6654	-16.1288	15.6654	-16.7297
15.7155	-0.47955	16.8162	-1.37576	15.7155	-5.94908	15.7155	-8.95108	15.7155	-9.98279	15.7155	-13.9773	15.7155	-14.1103	15.7155	-14.6725
15.7655	-0.44733	16.8663	-1.34781	15.7655	-5.29549	15.7655	-7.90801	15.7655	-8.64228	15.7655	-12.3073	15.7655	-12.2155	15.7655	-12.8016
15.8156	-0.4101	16.9163	-1.32308	15.8156	-4.68866	15.8156	-6.96318	15.8156	-7.37546	15.8156	-10.8146	15.8156	-10.4249	15.8156	-11.1055
15.8656	-0.36747	16.9664	-1.30203	15.8656	-4.14229	15.8656	-6.11867	15.8656	-6.21491	15.8656	-9.46818	15.8656	-8.78453	15.8656	-9.68296
15.9157	-0.32867	17.0164	-1.28284	15.9157	-3.64738	15.9157	-5.35688	15.9157	-5.21833	15.9157	-8.30142	15.9157	-7.37591	15.9157	-8.50257
15.9657	-0.30258	17.0665	-1.26478	15.9657	-3.20502	15.9657	-4.69676	15.9657	-4.32304	15.9657	-7.2241	15.9657	-6.11045	15.9657	-7.49287
16.0158	-0.28446	17.1165	-1.24837	16.0158	-2.80599	16.0158	-4.08723	16.0158	-3.5013	16.0158	-6.31877	16.0158	-4.94895	16.0158	-6.64891
16.0658	-0.26361	17.1666	-1.23391	16.0658	-2.46021	16.0658	-3.57501	16.0658	-2.80069	16.0658	-5.49016	16.0658	-3.95867	16.0658	-5.88101
16.1159	-0.18424	17.2166	-1.2205	16.1159	-2.14093	16.1159	-3.10621	16.1159	-2.17814	16.1159	-4.77547	16.1159	-3.07872	16.1159	-4.99674
16.1659	-0.15534	17.2667	-1.21166	16.1659	-1.87263	16.1659	-2.70185	16.1659	-1.59383	16.1659	-4.14451	16.1659	-2.25282	16.1659	-4.14937
16.216	-0.16014	17.3167	-1.20321	16.216	-1.62706	16.216	-2.34487	16.216	-1.11131	16.216	-3.60197	16.216	-1.5708	16.216	-3.48029
16.266	-0.13721	17.3668	-1.19475	16.266	-1.41526	16.266	-2.03791	16.266	-0.68091	16.266	-2.9956	16.266	-0.96244	16.266	-2.98617
16.3161	-0.13185	17.4168	-1.14777	16.3161	-1.22826	16.3161	-1.69484	16.3161	-0.34406	16.3161	-2.63609	16.3161	-0.48632	16.3161	-2.6004
16.3661	-0.15123	17.4669	-1.14711	16.3661	-1.06748	16.3661	-1.49144	16.3661	-0.0075	16.3661	-2.25599	16.3661	-0.0106	16.3661	-2.26857
16.4162	-0.11976	17.5169	-1.14505	16.4162	-0.88777	16.4162	-1.27639	16.4162	0.28181	16.4162	-1.96801	16.4162	0.39832	16.4162	-1.94646
16.4662	-0.1203	17.567	-1.14531	16.4662	-0.78123	16.4662	-1.11346	16.4662	0.56573	16.4662	-1.72211	16.4662	0.79964	16.4662	-1.47592
16.5163	-0.10999	17.617	-1.1437	16.5163	-0.66858	16.5163	-0.97433	16.5163	0.92252	16.5163	-1.5164	16.5163	1.30394	16.5163	-1.07328
16.5663	-0.1123	17.6671	-1.14448	16.5663	-0.58324	16.5663	-0.85794	16.5663	0.99793	16.5663	-1.275	16.5663	1.41054	16.5663	-0.70325
16.6164	-0.1133	17.7171	-1.14434	16.6164	-0.51036	16.6164	-0.72136	16.6164	1.16697	16.6164	-1.11626	16.6164	1.64946	16.6164	-0.37703
16.6664	-0.10873	17.7672	-1.14636	16.6664	-0.4494	16.6664	-0.63155	16.6664	1.31056	16.6664	-0.93579	16.6664	1.85242	16.6664	-0.09986
16.7165	-0.11976	17.8172	-1.14649	16.7165	-0.37786	16.7165	-0.52945	16.7165	1.31508	16.7165	-0.82871	16.7165	1.85882	16.7165	0.03762
16.7665	-0.10638	17.8673	-1.14491	16.7665	-0.33081	16.7665	-0.46887	16.7665	1.44106	16.7665	-0.68354	16.7665	2.03688	16.7665	0.11495
16.8166	-0.09211	17.9173	-1.1455	16.8166	-0.27733	16.8166	-0.38673	16.8166	1.52653	16.8166	-0.04666	16.8166	2.15768	16.8166	0.11532
16.8666	-0.14861	17.9673	-1.14607	16.8666	-0.2456	16.8666	-0.0264	16.8666	1.60745	16.8666	-0.06882	16.8666	2.27206	16.8666	-0.37703
16.9167	-0.15674	18.0174	-1.14693	16.9167	-0.20257	16.9167	-0.03894	16.9167	1.63132	16.9167	-0.04294	16.9167	2.3058	16.9167	-0.09986
16.9667	-0.16214	18.0674	-1.14713	16.9667	-0.01383	16.9667	-0.02429	16.9667	1.71377	16.9667	-0.06903	16.9667	2.42235	16.9667	0.11495
17.0168	-0.16421	18.1175	-1.14888	17.0168	-0.0204	17.0168	-0.03905	17.0168	1.71849	17.0168	-0.08424	17.0168	2.42902	17.0168	0.11532
17.0668	-0.12659	18.1675	-1.15057	17.0668	-0.01273	17.0668	-0.04766	17.0668	1.74577	17.0668	-0.11878	17.0668	2.46758	17.0668	0.0919
17.1169	-0.10551	18.2176	-1.15196	17.1169	-0.02046	17.1169	-0.06721	17.1169	1.77915	17.1169	-0.15907	17.1169	2.51476	17.1169	0.18823
17.1669	-0.10615	18.2676	-1.14398	17.1669	-0.02496	17.1669	-0.09	17.1669	1.79272	17.1669	-0.19135	17.1669	2.53395	17.1669	0.4368
17.217	-0.10613	18.3177	0.46399	17.217	-0.0352	17.217	-0.10826	17.217	1.76168	17.217	-0.20361	17.217	2.49007	17.217	0.64807
17.267	-0.11092	18.3677	2.5074	17.267	-0.04714	17.267	-0.1152	17.267	1.75696	17.267	-0.24574	17.267	2.4834	17.267	0.82728
17.3171	-0.10501	18.4178	4.09769	17.3171	-0.05671	17.3171	-0.13903	17.3171	1.75519	17.3171	-0.25969	17.3171	2.4809	17.3171	0.9465
17.3671	-0.10501	18.4678	5.24909	17.3671	-0.06034	17.3671	-0.14693	17.3671	1.73967	17.3671	-0.29247	17.3671	2.45896	17.3671	0.99932
17.4172	-0.03772	18.5179	6.03702	17.4172	-0.07283	17.4172	-0.16547	17.4172	1.71359	17.4172	-0.31131	17.4172	2.4221	17.4172	0.95433
17.4672	-0.02459	18.5679	6.53524	17.4672	-0.07696	17.4672	-0.17613	17.4672	1.68061	17.4672	-0.31176	17.4672	2.37548	17.4672	0.85845
17.5173	-0.04342	18.618	6.81506	17.5173	-0.08668	17.5173	-0.17639	17.5173	1.77235	17.5173	-0.26908	17.5173	2.50515	17.5173	0.77135
17.5673	-0.04662	18.668	6.93398	17.5673	-0.09226	17.5673	-0.15224	17.5673	1.72754	17.5673	-0.28123	17.5673	2.44181	17.5673	0.86547
17.6174	-0.04821	18.7181	6.93583	17.6174	-0.09239	17.6174	-0.15911	17.6174	1.73069	17.6174	-0.29336	17.6174	2.44626	17.6174	0.9669
17.6674	-0.05351	18.7681	6.86519	17.6674	-0.07974	17.6674	-0.16598	17.6674	1.66819	17.6674	-0.31349	17.6674	2.35793	17.6674	1.03145
17.7175	-0.04721	18.8182	6.73696	17.7175	-0.08334	17.7175	-0.17737	17.7175	1.5772	17.7175	-0.37713	17.7175	2.2293	17.7175	1.052
17.7675	-0.04652	18.8682	6.57622	17.7675	-0.08694	17.7675	-0.21337	17.7675	1.55866	17.7675	-0.38563	17.7675	2.2031	17.7675	1.11229
17.8176	-0.04521	18.9183	6.39509	17.8176	-0.09291	17.8176	-0.21818	17.8176	1.54312	17.8176	-0.35127	17.8176	2.18114	17.8176	1.18042
17.8676	-0.0612	18.9683	6.20561	17.8676	-0.11177	17.8676	-0.19874	17.8676	1.52263	17.8676	-0.28716	17.8676	2.15219	17.8676	1.25355
17.9177	-0.05678	19.0184	6.0184	17.9177	-0.11429	17.9177	-0.16247	17.9176	1.50172	17.9177	-0.27389	17.9176	2.12262	17.9177	1.31628
17.9677	-0.06862	19.0684	5.83833	17.9677	-0.1041	17.9677	-0.15496	17.9677	1.51107	17.9677	-0.30355	17.9677	2.13584	17.9677	1.36431
18.0178	-0.063	19.1185	5.66913	18.0178	-0.0851	18.0178	-0.17174	18.0178	1.51697	18.0178	-0.42669	18.0178	2.14418	18.0178	1.38982
18.0678	-0.05217	19.1685	5.50445	18.0678	-0.08117	18.0678	-0.24141	18.0678	1.43299	18.0678	-0.45805	18.0678	2.02548	18.0678	1.43068
18.1179	-0.05556	19.2186	5.34851	18.1179	-0.08996	18.1179	-0.25915	18.1178	1.44792	18.1179	-0.41098	18.1178	2.04658	18.1179	1.45167
18.1679	-0.07264	19.2686	5.1869	18.1679	-0.12645	18.1679	-0.23252	18.1679	1.41751	18.1679	-0.36218	18.1679	2.0036	18.1679	1.48047
18.218	-0.13296	19.3187	5.03534	18.218	-0.13575	18.218	-0.20491	18.2179	1.37989	18.218	-0.31489	18.2179	1.95043	18.218	1.50426
18.268	-0.11895	19.3687	4.88386	18.268	-0.1218	18.268	-0.17816	18.268	1.35871	18.268	4.37412	18.268	1.92049	18.268	1.48533
18.3181	-0.11808	19.4188	4.74216	18.3181	-0.10734	18.3181	2.47478	18.318	1.3155	18.3181	24.138	18.318	1.85941	18.3181	6.86595
18.3681	-0.11629	19.4688	4.60249	18.3681	-0.09332	18.3681	13.6567	18.3681	1.34975	18.3681	38.4735	18.3681	1.90782	18.3681	29.1806
18.4182	-0.09882	19.5189	4.46901	18.4182	1.29631	18.4182	21.7675	18.4181	13.7989	18.4182	50.0121	18.4181	19.5042	18.4182	44.1033
18.4682	-0.04639	19.5689	4.33679	18.4682	7.15352	18.4682	28.2957	18.4682	29.7943	18.4682	58.0676	18.4682	42.1131	18.4682	52.4578
18.5183	-0.04303	19.619	4.21283	18.5182	11.402	18.5182	32.8533	18.5182	40.5512	18.5182	62.9593	18.5182	57.3176	18.5183	56.4933
18.5683	-0.06231	19.669	4.09711	18.5683	14.8216	18.5683	35.6209	18.5683	47.4906	18.5683	65.5998	18.5683	67.1262	18.5683	57.7961
18.6184	-0.06556	19.7191	3.98283	18.6183	17.2089	18.6183	37.1149	18.6183	51.6553	18.6183	66.3952	18.6183	73.0128	18.6184	57.219
18.6684	-0.07983	19.7691	3.87627	18.6684	18.6586	18.6684	37.5649	18.6684	53.7415	18.6684	65.7158	18.6684	75.9616	18.6684	55.5028
18.7184	-0.05378	19.8192	3.77192	18.7184	19.4411	18.7184	37.1805	18.7184	54.3176	18.7184	63.9362	18.7184	76.7758	18.7185	53.0846
18.7685	-0.06567	19.8692	3.67823	18.7685	19.6769	18.7685	36.1737	18.7685	53.8612	18.7685	61.4449	18.7685	76.1308	18.7685	50.2764
18.8185	-0.19502	19.9193	3.58634	18.8185	19.4755	18.8185	34.7641	18.8185	52.5315	18.8185	58.4529	18.8185	74.2513	18.8185	47.2394
18.9136	-0.15894	19.9693	3.49928	18.8686	18.9481	18.8686	33.0713	18.8686	50.6136	18.8686	55.0812	18.8686	71.5405	18.8686	44.1408
18.9186	-0.15116	20.0194	3.41832	18.9186	18.2098	18.9186	31.1637	18.9186	48.2132	18.9186	51.5458	18.9186	68.1475	18.9187	41.0655
18.9687	0.04981	20.0694	3.33617	18.9687	17.3231	18.9687	29.1634	18.9687	45.5565	18.9687	47.9159	18.9687	64.3923	18.9687	38.0941
19.0187	0.23658	20.1195	3.26214	19.0187	16.3238	19.0187	27.1097	19.0187	42.6865	19.0187	44.2695	19.0187	60.3357	19.0188	35.1898
19.0688	0.4142	20.1695	3.18449	19.0688	15.2761	19.0688	25.0467	19.0688	39.6906	19.0688	40.7288	19.0688	56.1012	19.0688	32.4337
19.1188	0.53996	20.2196	3.10674	19.1188	14.2003	19.1188	23.0434	19.1188	36.7152	19.1188	37.3415	19.1188	51.8956	19.1188	29.8691
19.1689	0.5755	20.2696	3.03535	19.1689	13.1197	19.1689	21.1269	19.1689	33.7632	19.1689	34.1034	19.1689	47.723	19.1689	27.4255
19.2189	0.58697	20.3197	2.9675	19.2189	12.0704	19.2189	19.2949	19.2189	30.8818	19.2189	31.0039	19.2189	43.6502	19.2189	25.1258
19.269	0.58539	20.3697	2.90073	19.269	11.0665	19.269	17.5413	19.269	28.1522	19.269	28.116	19.269	39.792	19.269	22.9804
19.319	0.56186	20.4198	2.83777	19.319	10.1069	19.319	15.9074	19.319	25.5082	19.319	25.3975	19.319	36.0548	19.319	20.9962
19.3691	0.5344	20.4698	2.78261	19.3691	9.1883	19.3691	14.3694	19.3691	22.9889	19.3691	22.8044	19.3691	32.494	19.3691	19.1816
19.4191	0.49969	20.5199	2.72359	19.4191	8.33245	19.4191	12.9022	19.4191	20.6125	19.4191	20.2939	19.4191	29.135	19.4191	17.4851
19.4692	0.46639	20.5699	2.67235	19.4692	7.52681	19.4692	11.4819	19.4692	18.6033	19.4692	18.0723	19.4692	26.2951	19.4692	15.8795
19.5192	0.43261	20.62	2.61451	19.5192	6.75829	19.5192	10.2249	19.5192	16.4613	19.5192	15.8348	19.5192	23.2675	19.5192	14.4041
19.5693	0.39855	20.67	2.56512	19.5693	6.01431	19.5693	8.95899	19.5693	14.5638	19.5693	13.7817	19.5693	20.5854	19.5693	13.0236
19.6193	0.35043	20.7201	2.52088	19.6193	5.35589	19.6193	7.79736	19.6193	12.8441	19.6193	11.9172	19.6193	18.1547	19.6193	11.7665
19.6694	0.31567	20.7701	2.48103	19.6694	4.6928	19.6694	6.74249	19.6694	11.2351	19.6694	10.2853	19.6694	15.8803	19.6694	10.589
19.7194	0.29328	20.8202	2.44682	19.7194	4.08433	19.7194	5.81919	19.7194	9.88619	19.7194	8.85708	19.7194	13.9738	19.7194	9.46609
19.7695	0.256	20.8702	2.40839	19.7695	3.53178	19.7695	5.01114	19.7695	8.72455	19.7695	7.58191	19.7695	12.3318	19.7695	8.4506
19.8195	0.22887	20.9203	2.37856	19.8195	3.04815	19.8195	4.28967	19.8195	7.66609	19.8195	6.46938	19.8195	10.8357	19.8195	7.53992
19.8696	0.07577	20.9703	2.35028	19.8696	2.62488	19.8696	3.66023	19.8696	6.72601	19.8696	5.42498	19.8696	9.50696	19.8696	6.69322
19.9196	0.14785	21.0204	2.32212	19.9196	2.24697	19.9196	3.06933	19.9196	5.84724	19.9196	4.43512	19.9196	8.26485	19.9196	5.91958
19.9697	0.03143	21.0704	2.2997	19.9697	1.91726	19.9697	2.50929	19.9697	5.02966	19.9697	3.52271	19.9697	7.10923	19.9697	5.15909
20.0197	0.11016	21.1205	2.27582	20.0197	1.60774	20.0197	1.99307	20.0197	4.25716	20.0197	2.68395	20.0197	6.01734	20.0197	4.42296
20.0698	0.05392	21.1705	2.25799	20.0698	1.31439	20.0698	1.51852	20.0698	3.55693	20.0698	1.99354	20.0698	5.02758	20.0698	3.72555
20.1198	0.07327	21.2206	2.2411	20.1198	1.04399	20.1198	1.1279	20.1198	2.87263	20.1198	1.27323	20.1198	4.06035	20.1198	3.09151
20.1699	-0.02352	21.2706	2.22626	20.1699	0.79542	20.1699	0.72036	20.1699	2.22716	20.1699	0.61554	20.1699	3.148	20.1699	2.48005
20.2199	0.04221	21.3207	2.20464	20.2199	0.5908	20.2199	0.34826	20.2199	1.62366	20.2199	-0.02097	20.2199	2.29499	20.2199	1.92499
20.27	-0.00274	21.3707	2.18839	20.27	0.37733	20.27	-0.01187	20.27	1.12016	20.27	-0.6232	20.27	1.5833	20.27	1.41587
20.32	-0.00167	21.4208	2.17609	20.32	0.18242	20.32	-0.35259	20.32	0.70107	20.32	-1.32617	20.32	0.99094	20.32	0.87255
20.3701	0.02719	21.4708	2.15992	20.3701	-0.00622	20.3701	-0.75032	20.3701	0.37851	20.3701	-2.8693	20.3701	0.53501	20.3701	0.40428
20.4201	0.04682	21.5209	2.14377	20.4201	-0.18469	20.4201	-1.62338	20.4201	0.14075	20.4201	-3.11602	20.4201	0.19895	20.4201	-0.02308
20.4702	0.01625	21.5709	2.13127	20.4702	-0.39302	20.4702	-1.76297	20.4702	0.14857	20.4702	-3.17277	20.4702	0.21	20.4702	-0.43693
20.5202	-0.02973	21.621	2.11956	20.5202	-0.85034	20.5202	-1.79508	20.5202	-0.06211	20.5202	-3.44062	20.5202	-0.0878	20.5202	-0.78063
20.5703	-0.0485	21.671	2.11022	20.5703	-0.92346	20.5703	-1.94663	20.5703	-0.228	20.5703	-3.60182	20.5703	-0.32227	20.5703	-1.06994
20.6203	-0.04487	21.7211	2.20464	20.6203	-0.94028	20.6203	-2.03783	20.6203	-0.34758	20.6203	-3.75055	20.6203	-0.4913	20.6203	-1.34401
20.6704	-0.0522	21.7711	2.18839	20.6704	-1.01966	20.6704	-2.12198	20.6704	-0.58183	20.6704	-3.8882	20.6704	-0.82239	20.6704	-1.56557
20.7204	-0.05664	21.8212	2.17609	20.7204	-1.06743	20.7204	-2.19985	20.7204	-0.70679	20.7204	-4.07889	20.7204	-0.99902	20.7204	-1.81737
20.7705	-0.06409	21.8712	2.15992	20.7705	-1.11151	20.7705	-2.30774	20.7705	-0.8572	20.7705	-4.22468	20.7705	-1.21162	20.7705	-2.15713
20.8205	-0.07067	21.9213	2.14377	20.8205	-1.15231	20.8205	-2.39023	20.8205	-1.05086	20.8205	-4.29239	20.8205	-1.48535	20.8205	-2.53558
20.8706	-0.06796	21.9713	2.13127	20.8706	-1.20882	20.8706	-2.42853	20.8706	-1.18569	20.8706	-4.3483	20.8706	-1.67592	20.8706	-2.88467
20.9206	-0.07613	22.0214	2.11956	20.9206	-1.25203	20.9206	-2.46017	20.9206	-1.25772	20.9206	-4.31011	20.9206	-1.77773	20.9206	-3.21836
20.9707	-0.08827	22.0714	2.11022	20.9707	-1.27209	20.9707	-2.43856	20.9707	-1.3298	20.9707	-4.27956	20.9707	-1.87962	20.9707	-3.53754
21.0207	-0.0948	22.1215	2.09741	21.0207	-1.28866	21.0207	-2.42128	21.0207	-1.34415	21.0207	-4.26657	21.0207	-1.8999	21.0207	-3.818
21.0708	-0.08782	22.1715	2.09741	21.0708	-1.27734	21.0708	-2.41393	21.0708	-1.36618	21.0708	-3.8833	21.0708	-1.93104	21.0708	-3.81176
21.1208	-0.09936	22.2215	2.08355	21.1208	-1.26829	21.1208	-2.19708	21.1208	-1.39404	21.1208	-4.03902	21.1208	-1.97042	21.1208	-3.73913
21.1709	-0.1381	22.2716	2.07284	21.1709	-1.26444	21.1709	-2.28519	21.1709	-1.3921	21.1709	-4.27849	21.1709	-1.96768	21.1709	-3.6472
21.2209	-0.09387	22.3216	2.05997	21.2209	-1.15085	21.2209	-2.42067	21.2209	-1.38562	21.2209	-4.70437	21.2209	-1.95852	21.2209	-3.57918
21.271	-0.12759	22.3717	2.05301	21.271	-1.197	21.271	-2.66162	21.271	-1.37825	21.271	-5.64376	21.271	-1.9481	21.271	-3.56106
21.321	-0.09616	22.4217	2.04146	21.321	-1.26797	21.321	-3.19311	21.321	-1.41452	21.321	-6.72272	21.321	-1.99938	21.321	-3.53952
21.3711	-0.13827	22.4718	2.03728	21.3711	-1.39418	21.3711	-3.80356	21.371	-1.4146	21.3711	-7.23941	21.371	-1.99949	21.3711	-3.51261
21.4211	-0.11023	22.5218	2.03188	21.4211	-1.67258	21.4211	-4.09589	21.4211	-1.52259	21.4211	-7.09391	21.4211	-2.15213	21.4211	-3.56724
21.4712	-0.13877	22.5719	2.0244	21.4712	-1.99234	21.4712	-4.01357	21.4711	-1.4556	21.4712	-6.56727	21.4711	-2.05744	21.4712	-3.64673
21.5212	-0.11568	22.6219	2.01721	21.5212	-2.14547	21.5212	-3.71561	21.5212	-1.50922	21.5212	-5.64775	21.5212	-2.13322	21.5212	-3.82525
21.5713	-0.10597	22.672	2.00992	21.5713	-2.10235	21.5713	-3.19537	21.5712	-1.64053	21.5713	-4.71131	21.5712	-2.31883	21.5713	-4.04857
21.6213	-0.10363	22.722	-4.41848	21.6213	-1.94627	21.6213	-2.66555	21.6213	-1.71636	21.6213	-4.06161	21.6213	-2.42601	21.6213	-4.00428
21.6714	-0.09498	22.7721	-8.05519	21.6714	-1.67377	21.6714	-2.29797	21.6713	-1.93846	21.6714	-3.7303	21.6713	-2.73994	21.6714	-3.90842
21.7214	-0.06715	22.8221	-9.42596	21.7214	-1.39624	21.7214	-2.11052	21.7214	-2.04181	21.7214	-3.5539	21.7214	-2.88602	21.7214	-3.77903
21.7715	-0.13877	22.8722	-9.78372	21.7715	-1.2037	21.7715	-2.01072	21.7714	-2.07612	21.7715	-3.50807	21.7714	-2.93451	21.7715	-3.72866
21.8215	-0.11568	22.9222	-9.62373	21.8215	-1.10551	21.8215	-1.98478	21.8215	-2.10369	21.8215	-3.43316	21.8215	-2.97348	21.8215	-3.73775
21.8716	-0.10597	22.9723	-9.1946	21.8716	-1.05323	21.8716	-1.94241	21.8715	-2.01159	21.8716	-3.4899	21.8715	-2.84331	21.8716	-3.71016
21.9216	-0.10363	23.0223	-8.63409	21.9216	-1.03965	21.9216	-1.9745	21.9216	-1.92818	21.9216	-3.54273	21.9216	-2.7254	21.9216	-3.71589
21.9717	-0.09498	23.0724	-8.02097	21.9717	-1.01745	21.9717	-2.0044	21.9716	-1.88917	21.9717	-3.62112	21.9716	-2.67027	21.9717	-3.72875
22.0217	-0.06715	23.1224	-7.40243	22.0217	-1.03426	22.0217	-2.04875	22.0217	-1.90546	22.0217	-3.70853	22.0217	-2.69329	22.0217	-3.72645
22.0718	-0.06674	23.1725	-6.80331	22.0718	-1.04992	22.0718	-2.0982	22.0717	-1.82113	22.0718	-3.63259	22.0717	-2.57409	22.0718	-3.79013
22.1218	-0.08818	23.2225	-6.24057	22.1218	-1.07315	22.1218	-2.05524	22.1218	-1.68326	22.1218	-3.71885	22.1218	-2.37922	22.1218	-3.84208
22.1718	-0.07597	23.2726	-5.71901	22.1719	-1.09906	22.1719	-2.10404	22.1718	-1.54814	22.1719	-3.76369	22.1718	-2.18824	22.1719	-3.88966
22.2219	-0.07534	23.3226	-5.23917	22.2219	-1.07655	22.2219	-2.12941	22.2219	-1.39721	22.2219	-3.78329	22.2219	-1.9749	22.2219	-3.91088
22.2719	-0.08931	23.3727	-4.80309	22.272	-1.10212	22.272	-2.1405	22.2719	-1.29575	22.272	-3.87731	22.2719	-1.83149	22.272	-3.90539
22.322	-0.10819	23.4227	-4.40905	22.322	-1.11541	22.322	-2.19369	22.322	-1.26343	22.322	-3.85971	22.322	-1.78581	22.322	-3.96918
22.372	-0.11556	23.4728	-4.05403	22.3721	-1.12121	22.3721	-2.18374	22.372	-1.06578	22.3721	-3.84344	22.372	-1.50645	22.372	-4.08668
22.4221	-0.13655	23.5228	-3.73508	22.4221	-1.14908	22.4221	-2.17453	22.4221	-1.00963	22.4221	-9.71796	22.4221	-1.42707	22.4221	-4.30843
22.4721	-0.12537	23.5729	-3.45199	22.4721	-1.14386	22.4721	-5.4982	22.4721	-10.7823	22.4721	-43.4347	22.4721	-15.2404	22.4721	-4.25903
22.5222	-0.11298	23.6229	-3.19684	22.5222	-1.13904	22.5222	-24.5744	22.5222	-36.4643	22.5222	-60.6391	22.5222	-51.5409	22.5222	-15.8811
22.5722	-0.13721	23.673	-2.96929	22.5723	-2.88001	22.5723	-34.3082	22.5722	-53.9065	22.5723	-69.2353	22.5722	-76.1948	22.5723	-55.5574
22.6223	-0.13861	23.723	-2.76647	22.6223	-12.8723	22.6223	-39.1717	22.6223	-59.5715	22.6223	-72.8502	22.6223	-84.202	22.6223	-68.1353
22.6723	-0.11813	23.7731	-2.58366	22.6723	-17.971	22.6723	-41.217	22.6723	-64.9422	22.6723	-73.3522	22.6723	-91.7933	22.6723	-71.8492
22.7224	-0.11014	23.8231	-2.42395	22.7224	-20.5185	22.7224	-41.501	22.7224	-61.8522	22.7224	-71.7195	22.7224	-87.4257	22.7224	-76.6525
22.7724	-0.21612	23.8732	-2.28054	22.7724	-21.5898	22.7724	-40.5772	22.7724	-58.3208	22.7724	-68.7965	22.7724	-82.4342	22.7724	-70.5617
22.8225	-0.11091	23.9232	-2.15164	22.8225	-21.7386	22.8225	-38.9235	22.8225	-51.9455	22.8225	-64.9652	22.8225	-73.4229	22.8225	-65.5108
22.8725	-0.1803	23.9733	-2.0363	22.8725	-21.2548	22.8725	-36.7559	22.8725	-48.8588	22.8725	-60.7427	22.8725	-69.0601	22.8725	-61.7473
22.9226	-0.10797	24.0233	-1.9357	22.9226	-20.3885	22.9226	-34.3668	22.9226	-45.4942	22.9226	-56.3224	22.9226	-64.3043	22.9226	-59.3704
22.9726	-0.12673	24.0734	-1.84454	22.9726	-19.2531	22.9726	-31.8659	22.9726	-41.9985	22.9726	-51.8383	22.9726	-59.3633	22.9726	-56.7459
23.0227	-0.28514	24.1234	-1.76304	23.0227	-18.0017	23.0227	-29.3289	23.0227	-38.5142	23.0227	-47.4324	23.0227	-54.4383	23.0227	-52.9329
23.0727	-0.57166	24.1735	-1.69252	23.0727	-16.6917	23.0727	-26.8362	23.0727	-35.0933	23.0727	-43.1203	23.0727	-49.603	23.0727	-50.6056
23.1228	-0.73187	24.2235	-1.62858	23.1228	-15.3628	23.1228	-24.3965	23.1228	-31.7428	23.1228	-38.8868	23.1228	-44.8673	23.1228	-46.6643
23.1728	-0.82554	24.2736	-1.57131	23.1728	-14.057	23.1728	-22.0013	23.1728	-28.6071	23.1728	-35.1021	23.1728	-40.435	23.1728	-41.7922
23.2229	-0.87788	24.3236	-1.52213	23.2229	-12.7791	23.2229	-19.86	23.2229	-25.6545	23.2229	-31.6156	23.2229	-36.2616	23.2229	-37.2931
23.2729	-0.8859	24.3737	-1.47675	23.2729	-11.5245	23.2729	-17.8874	23.2729	-22.8972	23.2729	-28.2504	23.2729	-32.3643	23.2729	-33.1956
23.323	-0.88031	24.4237	-1.43701	23.323	-10.4028	23.323	-15.9834	23.323	-20.3497	23.323	-25.1985	23.323	-28.7635	23.323	-29.449
23.373	-0.80149	24.4738	-1.40109	23.373	-9.36957	23.373	-14.2567	23.373	-17.9904	23.373	-22.5803	23.373	-25.4287	23.373	-26.0907
23.4231	-0.71861	24.5238	-1.37023	23.4231	-8.37228	23.4231	-12.7754	23.4231	-15.6936	23.4231	-20.1484	23.4231	-22.1824	23.4231	-23.0712
23.4731	-0.70421	24.5739	-1.3432	23.4731	-7.46781	23.4731	-11.3995	23.4731	-13.832	23.4731	-17.9426	23.4731	-19.551	23.4731	-20.3756
23.5232	-0.65978	24.6239	-1.31639	23.5232	-6.6919	23.5232	-10.1515	23.5232	-12.0644	23.5232	-15.9407	23.5232	-17.0526	23.5232	-17.9844
23.5732	-0.63197	24.674	-1.29458	23.5732	-5.97117	23.5732	-9.01889	23.5732	-10.4823	23.5732	-14.1102	23.5732	-14.8163	23.5732	-15.7921
23.6233	-0.56858	24.724	-1.27616	23.6233	-5.31745	23.6233	-7.9832	23.6233	-9.09468	23.6233	-12.4862	23.6233	-12.855	23.6233	-13.841
23.7143	-0.53003	24.7741	-1.25954	23.6733	-4.72418	23.6733	-7.06438	23.6733	-7.815	23.6733	-11.0083	23.6733	-11.0462	23.6733	-12.1356
23.7234	-0.49689	24.8241	-1.2449	23.7234	-4.18168	23.7234	-6.22823	23.7234	-6.63088	23.7234	-9.66685	23.7234	-9.37249	23.7234	-10.6189
23.7143	-0.45577	24.8742	-1.23038	23.7734	-3.70039	23.7734	-5.46928	23.7734	-5.6003	23.7734	-8.43869	23.7734	-7.91581	23.7734	-9.21737
23.8235	-0.42846	24.9242	-1.21722	23.8235	-3.26241	23.8235	-4.77442	23.8235	-4.68666	23.8235	-7.42303	23.8235	-6.62441	23.8235	-7.98459
23.8735	-0.40169	24.9743	-1.20714	23.8735	-2.86486	23.8735	-4.19978	23.8735	-3.84728	23.8735	-6.48664	23.8735	-5.43798	23.8735	-6.91461
23.9236	-0.38315	25.0243	-1.19914	23.9236	-2.50089	23.9236	-3.67	23.9236	-3.12675	23.9236	-5.65448	23.9236	-4.41955	23.9236	-6.0517
23.9736	-0.33113	25.0744	-1.19144	23.9736	-2.19989	23.9736	-3.19918	23.9736	-2.45218	23.9736	-4.93305	23.9736	-3.46607	23.9736	-5.22717
24.0237	-0.30801	25.1244	-1.18332	24.0237	-1.92238	24.0237	-2.79101	24.0237	-1.90538	24.0237	-4.3487	24.0237	-2.69319	24.0237	-4.49006
24.0737	-0.30297	25.1745	-1.17803	24.0737	-1.67576	24.0737	-2.4604	24.0737	-1.38457	24.0737	-3.77694	24.0737	-1.95704	24.0737	-3.86086
24.1238	-0.27506	25.2245	-1.17191	24.1238	-1.46196	24.1238	-2.13691	24.1238	-0.90479	24.1238	-3.27303	24.1238	-1.27888	24.1238	-3.27639
24.1738	-0.35654	25.2746	-1.16719	24.1738	-1.28878	24.1738	-1.85181	24.1738	-0.50632	24.1738	-2.81604	24.1738	-0.71566	24.1738	-2.75276
24.218	-0.31322	25.3246	-1.163	24.2239	-1.11933	24.2239	-1.59325	24.2239	-0.17854	24.2239	-2.43012	24.2239	-0.25237	24.2239	-2.29267
24.2739	-0.26054	25.3747	-1.15905	24.2739	-0.96999	24.2739	-1.37491	24.2739	0.15706	24.2739	-2.07398	24.2739	0.22199	24.2739	-1.87499
24.2608	-0.22948	25.4247	-1.15759	24.324	-0.83456	24.324	-1.17341	24.324	0.41803	24.324	-1.76546	24.324	0.59087	24.324	-1.5094
24.374	-0.22027	25.4748	-1.15479	24.374	-0.72019	24.374	-0.99886	24.374	0.68285	24.374	-1.50196	24.374	0.96519	24.374	-1.18361
24.4241	-0.25013	25.5248	-1.15232	24.4241	-0.61464	24.4241	-0.84978	24.4241	0.99157	24.4241	-1.28722	24.4241	1.40154	24.4241	-0.87192
24.4741	-0.2192	25.5749	-1.15048	24.4741	-0.52321	24.4741	-0.72828	24.4741	1.10043	24.4741	-1.08991	24.4741	1.55541	24.4741	-0.58766
24.5242	-0.20259	25.6249	-1.14796	24.5242	-0.44512	24.5242	-0.61665	24.5242	1.23657	24.5242	-0.92945	24.5242	1.74784	24.5242	-0.3679
24.5742	-0.17907	25.675	-1.14826	24.5742	-0.38148	24.5742	-0.52586	24.5742	1.36263	24.5742	-0.78863	24.5742	1.92602	24.5742	-0.17568
24.6243	-0.17272	25.725	-1.14719	24.6243	-0.32301	24.6243	-0.44619	24.6243	1.41644	24.6243	-0.69825	24.6243	2.00209	24.6243	0.00121
24.6743	-0.15218	25.7751	-1.14711	24.6743	-0.27545	24.6743	-0.39506	24.6743	1.49533	24.6743	-0.61833	24.6743	2.1136	24.6743	0.14598
24.7244	-0.09344	25.8251	-1.14591	24.7244	-0.23372	24.7244	-0.34984	24.7244	1.56983	24.7244	-0.54234	24.7244	2.21889	24.7244	0.28567
24.7744	-0.05905	25.8751	-1.14718	24.7744	-0.20693	24.7744	-0.30684	24.7744	1.63473	24.7744	-0.33309	24.7744	2.31063	24.7744	0.38837
24.8245	-0.07402	25.9252	-1.14679	24.8245	-0.18325	24.8245	-0.18845	24.8245	1.68258	24.8245	-0.37767	24.8245	2.37826	24.8245	0.46818
24.8745	-0.07354	25.9752	-1.14786	24.8745	-0.16073	24.8745	-0.21368	24.8745	1.71554	24.8745	-0.20103	24.8745	2.42485	24.8745	0.53965
24.9246	-0.08696	26.0253	-1.14873	24.9246	-0.09871	24.9246	-0.11374	24.9246	1.74623	24.9246	-0.20317	24.9246	2.46823	24.9246	0.61001
24.9746	-0.08328	26.0753	-1.14965	24.9746	-0.11193	24.9746	-0.11495	24.9746	1.767	24.9746	-0.14471	24.9746	2.49758	24.9746	0.65927
25.0247	-0.09101	26.1254	-1.15076	25.0247	-0.05958	25.0247	-0.08187	25.0247	1.72922	25.0247	-0.10345	25.0247	2.44419	25.0247	0.68999
