# Supplementary material for: Reconfigurable and nonvolatile photo-pyroelectricity in a ceramic-like biaxial molecular ferroelectric via polarization engineering
Source: Sci Adv. 2026 May 29;12(22):eaec5864. doi: 10.1126/sciadv.aec5864 (PMC13220874; doi:10.1126/sciadv.aec5864)
Supplement: Supplementary file 2 — Data S1 [file sciadv.aec5864_data_s1.zip › Data/Pyroelectric current under short electrical pulses.xlsx]

## Sheet: Sheet1
0	5.3697	70.4	-0.11715	146.2	-1.8952	243.6	-1.23764	319.9	-0.4119	396.8	-3.42274
0.10005	5.81301	70.4501	0.89706	146.3	-1.1061	243.664	0.622	319.99	-1.4848	396.85	-3.34327
0.2001	5.28741	70.5001	2.46107	146.4	-2.5521	243.728	0.47896	320.08	-0.8888	396.9	-3.37307
0.30015	5.68027	70.5502	3.10504	146.5	-2.6415	243.792	-0.02174	320.17	-1.8425	396.95	-3.02538
0.4002	5.21744	70.6002	3.29715	146.6	-0.1154	243.856	1.981	320.26	-0.6504	397	-3.383
0.50025	5.51637	70.6502	2.70579	146.7	1.5058	243.919	-0.09326	320.35	0.8994	397.05	-2.8863
0.6003	5.14143	70.7003	2.51653	146.8	-0.2573	243.983	0.69352	320.441	-0.1735	397.1	-2.60814
0.70035	5.20978	70.7503	2.16546	146.9	-0.3956	244.047	-1.16612	320.531	-2.2001	397.15	-2.86643
0.80039	5.22046	70.8004	1.91395	147	-1.2884	244.111	-1.30916	320.621	-2.7961	397.2	-2.59821
0.90044	5.22465	70.8504	1.57437	147.1	1.7848	244.175	-1.66682	320.711	0.1841	397.25	-3.13465
1.00049	5.00194	70.9005	1.38568	147.2	2.0315	244.239	1.05118	320.801	-1.9617	397.3	-3.31347
1.10054	4.87131	70.9505	1.21656	147.301	-0.9237	244.303	-0.30782	320.891	-0.5312	397.351	-2.97571
1.20059	4.79111	71.0006	0.90891	147.401	1.5571	244.367	0.90808	320.981	2.0914	397.401	-3.09491
1.30064	4.61142	71.0506	0.66959	147.501	2.3653	244.43	0.55048	321.071	-2.2001	397.451	-2.27038
1.40069	5.05495	71.1007	0.58838	147.601	1.8873	244.494	-0.02174	321.161	-2.2001	397.501	-2.82669
1.50074	5.51522	71.1507	0.38908	147.701	2.4571	244.558	-0.02174	321.251	-3.1538	397.551	-2.58827
1.60079	5.47687	71.2008	0.37445	147.801	1.7693	244.622	0.33592	321.341	-3.0346	397.601	-2.73729
1.70084	4.9134	71.2508	0.1937	147.901	1.6596	244.686	-0.88004	321.432	-1.4848	397.651	-2.31012
1.80089	5.35692	71.3009	0.21625	148.001	2.0137	244.75	-0.88004	321.522	-2.5577	397.701	-2.79689
1.90094	5.32019	71.3509	0.50907	148.101	0.7775	244.814	1.33726	321.612	-3.869	397.751	-2.28032
2.00099	5.20373	71.401	0.61201	148.201	-0.0046	244.878	-0.95156	321.702	-3.5114	397.801	-2.32006
2.10104	5.32227	71.451	0.72897	148.301	-0.8903	244.941	-0.16478	321.792	-1.1272	397.851	-3.13465
2.20109	5.16095	71.5011	0.833	148.401	-1.807	245.005	-1.80986	321.882	0.5417	397.901	-3.22406
2.30114	5.03822	71.5511	0.79999	148.501	-1.6389	245.069	0.622	321.972	-0.0543	397.951	-2.9161
2.40118	5.02148	71.6012	0.72114	148.601	-1.0393	245.133	1.4803	322.062	-2.9153	398.001	-3.61149
2.50123	5.36505	71.6512	0.7764	148.701	1.3008	245.197	-0.66548	322.152	-2.3193	398.051	-3.39294
2.60128	5.21629	71.7013	0.69462	148.801	0.8812	245.261	-2.31056	322.242	-1.8425	398.101	-3.05518
2.70133	5.46874	71.7513	0.83964	148.901	0.2362	245.325	-0.52238	322.332	-2.0809	398.151	-3.10485
2.80138	5.36435	71.8014	0.94001	149.001	0.5355	245.389	0.83656	322.422	-3.0346	398.201	-3.46248
2.90143	5.0224	71.8514	1.05217	149.101	1.8277	245.452	1.76644	322.513	-1.1272	398.251	-2.76709
3.00148	5.06239	71.9015	1.0223	149.201	0.688	245.516	-1.02308	322.603	1.0186	398.301	-3.21412
3.10153	5.11029	71.9515	0.94686	149.302	-1.8535	245.58	1.4803	322.693	0.4225	398.352	-3.63136
3.20158	5.51546	72.0016	0.78716	149.402	-1.4184	245.644	-0.45086	322.783	-1.4848	398.402	-4.02872
3.30163	5.30416	72.0516	0.55691	149.502	-1.1812	245.708	0.76504	322.873	-4.2266	398.452	-3.37307
3.40168	4.97802	72.1017	0.46519	149.602	-1.2718	245.772	-0.95156	322.963	-2.3193	398.502	-3.18432
3.50172	4.52866	72.1517	0.47745	149.702	-3.0289	245.836	-0.16478	323.053	0.0649	398.552	-3.08498
3.60178	4.47102	72.2018	0.51885	149.802	-0.9725	245.9	-0.66548	323.143	-2.2001	398.602	-3.47241
3.70183	43.493	72.2518	0.55243	149.902	0.5998	245.963	1.26574	323.233	-0.5312	398.652	-3.69096
3.80187	44.4352	72.3019	0.4345	150.002	29.7096	246.027	-2.73968	323.323	-2.9153	398.702	-3.18432
3.90192	31.2211	72.3519	0.56227	150.102	40.622	246.091	-0.09326	323.413	2.8067	398.752	-3.02538
4.00197	20.2917	72.402	0.35936	150.202	37.1279	246.155	-0.37934	323.504	-1.7233	398.802	-2.73729
4.10202	12.5666	72.452	0.32285	150.302	27.6985	246.219	1.62334	323.594	-2.0809	398.852	-2.53861
4.20207	7.78354	72.5021	0.33933	150.402	21.4162	246.283	-1.16612	323.684	-1.008	398.902	-2.42933
4.30212	5.11029	72.5521	0.3674	150.502	15.867	246.347	1.83796	323.774	-1.2464	398.952	-2.76709
4.40217	3.68997	72.6022	0.33918	150.602	13.2897	246.411	0.622	323.864	-1.2464	399.002	-2.52867
4.50222	3.1316	72.6522	0.28222	150.702	10.4429	246.474	1.90948	323.954	-2.5577	399.052	-2.67768
4.60227	2.75176	72.7023	0.18077	150.802	7.694	246.538	0.33592	324.044	-2.3193	399.102	-2.99557
4.70232	2.33078	72.7523	0.16604	150.902	6.0453	246.602	-0.09326	324.134	-3.7498	399.152	-2.8565
4.80237	2.61762	72.8024	0.25745	151.002	5.5709	246.666	-1.66682	324.224	-0.5312	399.202	-2.87636
4.90242	2.6597	72.8524	0.33918	151.102	4.0188	246.73	0.83656	324.314	1.3762	399.252	-3.12472
5.00247	3.12926	72.9025	0.34665	151.202	2.5751	246.794	-1.45226	324.404	-1.9617	399.302	-2.55847
5.10252	2.93888	72.9525	0.33305	151.303	-0.7711	246.858	1.26574	324.495	-3.3922	399.353	-2.96577
5.20257	3.44031	73.0026	0.32527	151.403	0.1683	246.922	-0.09326	324.585	-0.5312	399.403	-3.22406
5.30261	3.56049	73.0526	0.3692	151.503	-0.5088	246.985	1.90948	324.675	-1.9617	399.453	-3.00551
5.40267	3.74482	73.1027	0.35468	151.603	-1.664	247.049	0.47896	324.765	-0.6504	399.503	-2.70748
5.50272	3.69995	73.1527	0.25616	151.703	-2.0812	247.113	2.3386	324.855	-0.6504	399.553	-2.32999
5.60277	1.65247	73.2028	0.2522	151.803	-1.4756	247.177	-1.0946	324.945	-2.3193	399.603	-2.29025
5.70282	-36.3431	73.2528	0.1595	151.903	-1.6735	247.241	1.76644	325.035	0.4225	399.653	-2.62801
5.80286	-24.463	73.3029	0.18061	152.003	-0.9702	247.305	0.90808	325.125	-1.7233	399.703	-2.68762
5.90291	-13.9803	73.3529	-0.00664	152.103	-3.563	247.369	2.05252	325.215	-1.4848	399.753	-2.14124
6.00296	-6.95569	73.403	-0.08702	152.203	-2.2302	247.433	0.1213	325.305	6.7406	399.803	-2.34986
6.10301	-1.79466	73.453	0.25766	152.303	-3.1231	247.496	1.40878	325.395	42.2856	399.853	-1.73394
6.20306	1.10479	73.5031	0.03302	152.403	-14.3705	247.56	0.1213	325.486	29.9434	399.903	-2.22072
6.30311	3.26247	73.5531	-0.10366	152.503	-39.2495	247.624	2.05252	325.576	22.7498	399.953	-1.98229
6.40316	3.88871	73.6032	-0.18348	152.603	-39.1684	247.688	1.05118	325.666	11.7068	400.003	-1.78362
6.50321	4.98568	73.6532	-0.44998	152.703	-34.9031	247.752	-0.02174	325.756	7.8814	400.053	-1.20743
6.60326	5.33949	73.7033	-0.63383	152.803	-29.013	247.816	-1.23764	325.846	5.13869	400.103	-1.65447
6.70331	5.39596	73.7533	-0.77138	152.903	-26.2914	247.88	1.76644	325.936	3.81545	400.153	-1.47566
6.80335	5.07261	73.8034	-0.60741	153.003	-19.7099	247.944	-0.09326	326.026	2.70875	400.203	-1.2273
6.9034	4.98034	73.8534	-0.62003	153.103	-15.8117	248.008	0.19282	326.116	1.86669	400.253	-1.52533
7.00345	5.27487	73.9035	-0.6567	153.203	-12.6515	248.071	-8.03258	326.206	-3.0346	400.303	-0.82994
7.1035	4.73556	73.9535	-0.61993	153.304	-11.4153	248.135	-1.23764	326.296	0.5417	400.353	-0.84981
7.20355	5.08517	74.0036	-0.38334	153.404	-9.5878	248.199	-1.9529	326.386	-1.1272	400.404	-1.01868
7.3036	4.25112	74.0536	-0.29791	153.504	-6.8829	248.263	0.9796	326.476	0.5417	400.454	-0.89948
7.40365	4.30597	74.1037	-0.26444	153.604	-6.9866	248.327	-2.66816	326.567	-2.0809	400.504	-1.93263
7.5037	4.22926	74.1537	-0.23719	153.704	-9.0096	248.391	-1.73834	326.657	1.3762	400.554	-3.61149
7.60375	4.60561	74.2038	-0.0587	153.804	-7.634	248.455	-1.23764	326.747	-0.2927	400.604	-4.23733
7.7038	4.23019	74.2538	0.17531	153.904	-7.8116	248.519	0.69352	326.837	-3.6306	400.654	-4.45589
7.80385	4.4064	74.3038	0.19421	154.004	-5.7206	248.582	-0.09326	326.927	-0.2927	400.704	-4.68438
7.9039	4.06074	74.3539	0.29788	154.104	-7.4289	248.646	-0.37934	327.017	1.0186	400.754	-5.33009
8.00395	20.7889	74.4039	0.36235	154.204	-4.2615	248.71	-0.737	327.107	-2.5577	400.804	-4.95259
8.104	45.4834	74.454	0.38578	154.304	-3.6023	248.774	0.90808	327.197	1.6146	400.854	-5.06187
8.20405	34.8453	74.5041	0.38857	154.404	-3.743	248.838	-1.45226	327.287	-1.8425	400.904	-4.93273
8.3041	23.0738	74.5541	0.32764	154.504	-5.6563	248.902	-0.16478	327.377	-0.5312	400.954	-4.52543
8.40414	14.1283	74.6042	0.34628	154.604	-3.4795	248.966	-0.2363	327.467	-0.0543	401.004	-4.41615
8.50419	9.07627	74.6542	0.37121	154.704	-3.5069	249.03	0.90808	327.558	-0.8888	401.054	-4.44595
8.60424	5.92156	74.7043	0.87414	154.804	-5.0483	249.093	-1.02308	327.648	-1.3656	401.104	-4.48569
8.70429	4.3197	74.7543	0.71208	154.904	-3.9313	249.157	-0.02174	327.738	-0.1735	401.154	-3.71083
8.80434	2.96121	74.8043	0.44176	155.004	-5.3034	249.221	-2.9543	327.986	-39.24	401.204	-3.67109
8.90439	2.64948	74.8544	0.29947	155.104	-4.2961	249.285	0.622	327.918	-27.5814	401.254	-3.44261
9.00444	2.31334	74.9044	0.28706	155.204	-3.4604	249.349	-1.02308	328.008	-19.1848	401.304	-3.22406
9.10449	1.74685	74.9545	0.3674	155.304	-3.644	249.413	-1.16612	328.098	-13.1701	401.354	-3.22406
9.20454	2.22037	75.0045	0.27589	155.405	-2.7511	249.477	-1.23764	328.188	-7.17945	401.405	-2.8565
9.30459	2.35264	75.0546	0.25307	155.505	-2.2719	249.541	-0.88004	328.278	-5.71186	401.455	-2.97571
9.40464	2.42771	75.1047	0.19045	155.605	-3.5081	249.604	-2.096	328.368	-4.7495	401.505	-3.22406
9.50469	2.44236	75.1547	-0.04933	155.705	-3.2041	249.668	5.55724	328.458	-3.35409	401.555	-3.07505
9.60474	3.10602	75.2047	-0.19589	155.805	34.8725	249.732	0.47896	328.549	-2.68044	401.605	-3.00551
9.70478	2.71341	75.2548	-0.0467	155.905	37.3139	249.796	1.19422	328.639	-2.43985	401.655	-2.24058
9.80483	2.85613	75.3048	0.19375	156.005	32.2392	249.86	0.33592	328.729	0.0649	401.705	-1.95249
9.90488	3.1667	75.3549	0.31039	156.105	21.7869	249.924	-0.02174	328.819	-1.8425	401.755	-2.32999
10.0049	3.45123	75.4049	0.31791	156.205	20.4911	249.988	-0.45086	328.909	-1.7233	401.805	-2.35979
10.105	3.84037	75.455	0.34639	156.305	14.595	250.052	-0.2363	328.999	-0.4119	401.855	-2.48893
10.205	3.61953	75.505	0.36091	156.405	11.2726	250.115	-0.2363	329.089	1.1378	401.905	-2.38959
10.3051	-36.757	75.5551	0.35344	156.505	7.595	250.179	0.69352	329.179	0.5417	401.955	-2.5088
10.4051	-26.183	75.6051	0.46262	156.605	6.2337	250.243	-1.45226	329.269	-1.7233	402.005	-2.39953
10.5052	-15.3218	75.6552	0.45505	156.705	5.7962	250.307	-2.16752	329.359	0.6609	402.055	-2.35979
10.6052	-7.36039	75.7052	0.53255	156.805	3.803	250.371	-1.45226	329.449	-0.5312	402.105	-2.67768
10.7053	-2.29119	75.7553	0.4893	156.905	0.1707	250.435	-0.737	329.539	1.3762	402.155	-2.32006
10.8053	1.01833	75.8053	0.38439	157.005	1.7907	250.499	-0.45086	329.63	-1.4848	402.205	-2.9459
10.9054	2.57648	75.8554	0.35767	157.105	2.0315	250.563	-1.5953	329.72	1.4954	402.255	-3.46248
11.0054	3.64765	75.9054	0.137	157.205	0.4651	250.626	-1.88138	329.81	-0.0543	402.305	-3.08498
11.1055	4.33852	75.9555	0.10862	157.305	0.0908	250.69	-1.88138	329.9	-1.1272	402.355	-1.40612
11.2055	4.62491	76.0055	0.18061	157.405	0.8621	250.754	-0.59396	329.99	-0.1735	402.406	-0.34317
11.3056	4.55122	76.0556	0.24185	157.506	0.3829	250.818	-0.66548	330.08	-2.2001	402.456	0.54097
11.4056	4.53866	76.1056	0.46823	157.606	-0.4075	250.882	-0.45086	330.17	-0.7696	402.506	0.70985
11.5057	4.4594	76.1557	0.7661	157.706	1.11	250.946	-0.66548	330.26	-1.4848	402.556	0.74958
11.6057	4.49914	76.2057	1.00665	157.806	0.1468	251.01	-2.23904	330.35	-0.1735	402.606	1.79267
11.7058	4.48939	76.2558	1.1855	157.906	0.6344	251.074	-1.23764	330.44	-1.2464	402.656	1.54432
11.8058	4.19301	76.3058	1.12762	158.006	0.88	251.137	-2.8112	330.53	-1.3656	402.706	1.09727
11.9059	3.78899	76.3559	1.16593	158.106	-1.633	251.201	-1.38074	330.621	0.1841	402.756	0.85886
12.0059	3.91057	76.4059	1.21213	158.206	-0.0069	251.265	-0.02174	330.711	2.8067	402.806	1.06748
12.106	4.08119	76.456	1.25662	158.306	0.3221	251.329	-0.16478	330.801	-1.1272	402.856	1.07741
12.206	3.75668	76.506	1.42245	158.406	-0.578	251.393	-2.02442	330.891	-2.0809	402.906	0.68998
12.3061	3.9538	76.5561	1.37074	158.506	-4.9696	251.457	-0.88004	330.981	-1.8425	402.956	0.99794
12.4061	3.68369	76.6061	1.46962	158.606	-31.0514	251.521	-1.66682	331.071	42.8149	403.006	0.9284
12.5062	3.75435	76.6562	1.43022	158.706	-38.9089	251.585	0.2644	331.161	24.1211	403.056	0.59064
12.6062	3.60906	76.7062	1.5789	158.806	-33.1829	251.649	-1.30916	331.251	12.6451	403.106	-0.14448
12.7063	3.71879	76.7563	1.45922	158.906	-30.4065	251.712	-2.02442	331.341	6.87093	403.156	-0.08488
12.8063	3.66649	76.8063	1.46385	159.006	-22.0535	251.776	0.40744	331.431	5.54769	403.206	-1.04849
12.9064	3.51468	76.8564	1.41925	159.106	-17.7226	251.84	0.83656	331.521	3.57487	403.256	-1.51539
13.0064	3.69158	76.9064	1.48692	159.206	-13.9044	251.904	1.76644	331.612	3.14181	403.306	-1.80348
13.1065	39.1716	76.9565	1.44037	159.306	-13.716	251.968	-1.23764	331.702	1.9148	403.356	-1.73394
13.2065	41.0569	77.0065	1.35282	159.406	-8.7498	252.032	-0.30782	331.792	-1.4848	403.407	-1.59487
13.3066	28.3555	77.0566	1.24848	159.507	-6.486	252.096	-0.30782	331.882	1.0186	403.457	-1.51539
13.4066	17.995	77.1066	1.34762	159.607	-7.1655	252.16	-6.0299	331.972	-1.4848	403.507	-1.82335
13.5067	10.7096	77.1567	1.55928	159.707	-4.6048	252.223	-3.59798	332.062	0.4225	403.557	-2.0717
13.6067	6.04313	77.2067	1.47786	159.807	-3.6857	252.287	-2.31056	332.152	-1.008	403.607	-1.575
13.7068	3.82641	77.2568	1.25348	159.907	-4.2377	252.351	-1.23764	332.242	-1.604	403.657	-2.06177
13.8068	2.85427	77.3068	1.23298	160.007	-3.4855	252.415	-0.30782	332.332	0.6609	403.707	-1.575
13.9069	1.5553	77.3569	1.13416	160.107	-5.09	252.479	-2.88278	332.422	0.3033	403.757	-2.20084
14.0069	1.05505	77.4069	1.11542	160.207	-3.0504	252.543	-0.66548	332.512	-1.7233	403.807	-2.15118
14.107	1.61992	77.457	1.09765	160.307	-1.7259	252.607	-0.30782	332.603	-2.5577	403.857	-1.62467
14.207	1.53112	77.507	0.99784	160.407	-3.1386	252.671	0.33592	332.693	0.1841	403.907	-2.36972
14.3071	1.73661	77.5571	0.84422	160.507	-5.7791	252.734	0.83656	332.783	-0.7696	403.957	-1.87302
14.4071	1.56296	77.6071	0.88388	160.607	-1.3635	252.798	-0.2363	332.873	-3.3922	404.007	-2.92604
14.5072	2.08461	77.6572	0.64441	160.707	-0.0463	252.862	0.47896	332.963	-1.008	404.057	-2.39953
14.6072	1.87633	77.7072	0.66583	160.807	-0.9117	252.926	0.19282	333.053	-2.0809	404.107	-1.96242
14.7073	2.6855	77.7573	0.62582	160.907	-2.4662	252.99	-2.59664	333.143	-0.7696	404.157	-1.45578
14.8073	2.88171	77.8073	0.67144	161.007	-1.354	253.054	1.69486	333.233	-2.7961	404.207	-1.59487
14.9074	2.74851	77.8574	0.58653	161.107	-1.7832	253.118	-1.52378	333.323	-2.2001	404.257	-1.32664
15.0074	2.88426	77.9074	0.6165	161.207	-3.9277	253.182	0.19282	333.413	-0.7696	404.307	-1.01868
15.1075	2.91564	77.9575	0.50418	161.308	-3.371	253.245	-0.737	333.503	-38.5779	404.357	-1.62467
15.2075	3.18343	78.0075	0.48311	161.407	-2.2528	253.309	-0.45086	333.594	-23.7079	404.408	-1.91276
15.3075	2.9712	78.0576	0.48286	161.508	-1.2229	253.373	-1.52378	333.684	-13.5791	404.458	-1.6048
15.4076	3.30199	78.1076	0.48049	161.608	-2.6331	253.437	0.04978	333.774	-9.05604	404.508	-1.30678
15.5076	2.76013	78.1577	0.426	161.708	-1.8606	253.501	-3.24038	333.864	-5.88027	404.558	-1.37632
15.6077	3.10323	78.2077	0.61531	161.808	-3.0027	253.565	1.19422	333.954	-4.29239	404.608	-1.79355
15.7077	2.8924	78.2578	0.53034	161.908	15.234	253.629	-1.02308	334.044	-4.17209	404.658	-1.71408
15.8078	2.99561	78.3078	0.5118	162.008	38.779	253.693	0.9796	334.134	-3.2338	404.708	-2.18098
15.9078	2.93516	78.3578	0.45185	162.108	37.3211	253.756	-0.95156	334.224	1.853	404.758	-3.44261
16.0079	-15.0894	78.4079	0.97044	162.208	34.4946	253.82	0.2644	334.314	-2.3193	404.808	-4.86318
16.1079	-35.7637	78.4579	0.65672	162.308	26.0606	253.884	6.2725	334.404	0.4225	404.858	-5.18108
16.208	-20.0603	78.508	0.70579	162.408	20.925	253.948	1.76644	334.494	1.3762	404.908	-5.11154
16.308	-10.9386	78.558	0.52864	162.508	13.1156	254.012	0.622	334.584	1.9722	404.958	-5.59831
16.4081	-5.00374	78.6081	0.63344	162.608	10.0198	254.076	2.8393	334.675	0.8994	405.008	-5.23075
16.5081	-0.61725	78.6582	0.58096	162.708	9.0267	254.14	-1.02308	334.765	-1.8425	405.058	-5.17114
16.6082	1.31448	78.7082	0.56732	162.808	6.5782	254.204	1.76644	334.855	1.7338	405.108	-5.4493
16.7082	2.89169	78.7583	0.42765	162.908	3.567	254.267	0.33592	334.945	-0.2927	405.158	-5.42943
16.8083	3.69043	78.8083	0.51973	163.008	4.3144	254.331	2.91082	335.035	0.3033	405.208	-5.4195
16.9083	4.06376	78.8584	0.40278	163.108	4.0128	254.395	-0.16478	335.125	-1.3656	405.258	-5.82679
17.0084	4.13256	78.9084	0.2558	163.208	1.8062	254.459	1.19422	335.215	-0.2927	405.308	-4.79365
17.1084	4.2267	78.9584	0.33475	163.309	-0.5219	254.523	-0.80852	335.305	0.8994	405.358	-5.05193
17.2085	4.18183	79.0085	0.58235	163.409	1.7979	254.587	2.19556	335.395	-1.008	405.409	-5.48903
17.3085	4.1207	79.0585	0.33464	163.509	1.9648	254.651	-0.02174	335.485	-2.3193	405.459	-4.99233
17.4086	4.32968	79.1086	0.44326	163.609	2.5441	254.715	2.41012	335.575	-1.1272	405.509	-5.17114
17.5086	4.07794	79.1586	0.45211	163.709	-0.5696	254.778	-1.38074	335.666	1.1378	405.559	-4.55523
17.6087	4.07932	79.2087	0.63349	163.809	1.3163	254.842	0.69352	335.756	-0.0543	405.609	-4.58503
17.7087	4.1909	79.2587	0.4156	163.909	0.1671	254.906	-0.737	335.846	-1.4848	405.659	-4.10819
17.8088	3.8922	79.3088	0.52117	164.009	0.9813	254.97	0.69352	335.936	-2.6769	405.709	-4.30688
17.9088	3.73854	79.3588	0.49681	164.109	-0.9272	255.034	0.1213	336.026	-2.5577	405.759	-4.23733
18.0089	3.9989	79.4089	0.60213	164.209	1.7621	255.098	1.76644	336.116	0.5417	405.809	-3.92938
18.1089	3.92009	79.4589	0.56793	164.309	2.0113	255.162	-0.37934	336.206	-0.8888	405.859	-3.93931
18.209	3.86408	79.509	0.59512	164.409	-0.5863	255.226	2.12404	336.296	-1.8425	405.909	-4.32674
18.309	3.55606	79.559	0.5805	164.509	0.6654	255.29	-1.30916	336.386	-3.0346	405.959	-3.83997
18.4091	2.94865	79.6091	0.65759	164.609	1.3938	255.353	2.05252	336.476	-0.2927	406.009	-4.07839
18.5091	3.1646	79.6591	0.9587	164.709	-1.5447	255.417	-0.30782	336.566	-1.2464	406.059	-3.51215
18.6092	3.68694	79.7092	0.83408	164.809	-1.6067	255.481	2.69626	336.657	-1.008	406.109	-4.09826
18.7092	3.71344	79.7592	0.94614	164.909	-3.1255	255.545	-0.37934	336.747	41.4676	406.159	-3.94925
18.8093	32.4989	79.8093	0.94665	165.009	-1.0929	255.609	0.04978	336.837	23.3272	406.209	-4.04859
18.9093	41.0498	79.8593	0.73567	165.109	-0.5267	255.673	-1.45226	336.927	15.484	406.259	-3.63136
19.0094	29.4393	79.9094	0.80081	165.209	-20.6337	255.737	1.90948	337.017	6.87093	406.309	-3.58169
19.1094	18.4536	79.9594	0.76775	165.309	-37.2277	255.801	-1.5953	337.107	5.09057	406.359	-3.27373
19.2095	11.0487	80.0095	0.77733	165.41	-34.7672	255.864	1.981	337.197	3.71922	406.409	-3.06511
19.3095	6.30767	80.0595	0.63298	165.51	-31.7321	255.928	-1.16612	337.287	2.4441	406.46	-2.51874
19.4096	3.73971	80.1096	0.06	165.61	-25.2483	255.992	1.26574	337.377	2.01104	406.51	-2.53861
19.5096	1.98069	80.1596	-0.77159	165.71	-21.1356	256.056	-3.09734	337.467	-3.9882	406.56	-2.71742
19.6097	1.33585	80.2097	-1.03465	165.81	-15.9869	256.12	-1.66682	337.557	-1.4848	406.61	-2.62801
19.7097	1.09805	80.2597	-1.40167	165.91	-11.8957	256.184	-0.80852	337.648	0.5417	406.66	-2.31012
19.8098	1.13757	80.3098	-1.73626	166.01	-10.8621	256.248	0.19282	337.738	-0.1735	406.71	-2.4492
19.9098	1.33329	80.3598	-2.10839	166.11	-9.4328	256.312	-0.52238	337.828	-0.1735	406.76	-1.89289
20.0099	1.20196	80.4099	-2.30903	166.21	-5.2998	256.375	-1.16612	337.918	-1.9617	406.81	-2.03197
20.1099	1.70245	80.4599	-2.30794	166.31	-4.1924	256.439	-1.80986	338.008	-2.5577	406.86	-2.8565
20.21	1.7122	80.51	-2.03269	166.41	-4.438	256.503	-0.59396	338.098	-1.3656	406.91	-2.79689
20.31	1.8761	80.56	-1.83298	166.51	-6.4001	256.567	-0.16478	338.188	-1.1272	406.96	-2.51874
20.4101	1.62876	80.6101	-1.62332	166.61	-3.4545	256.631	2.12404	338.278	-3.273	407.01	-2.77702
20.5101	2.03672	80.6601	-1.65757	166.71	-3.7167	256.695	-0.2363	338.368	-3.0346	407.06	-1.82335
20.6102	2.14248	80.7102	-1.45147	166.81	-2.3327	256.759	-0.88004	338.458	0.7801	407.11	-0.55178
20.7102	2.54487	80.7602	-1.49767	166.91	-4.9422	256.823	-1.23764	338.548	1.3762	407.16	0.04427
20.8103	2.59602	80.8103	-1.55921	167.01	-1.4661	256.886	0.9796	338.639	-0.1735	407.21	0.19328
20.9103	2.46909	80.8603	-1.47063	167.11	-3.2304	256.95	-0.37934	338.729	-0.8888	407.26	0.9582
21.0104	2.79593	80.9104	-0.91074	167.21	-1.9036	257.014	-0.16478	338.819	-0.8888	407.31	0.58071
21.1104	2.74595	80.9604	-1.04731	167.31	-2.1193	257.078	-1.80986	338.909	-0.8888	407.36	0.79926
21.2105	2.97213	81.0105	-0.99731	167.411	-3.0206	257.142	1.26574	338.999	-39.6539	407.411	0.58071
21.3105	2.7306	81.0605	-1.1002	167.511	-2.6343	257.206	-1.9529	339.089	-17.4045	407.461	0.45156
21.4106	3.02652	81.1106	-1.07363	167.611	-3.7823	257.27	-0.37934	339.179	-9.46504	407.511	0.58071
21.5106	2.79708	81.1606	-0.9832	167.711	-4.6037	257.334	-1.88138	339.269	-6.96292	407.561	0.47143
21.6107	-23.9865	81.2107	-0.88695	167.811	-1.77	257.397	-0.80852	339.359	-5.49533	407.611	-0.17428
21.7107	-36.0459	81.2607	-0.96265	167.911	-1.813	257.461	-0.80852	339.449	-4.29239	407.661	0.26282
21.8108	-18.0237	81.3108	-0.83287	168.011	-0.988	257.525	0.47896	339.539	-3.81121	407.711	-0.22396
21.9108	-9.18473	81.3608	-1.07147	168.111	-0.386	257.589	3.55456	339.629	-3.49844	407.761	0.06413
22.0108	-3.36143	81.4109	-1.17137	168.211	-0.4432	257.653	0.55048	339.72	-3.01727	407.811	-0.15442
22.1109	-0.01287	81.4609	-1.1345	168.311	-1.1299	257.717	0.55048	339.81	0.0649	407.861	-0.84981
22.2109	2.10902	81.511	-0.9834	168.411	-1.1084	257.781	1.40878	339.9	0.18256	407.911	-0.88954
22.311	3.19133	81.561	-0.86635	168.511	-3.4724	257.845	-0.02174	339.99	1.3762	407.961	-0.87961
22.411	3.44448	81.6111	-0.91924	168.611	-1.6568	257.909	-1.0946	340.08	-1.1272	408.011	-0.82
22.5111	4.00563	81.6611	-0.98155	168.711	-0.8939	257.972	-1.45226	340.17	0.1841	408.061	-0.37297
22.6111	3.93707	81.7112	-0.79729	168.811	-2.0752	258.036	-0.45086	340.26	-1.9617	408.111	-0.44251
22.7112	4.30295	81.7612	-0.77221	168.911	-3.1171	258.1	-0.30782	340.35	1.0186	408.161	-0.21402
22.8112	3.83245	81.8113	-0.74306	169.011	31.965	258.164	0.19282	340.44	0.4225	408.211	-0.27362
22.9113	3.50306	81.8613	-0.64743	169.111	39.8268	258.228	-0.45086	340.53	-1.4848	408.261	-0.30343
23.0113	3.27735	81.9114	-0.68399	169.211	38.3343	258.292	-0.2363	340.621	-0.6504	408.311	-0.7902
23.1114	3.44891	81.9614	-0.56894	169.311	30.6441	258.356	-1.52378	340.711	-1.9617	408.361	-0.61139
23.2114	3.33058	82.0115	-0.46373	169.411	26.1595	258.419	0.622	340.801	0.4225	408.411	-0.37297
23.3115	2.99397	82.0615	-0.49067	169.512	17.8232	258.483	-1.80986	340.891	-0.7696	408.462	-0.48224
23.4115	3.16204	82.1116	-0.41491	169.612	15.2912	258.547	-1.02308	340.981	1.1378	408.512	-0.14448
23.5116	2.96655	82.1616	-0.124	169.712	11.3227	258.611	-2.16752	341.071	-0.6504	408.562	-0.50212
23.6116	3.21436	82.2117	-0.12312	169.812	9.016	258.675	-0.59396	341.161	0.6609	408.612	-0.63126
23.7117	2.89518	82.2617	-0.18884	169.912	7.837	258.739	-2.23904	341.251	-0.6504	408.662	-0.18423
23.8117	3.07	82.3118	-0.18142	170.012	5.671	258.803	-1.16612	341.341	-0.4119	408.712	-0.87961
23.9118	2.45374	82.3618	-0.20918	170.112	3.977	258.867	-1.23764	341.431	-1.9617	408.762	-1.02862
24.0118	2.90146	82.4119	-0.37583	170.212	5.6352	258.93	-1.45226	341.521	-2.0809	408.812	0.13367
24.1119	2.64553	82.4619	-0.39323	170.312	3.3059	258.994	-0.16478	341.611	0.4225	408.862	0.18334
24.2119	2.56834	82.512	-0.42825	170.412	2.1972	259.058	-0.80852	341.702	-2.0809	408.912	-0.03521
24.312	2.46909	82.562	-0.35842	170.512	-0.1786	259.122	-0.09326	341.792	-2.9153	408.962	-0.24382
24.412	2.16875	82.612	-0.55561	170.612	2.8386	259.186	-1.16612	341.882	-1.33314	409.012	0.19328
24.5121	2.61043	82.6621	-0.68209	170.712	3.1116	259.25	-1.52378	341.972	-1.8425	409.062	0.42176
24.6121	2.19874	82.7121	-0.62364	170.812	-0.1619	259.314	-1.16612	342.062	-1.2464	409.112	-0.14448
24.7122	4.59445	82.7622	-0.46033	170.912	-1.5757	259.378	-1.9529	342.152	-0.1735	409.162	-0.88954
24.8122	41.7033	82.8122	-0.54742	171.012	1.0302	259.441	-1.52378	342.242	-0.1735	409.212	-0.92928
24.9123	34.4895	82.8623	-0.45601	171.112	2.6788	259.505	-0.09326	342.332	0.1841	409.262	-1.09816
25.0123	22.0494	82.9123	-0.5124	171.212	1.8742	259.569	-1.80986	342.422	42.1412	409.312	-1.48559
25.1124	13.1645	82.9624	-0.42527	171.312	2.1126	259.633	-1.5953	342.512	23.7843	409.362	-1.73394
25.2124	7.79657	83.0124	-0.53254	171.412	0.4532	259.697	-0.45086	342.603	12.2842	409.413	-1.84322
25.3125	4.30016	83.0625	-0.49051	171.512	0.1266	259.761	-0.45086	342.692	7.01528	409.462	-2.24058
25.4125	2.07158	83.1125	-0.47888	171.613	1.0814	259.825	-1.16612	342.783	5.49958	409.513	-2.39953
25.5126	0.67359	83.1626	-0.41028	171.713	0.6094	259.889	-4.31324	342.873	4.24851	409.563	-2.41939
25.6126	0.53061	83.2126	-0.59778	171.813	1.8956	259.952	-3.24038	342.963	2.22757	409.613	-1.69421
25.7127	0.86582	83.2627	-0.54016	171.913	0.1528	260.016	-1.23764	343.053	1.43363	409.663	-1.71408
25.8127	1.09898	83.3127	-0.59258	172.013	1.7132	260.08	-0.95156	343.143	1.2171	409.713	-1.42598
25.9128	0.44368	83.3628	-0.43381	172.113	-1.1394	260.144	-2.096	343.233	0.0649	409.763	-1.6048
26.0128	0.5204	83.4128	-0.31361	172.213	-22.7962	260.208	-2.38208	343.323	-0.4119	409.813	-2.0717
26.1129	1.10758	83.4629	-0.31619	172.313	-35.033	260.272	-1.73834	343.413	-1.71809	409.863	-1.99223
26.2129	1.2824	83.5129	-0.30656	172.413	-37.3338	260.336	-0.95156	343.503	0.0649	409.913	-1.99223
26.313	1.59481	83.563	-0.33365	172.513	-30.5126	260.4	-1.66682	343.593	0.0649	409.963	-4.54529
26.413	1.42978	83.613	-0.48923	172.613	-23.3565	260.464	0.1213	343.683	0.1841	410.013	-5.23075
26.5131	1.59528	83.6631	-0.40302	172.713	-21.7543	260.527	-1.38074	343.774	-2.4385	410.063	-4.91286
26.6131	1.85377	83.7131	-0.44597	172.813	-15.8928	260.591	0.47896	343.864	-2.6769	410.113	-4.89299
26.7132	2.13227	83.7632	-0.44916	172.913	-14.4277	260.655	-1.80986	343.954	-2.96915	410.163	-4.86318
26.8132	1.69198	83.8132	-0.54495	173.013	-10.3102	260.719	-0.45086	344.044	-2.6769	410.213	-5.15128
26.9133	2.08972	83.8633	-0.62395	173.113	-9.6593	260.783	-0.737	344.134	-2.0809	410.263	-5.35989
27.0133	2.18829	83.9133	-0.7634	173.213	-7.3526	260.847	0.33592	344.224	-1.7233	410.313	-5.10161
27.1134	2.15249	83.9634	-0.56822	173.313	-8.0035	260.911	-1.38074	344.314	-2.7961	410.363	-5.45923
27.2134	2.22641	84.0134	-0.73745	173.413	-5.7421	260.975	-0.02174	344.404	-1.7233	410.413	-4.91286
27.3135	2.17386	84.0635	-0.66381	173.513	-3.6142	261.038	-1.23764	344.494	-3.5114	410.464	-5.69765
27.4135	2.26034	84.1135	-0.67745	173.614	-2.1122	261.102	-0.2363	344.584	-1.8425	410.514	-5.33009
27.5136	-17.4951	84.1636	-0.22926	173.714	-4.1471	261.166	-0.59396	344.674	-3.1538	410.564	-4.99233
27.6136	-34.1084	84.2136	-0.27252	173.814	-2.7428	261.23	0.55048	344.764	-0.6504	410.614	-5.06187
27.7137	-20.6129	84.2637	-0.02409	173.914	-3.8777	261.294	-0.737	344.855	-0.7696	410.664	-5.49897
27.8137	-11.7362	84.3137	-0.21495	174.014	-4.9017	261.358	0.33592	344.945	-1.1272	410.714	-4.95259
27.9138	-5.53375	84.3638	-0.14583	174.114	-3.0444	261.422	-0.88004	345.035	-2.5577	410.764	-5.09167
28.0138	-1.74468	84.4138	-0.43149	174.214	0.0789	261.486	3.12538	345.125	-1.1272	410.814	-4.82345
28.1139	0.86746	84.4639	-0.64218	174.314	-1.2086	261.55	2.62474	345.215	-1.9617	410.864	-5.20094
28.2139	2.37262	84.5139	-0.74579	174.414	-0.5231	261.613	1.83796	345.305	-39.6539	410.914	-4.81352
28.314	3.16647	84.564	-1.08697	174.514	-1.9691	261.677	0.33592	345.395	-5.8956	410.964	-5.33009
28.414	3.24248	84.614	-1.17271	174.614	-2.2362	261.741	0.9796	345.485	-6.6108	411.014	-4.99233
28.5141	3.77364	84.6641	-0.34585	174.714	-0.8593	261.805	0.90808	345.575	-3.9882	411.064	-4.77378
28.6141	3.46749	84.7141	-0.07312	174.814	-3.3281	261.869	-0.737	345.665	-1.8425	411.114	-5.0122
28.7142	3.77294	84.7642	0.39541	174.914	-2.7285	261.933	0.33592	345.756	-1.8425	411.164	-4.69431
28.8142	3.0693	84.8142	0.38146	175.014	-0.6459	261.997	-1.52378	345.846	-2.7961	411.214	-4.50556
28.9143	2.89101	84.8643	0.81224	175.114	-1.2622	262.061	1.19422	345.936	-2.7961	411.264	-4.58503
29.0143	2.92215	84.9143	0.81415	175.214	-1.7343	262.124	-0.52238	346.026	-0.1735	411.314	-4.10819
29.1144	2.79105	84.9644	1.12654	175.314	-2.7511	262.188	-1.66682	346.116	-0.1735	411.364	-3.86977
29.2144	2.44631	85.0144	0.81044	175.414	-1.3826	262.252	-0.09326	346.206	-1.2464	411.414	-3.23399
29.3145	2.43073	85.0645	1.3349	175.514	-0.0797	262.316	0.19282	346.296	-0.8888	411.464	-3.65123
29.4145	2.78663	85.1145	0.84618	175.614	17.8053	262.38	-0.16478	346.386	-2.5577	411.514	-3.58169
29.5146	2.31451	85.1646	1.2077	175.715	37.6799	262.444	1.05118	346.476	-1.8425	411.565	-3.23399
29.6146	2.80755	85.2146	1.06608	175.815	38.9101	262.508	0.19282	346.566	-1.3656	411.615	-3.21412
29.7146	2.34706	85.2647	1.14127	175.915	32.1259	262.572	0.83656	346.656	-0.8888	411.665	-2.87636
29.8147	2.54929	85.3147	0.77104	176.015	27.6329	262.635	0.19282	346.746	-1.4848	411.715	-2.56841
29.9147	2.06462	85.3648	0.79566	176.115	17.183	262.699	0.1213	346.837	-1.1272	411.765	-2.64788
30.0148	2.21177	85.4148	0.77563	176.215	15.9898	262.763	0.76504	346.927	1.853	411.815	-2.97571
30.1148	2.78522	85.4649	1.09564	176.315	11.3847	262.827	0.1213	347.017	-0.2927	411.865	-3.12472
30.2149	2.58718	85.5149	0.92837	176.415	9.1114	262.891	0.90808	347.107	0.5417	411.915	-2.52867
30.3149	2.24106	85.565	0.86678	176.515	5.6781	262.955	0.69352	347.197	-0.4119	411.965	-2.56841
30.415	1.7222	85.615	0.64533	176.615	7.3495	263.019	0.19282	347.287	-1.2464	412.015	-2.67768
30.515	2.36239	85.6651	0.80987	176.715	2.2545	263.083	0.40744	347.377	1.0186	412.065	-2.75716
30.6151	1.68919	85.7151	0.52468	176.815	2.0661	263.146	0.19282	347.467	-3.0346	412.115	-3.25386
30.7151	2.14225	85.7652	0.69863	176.915	-0.2632	263.21	1.05118	347.557	-0.8888	412.165	-3.26379
30.8152	1.75475	85.8152	0.51705	177.015	-0.2251	263.274	-1.30916	347.647	-1.008	412.215	-3.28366
30.9152	1.91002	85.8653	0.59904	177.115	0.5116	263.338	0.9796	347.738	-3.3922	412.265	-3.27373
31.0153	22.5972	85.9153	0.26172	177.215	1.2853	263.402	-0.09326	347.828	-3.0346	412.315	-1.1975
31.1153	41.0046	85.9654	0.44846	177.315	-1.6365	263.466	1.1227	347.918	-1.604	412.365	-0.86968
31.2154	29.709	86.0154	0.29139	177.415	-0.4778	263.53	-0.66548	348.008	-0.0543	412.415	-0.7604
31.3154	18.5833	86.0655	0.53708	177.516	0.2899	263.594	1.33726	348.098	1.3762	412.466	-0.68093
31.4155	10.5548	86.1155	0.21769	177.615	-0.7842	263.657	0.55048	348.188	-1.2464	412.515	-0.16435
31.5155	5.79162	86.1656	0.15564	177.716	-0.1047	263.721	0.90808	348.278	-3.3922	412.566	-0.59152
31.6156	2.92518	86.2156	0.09497	177.816	-0.7973	263.785	-0.59396	348.368	41.7082	412.616	-0.72067
31.7156	1.68548	86.2657	0.49275	177.916	0.4878	263.849	-1.45226	348.458	21.8837	412.666	-0.66106
31.8157	1.18429	86.3157	0.16666	178.016	-0.2418	263.913	-2.66816	348.548	13.5593	412.716	-0.41271
31.9157	0.09639	86.3658	0.25462	178.116	-1.9787	263.977	0.33592	348.638	5.69205	412.766	-0.64119
32.0158	0.11825	86.4158	0.14215	178.216	-0.1953	264.041	-0.16478	348.728	3.33428	412.816	-0.71072
32.1158	0.46414	86.4658	0.20585	178.316	-2.5866	264.104	-1.52378	348.819	0.23068	412.866	-1.05842
32.2159	0.45507	86.5159	0.26023	178.416	-4.0899	264.168	-0.09326	348.909	1.0186	412.916	-0.62133
32.3159	0.39185	86.5659	0.32239	178.516	-2.8537	264.232	0.83656	348.999	-0.5312	412.966	-0.68093
32.416	0.81771	86.616	0.21898	178.616	0.2362	264.296	-0.16478	349.089	-2.4385	413.016	0.13367
32.516	0.94464	86.666	0.16625	178.716	-1.5328	264.36	0.76504	349.179	0.1841	413.066	0.12373
32.6161	1.0669	86.7161	0.09399	178.816	-5.6467	264.424	-0.45086	349.269	0.7801	413.116	-0.14448
32.7161	1.1192	86.7661	0.16995	178.916	-32.3866	264.488	1.40878	349.359	-2.6769	413.166	0.54097
32.8162	1.30494	86.8162	-0.0415	179.016	-38.0813	264.552	0.40744	349.449	-2.3193	413.216	-0.15442
32.9162	1.80613	86.8662	0.19065	179.116	-33.8254	264.616	2.69626	349.539	-5.7764	413.266	-0.13455
33.0163	1.6857	86.9163	-0.00426	179.216	-27.2653	264.679	-1.30916	349.629	-3.7498	413.316	0.28268
33.1163	1.609	86.9663	0.09626	179.316	-23.0394	264.743	2.26708	349.72	-1.1272	413.366	-0.25376
33.2164	1.74034	87.0164	0.00897	179.416	-17.7727	264.807	-1.5953	349.81	-1.9617	413.416	-0.49217
33.3164	1.93025	87.0664	0.493	179.517	-13.5896	264.871	0.90808	349.9	-0.4119	413.466	-0.06501
33.4165	1.81286	87.1165	-0.13234	179.617	-10.2971	264.935	-0.59396	349.99	-2.2001	413.517	-0.13455
33.5165	1.85121	87.1665	-0.12781	179.717	-10.7823	264.999	0.2644	350.08	-1.8425	413.567	0.10387
33.6166	1.65317	87.2166	-0.17534	179.817	-5.0245	265.063	0.19282	350.17	-1.604	413.617	0.06413
33.7166	1.36073	87.2666	0.06021	179.917	-5.0042	265.127	0.90808	350.26	-0.8888	413.667	-0.21402
33.8167	1.77427	87.3167	0.09204	180.017	-4.4165	265.19	0.19282	350.35	-2.0809	413.717	-0.26369
33.9167	1.7322	87.3667	0.24437	180.117	-3.5081	265.254	0.55048	350.44	-2.0809	413.767	-0.04514
34.0168	1.76218	87.4168	0.18849	180.217	0.1445	265.318	2.05252	350.53	0.6609	413.817	-0.19416
34.1168	2.08274	87.4668	0.18123	180.317	-0.9618	265.382	1.90948	350.404	-40.6471	413.867	-1.25711
34.2169	1.93908	87.5169	0.28928	180.417	-1.6353	265.446	2.55322	350.71	-7.4453	413.917	-1.1975
34.3169	-26.9996	87.5669	0.39243	180.517	-1.9572	265.51	0.90808	350.801	-6.8493	413.967	-0.30343
34.417	-35.681	87.617	0.57731	180.617	-0.516	265.574	0.2644	350.891	-3.5114	414.017	-0.27362
34.517	-16.8851	87.667	0.44774	180.717	1.0326	265.638	1.981	350.981	-3.0346	414.067	-0.15442
34.6171	-8.64636	87.7171	0.3811	180.817	1.5654	265.702	0.76504	351.071	-5.0611	414.117	-0.91934
34.7171	-3.6506	87.7671	0.35659	180.917	-1.4982	265.765	0.1213	351.161	-1.3656	414.167	-0.2935
34.8172	-0.30716	87.8172	0.50624	181.017	-0.9928	265.829	-0.16478	351.251	1.257	414.217	-0.96902
34.9172	1.28913	87.8672	0.59744	181.117	0.1802	265.893	0.04978	351.341	-1.2464	414.267	-0.84981
35.0173	2.08229	87.9173	0.3899	181.217	0.5295	265.957	-0.09326	351.431	-0.7696	414.317	-0.88954
35.1173	2.5265	87.9673	0.38316	181.317	-0.2048	266.021	1.1227	351.521	-2.4385	414.367	-0.18423
35.2174	3.02258	88.0174	0.36348	181.417	0.2827	266.085	-1.5953	351.611	-0.5312	414.417	-0.40278
35.3174	3.03792	88.0674	0.34979	181.518	0.5736	266.149	0.83656	351.701	0.0649	414.467	-0.40278
35.4175	3.46936	88.1175	0.4672	181.618	1.9457	266.213	-0.88004	351.791	1.1378	414.517	-0.55178
35.5175	2.94702	88.1675	0.42142	181.718	0.117	266.276	1.62334	351.882	-1.1272	414.568	-0.51205
35.6176	2.80523	88.2176	0.55938	181.818	-1.4863	266.34	-0.88004	351.972	-2.6769	414.618	-0.22396
35.7176	2.67296	88.2676	0.48219	181.918	-0.0594	266.404	0.90808	352.062	-1.4848	414.668	-0.3233
35.8177	2.9275	88.3177	0.47297	182.018	-0.5648	266.468	0.55048	352.152	-0.7696	414.718	-0.96902
35.9177	2.57765	88.3677	0.48785	182.118	-1.6353	266.532	-0.30782	352.242	-2.7961	414.768	-0.61139
36.0178	2.65436	88.4178	0.50335	182.218	0.3864	266.596	-0.02174	352.332	-2.6769	414.818	-0.36303
36.1178	2.35123	88.4678	0.28294	182.318	1.7729	266.66	0.622	352.422	2.3299	414.868	-1.1677
36.2179	2.50396	88.5179	0.21934	182.418	1.0719	266.724	-2.59664	352.512	0.0649	414.918	-0.78027
36.3179	2.48816	88.5679	0.41231	182.518	-0.0534	266.787	0.47896	352.602	-1.1272	414.968	-0.25376
36.418	2.00045	88.618	0.43759	182.618	1.7633	266.851	-0.80852	352.692	-1.3656	415.018	0.41182
36.518	2.21107	88.668	0.38187	182.718	0.4461	266.915	-1.80986	352.782	-1.3656	415.068	0.20321
36.6181	1.9649	88.7181	0.43002	182.818	2.0446	266.979	-0.66548	352.873	-1.3656	415.118	-0.23389
36.7181	2.13295	88.7681	0.10805	182.918	-0.8045	267.043	0.69352	352.963	0.7801	415.168	-0.02528
36.8182	1.7401	88.8182	0.27604	183.018	4.2	267.107	-1.5953	353.053	-0.4119	415.218	-0.43257
36.9182	2.18084	88.8682	0.38501	183.118	3.1342	267.171	-0.88004	353.143	-2.7961	415.268	-0.55178
37.0183	1.86656	88.9183	0.31245	183.218	0.9956	267.235	-1.23764	353.233	-1.604	415.318	-0.15442
37.1183	1.87214	88.9683	0.22969	183.318	1.3544	267.298	-1.16612	353.323	-0.8888	415.368	-0.11468
37.2184	1.70198	89.0184	0.25256	183.418	3.1688	267.362	-0.737	353.413	-3.7498	415.418	0.1138
37.3184	1.88329	89.0684	-0.00828	183.518	3.9937	267.426	0.1213	353.503	0.3033	415.468	-0.00541
37.4185	1.95583	89.1185	0.25781	183.619	-0.7794	267.49	-1.30916	353.593	0.1841	415.519	-1.6048
37.5185	1.41467	89.1685	0.06891	183.719	0.5974	267.554	-0.737	353.683	-1.604	415.568	-0.7306
37.6185	1.88003	89.2186	0.187	183.819	2.5894	267.618	-1.38074	353.773	-1.604	415.619	-1.08823
37.7186	1.71733	89.2686	0.04523	183.919	1.1565	267.682	-0.59396	353.863	-0.4119	415.669	-0.97895
37.8187	2.02114	89.3187	0.37955	184.019	0.6833	267.746	-0.737	353.954	-1.8425	415.719	-0.89948
37.9187	23.9836	89.3687	0.37759	184.119	-0.3586	267.809	-0.59396	354.044	41.5638	415.769	-2.00217
38.0188	40.231	89.4188	0.38053	184.219	1.1649	267.873	-6.95972	354.134	16.0133	415.819	-3.09491
38.1188	28.9212	89.4688	0.34046	184.319	2.9041	267.937	-1.5953	354.224	8.79564	415.869	-3.64129
38.2188	18.2177	89.5189	0.66032	184.419	33.0558	268.001	-3.24038	354.314	6.02887	415.919	-4.09826
38.3189	10.1254	89.5689	0.65744	184.519	41.5613	268.065	-1.9529	354.404	3.57487	415.969	-4.72411
38.4189	5.55637	89.619	0.86693	184.619	40.6387	268.129	-2.31056	354.494	2.22757	416.019	-4.51549
38.519	2.87635	89.669	0.78438	184.719	33.6053	268.193	-0.52238	354.584	0.73592	416.069	-4.39628
38.619	1.24868	89.7191	0.93779	184.819	30.0088	268.257	-0.52238	354.674	0.15851	416.119	-4.35655
38.7191	0.42834	89.7691	0.68962	184.919	23.8945	268.32	-2.59664	354.764	-3.6306	416.169	-4.95259
38.8191	0.08128	89.8192	0.83706	185.019	19.6304	268.384	-1.80986	354.855	-0.7696	416.219	-4.80358
38.9192	0.60339	89.8692	0.61516	185.119	15.433	268.448	-1.73834	354.945	-1.008	416.269	-4.02872
39.0192	-0.08237	89.9193	0.76105	185.219	13.8464	268.512	-0.2363	355.035	-1.2464	416.319	-4.50556
39.1193	0.24424	89.9693	0.45392	185.319	9.4726	268.576	-2.02442	355.125	-0.6504	416.369	-4.18767
39.2193	0.24632	90.0194	0.67525	185.419	8.1839	268.64	-1.16612	355.215	-3.5114	416.419	-4.29694
39.3194	0.67265	90.0694	0.56685	185.519	6.9561	268.704	-1.52378	355.305	-1.8425	416.469	-3.18432
39.4194	0.53202	90.1195	0.23144	185.619	7.0479	268.768	0.19282	355.395	-1.9617	416.519	-3.47241
39.5195	0.29422	90.1695	-0.61478	185.72	5.7711	268.831	-1.16612	355.485	-4.5843	416.57	-3.58169
39.6195	0.56921	90.2196	-0.84961	185.82	5.3146	268.895	-0.66548	355.575	-2.7961	416.62	-3.7903
39.7196	0.45299	90.2696	-1.20289	185.92	5.4564	268.959	-1.38074	355.665	-2.2001	416.67	-3.93931
39.8196	1.13106	90.3197	-1.1859	186.02	5.0845	269.023	-1.52378	355.755	-3.9882	416.72	-3.88964
39.9197	0.9516	90.3697	-1.70222	186.12	3.7434	269.087	-0.66548	355.845	-4.8227	416.77	-3.55188
40.0197	1.0934	90.4198	-1.75671	186.22	4.2143	269.151	-1.66682	355.936	-0.5312	416.82	-4.17773
40.1198	0.76448	90.4698	-1.95657	186.32	4.0271	269.215	-0.37934	356.026	-0.2927	416.87	-3.83004
40.2198	1.21056	90.5199	-1.64052	186.42	3.0746	269.279	-1.30916	356.116	-1.4848	416.92	-3.61149
40.3199	1.08666	90.5699	-1.66797	186.52	2.835	269.342	-1.80986	356.206	-4.7035	416.97	-3.34327
40.4199	1.48974	90.62	-1.35157	186.62	3.1104	269.406	-0.737	356.296	-1.3656	417.02	-3.7605
40.52	1.50345	90.67	-1.51368	186.72	2.8958	269.47	-1.38074	356.386	-1.008	417.07	-3.41281
40.62	1.34259	90.7201	-1.37855	186.82	-0.1071	269.534	-1.30916	356.476	-1.008	417.12	-3.58169
40.7201	1.63155	90.7701	-1.50962	186.92	3.8018	269.598	-0.45086	356.566	0.6609	417.17	-3.19426
40.8201	1.42139	90.8201	-1.30094	187.02	3.9222	269.662	1.76644	356.656	-3.1538	417.22	-3.41281
40.9202	1.81215	90.8702	-1.35728	187.12	3.8423	269.726	0.1213	356.746	-2.0809	417.27	-2.82669
41.0202	1.44255	90.9202	-1.18173	187.22	1.8086	269.79	0.9796	356.837	-38.8262	417.32	-3.31347
41.1203	1.46952	90.9703	-1.29842	187.32	2.2294	269.853	-0.59396	356.927	-16.2015	417.37	-3.31347
41.2203	-23.2324	91.0203	-1.11782	187.42	3.145	269.917	-0.95156	357.017	-11.5582	417.42	-3.23399
41.3204	-35.0188	91.0704	-1.25403	187.52	2.8183	269.981	-0.02174	357.107	-8.04557	417.47	-2.77702
41.4204	-18.4361	91.1204	-1.06807	187.62	3.1771	270.045	-0.737	357.197	-6.2171	417.521	-3.12472
41.5205	-10.1855	91.1705	-1.1601	187.72	1.5809	270.109	-1.23764	357.287	-4.8698	417.57	-3.34327
41.6205	-4.63948	91.2205	-1.02332	187.821	2.4178	270.173	-1.30916	357.377	-5.08633	417.621	-3.42274
41.7206	-1.1733	91.2706	-1.12539	187.921	3.2475	270.237	-1.52378	357.467	-5.08633	417.671	-2.37966
41.8206	0.88953	91.3206	-0.97043	188.021	0.7238	270.301	-1.73834	357.557	-1.4848	417.721	-2.82669
41.9207	1.68361	91.3707	-0.93263	188.121	1.6644	270.365	-1.38074	357.647	-0.6504	417.771	-2.479
42.0207	2.39936	91.4207	-0.82402	188.221	2.4643	270.428	-0.80852	357.737	-1.4848	417.821	-2.59821
42.1208	2.47816	91.4708	-0.91342	188.321	2.81	270.492	-2.23904	357.827	-1.7233	417.871	-2.31012
42.2208	2.65064	91.5208	-0.72643	188.421	1.1363	270.556	-1.73834	357.918	-1.1272	417.921	-2.62801
42.3209	2.74665	91.5709	-0.76454	188.521	-25.9826	270.62	-1.38074	358.008	-0.0543	417.971	-2.65781
42.4209	2.85683	91.6209	-0.59371	188.621	-31.2588	270.684	-1.23764	358.098	-2.4385	418.021	-1.61473
42.521	2.81266	91.671	-0.77149	187.774	-38.8262	270.748	-2.8112	358.188	-0.1735	418.071	0.32242
42.621	2.57882	91.721	-0.61509	188.821	-25.7454	270.812	-1.02308	358.278	-2.6769	418.121	0.25288
42.7211	2.47769	91.7711	-0.67266	188.921	-21.8854	270.876	-3.02582	358.368	-1.7233	418.171	0.09393
42.8211	2.21107	91.8211	-0.48047	189.021	-16.9716	270.939	-1.52378	358.458	-2.4385	418.221	0.084
42.9212	2.44746	91.8712	-0.58362	189.121	-12.8029	271.003	-1.80986	358.548	-0.6504	418.271	1.01781
43.0212	1.98512	91.9212	-0.54757	189.221	-11.6406	271.067	-1.73834	358.638	-1.3656	418.321	0.69992
43.1213	1.75894	91.9713	-0.64125	189.321	-7.9737	271.131	-1.45226	358.728	-2.0809	418.371	0.8986
43.2213	1.74359	92.0213	-0.42006	189.421	-5.7874	271.195	-0.95156	358.819	0.5417	418.421	0.01446
43.3214	1.82565	92.0714	-0.57342	189.521	-2.1801	271.259	-2.66816	358.909	-1.8425	418.471	0.88866
43.4214	2.28173	92.1214	-0.44963	189.621	-2.6808	271.323	-1.45226	358.999	-3.5114	418.522	0.06413
43.5215	1.95698	92.1715	-0.75841	189.721	-1.261	271.387	-1.16612	359.089	-1.3656	418.572	0.69992
43.6215	1.79636	92.2215	-0.55267	189.822	-2.0299	271.45	-1.38074	359.179	-2.0809	418.622	0.04427
43.7216	2.00604	92.2716	-0.49191	189.922	-0.9606	271.514	-4.02716	359.269	-2.0809	418.672	0.71978
43.8216	1.85587	92.3216	-0.14892	190.022	-2.3291	271.578	-2.31056	359.359	-1.008	418.722	0.53103
43.9217	1.67152	92.3717	-0.22195	190.122	-0.4552	271.642	-1.23764	359.449	0.8994	418.772	0.9582
44.0217	1.71616	92.4217	-0.27587	190.222	0.0825	271.706	-2.23904	359.539	0.8994	418.822	0.14361
44.1218	1.6778	92.4718	-0.39194	190.322	1.6024	271.77	-3.24038	359.629	-2.6769	418.872	0.53103
44.2218	1.60924	92.5218	-0.54701	190.422	0.6606	271.834	-1.16612	359.719	-0.7696	418.922	0.04427
44.3219	1.67384	92.5719	-0.42707	190.522	0.3769	271.898	-1.02308	359.809	-3.3922	418.972	0.99794
44.4219	1.55577	92.6219	-0.41296	190.622	2.4512	271.961	-1.52378	359.899	-3.0346	419.022	0.29262
44.522	1.49462	92.672	-0.40513	190.722	0.6332	272.025	-3.45494	359.99	-2.9153	419.072	0.94827
44.622	1.33284	92.722	-0.3319	190.822	1.2257	272.089	-2.096	360.08	-0.7696	419.122	0.14361
44.7221	5.42131	92.7721	-0.40451	190.922	0.1945	272.153	-2.88278	360.17	-1.604	419.172	0.53103
44.8221	40.3564	92.8221	-0.43855	191.022	1.6453	272.217	-3.74108	360.26	-2.0809	419.222	0.30255
44.9221	32.2062	92.8722	-0.44035	191.122	1.4927	272.281	-3.38342	360.35	-3.869	419.272	0.59064
45.0222	19.7252	92.9222	-0.57888	191.222	0.3352	272.345	-3.88412	360.44	0.3033	419.322	-0.10475
45.1223	11.5089	92.9723	-0.65696	191.322	1.5809	272.409	-4.31324	360.53	-1.2464	419.372	0.56083
45.2223	5.93504	93.0223	-0.63337	191.422	0.2291	272.472	-3.45494	360.62	-0.0543	419.422	-0.15442
45.3223	2.74572	93.0724	-0.68271	191.522	2.0733	272.536	-2.73968	360.71	40.9624	419.472	-0.12462
45.4224	0.85258	93.1224	-0.65958	191.622	-1.3457	272.6	-3.59798	360.8	15.484	419.522	0.33235
45.5224	-0.1084	93.1725	-0.86825	191.722	-1.0155	272.664	-3.16886	360.89	8.67535	419.572	0.45156
45.6225	-0.64701	93.2225	-0.88376	191.822	1.6274	272.728	-0.95156	360.981	4.12822	419.623	0.10387
45.7225	-1.1433	93.2726	-0.95137	191.923	-0.6924	272.792	-2.38208	361.071	3.2621	419.673	0.12373
45.8226	-0.64469	93.3226	-0.89467	192.023	-0.2871	272.856	-1.80986	361.161	1.86669	419.723	-0.19416
45.9226	-0.57426	93.3727	-0.8663	192.123	1.172	272.92	-2.23904	361.251	1.6261	419.773	-0.18423
46.0227	-0.05819	93.4227	-0.80749	192.223	2.8195	272.983	-1.52378	361.341	1.02462	419.823	-0.58158
46.1227	0.18845	93.4728	-0.77792	192.323	0.2422	273.047	-0.88004	361.431	0.23068	419.873	-0.58158
46.2228	0.42067	93.5228	-0.78818	192.423	0.297	273.111	-1.23764	361.521	-0.6504	419.923	-0.7902
46.3228	0.24632	93.5729	-0.53939	192.523	0.6332	273.175	-2.9543	361.611	-1.2464	419.973	-0.18423
46.4229	0.6973	93.6229	-0.44432	192.623	2.0017	273.239	-0.30782	361.701	-2.4385	420.023	-0.42264
46.5229	0.57038	93.673	-0.59768	192.723	3.8495	273.303	-2.31056	361.791	-2.5577	420.073	-0.37297
46.623	0.82423	93.723	-0.87933	192.823	1.7216	273.367	-1.02308	361.881	-3.869	420.123	0.39196
46.723	1.5474	93.7731	-1.01333	192.923	1.3342	273.431	-2.23904	361.972	-0.5312	420.173	-0.36303
46.8231	1.25705	93.8231	-1.00256	193.023	4.0605	273.494	-1.73834	362.062	-0.7696	420.223	-0.13455
46.9231	0.76284	93.8732	-0.84441	193.123	1.4212	273.558	-0.737	362.152	-1.008	420.273	0.17341
47.0232	0.94649	93.9232	-1.07899	193.223	-0.7043	273.622	-1.73834	362.242	-2.0809	420.323	0.0542
47.1232	1.72035	93.9733	-0.99932	193.323	0.1194	273.686	-1.16612	362.332	-3.6306	420.373	0.14361
47.2233	1.42908	94.0233	-1.07626	193.423	16.3009	273.75	-1.80986	362.422	-1.604	420.423	-1.95249
47.3233	1.63829	94.0734	-0.88376	193.523	39.4263	273.814	-1.38074	362.512	-1.3656	420.473	-2.14124
47.4234	1.22753	94.1234	-0.9008	193.623	40.8842	273.878	-0.80852	362.602	-2.7961	420.523	-3.34327
47.5234	1.56528	94.1735	-0.88262	193.724	34.3623	273.942	1.981	362.692	-0.2927	420.574	-4.31681
47.6235	-23.8682	94.2235	-0.97398	193.823	28.8298	274.005	-0.95156	362.782	-3.3922	420.623	-3.59162
47.7235	-33.2807	94.2736	-0.85234	193.924	22.5117	274.069	-1.0946	362.872	-2.2001	420.674	-3.46248
47.8236	-19.2874	94.3236	-0.89967	194.024	17.5264	274.133	-0.80852	362.962	-5.8956	420.724	-3.28366
47.9236	-10.4598	94.3737	-0.83102	194.124	13.4697	274.197	-0.37934	363.053	-2.6769	420.774	-3.67109
48.0237	-4.9547	94.4237	-0.93845	194.224	11.5838	274.261	-0.80852	363.143	-1.7233	420.824	-3.7903
48.1237	-1.58545	94.4738	-0.81995	194.324	8.8443	274.325	-1.23764	363.233	-1.2464	420.874	-3.59162
48.2238	1.1278	94.5238	-0.92681	194.424	6.6378	274.389	-2.096	363.323	-4.4651	420.924	-3.83997
48.3238	2.05509	94.5738	-0.64563	194.524	5.5387	274.453	-1.30916	363.183	-39.3228	420.974	-3.98898
48.4239	2.31754	94.6239	-0.69862	194.624	6.1431	274.517	-1.73834	363.503	-16.0812	421.024	-3.58169
48.5239	2.37471	94.6739	-0.77355	194.724	4.8771	274.58	-2.16752	363.593	-10.668	421.074	-3.59162
48.624	2.8487	94.724	-0.84987	194.824	3.0579	274.644	-1.23764	363.683	-7.66063	421.124	-3.33333
48.724	2.5637	94.7741	-0.59269	194.924	3.2224	274.708	-1.30916	363.773	-6.65016	421.174	-3.24393
48.8241	2.81243	94.8241	-0.6842	195.024	3.8733	274.772	-1.5953	363.863	-5.61562	421.224	-3.7903
48.9241	2.57184	94.8741	-0.5073	195.124	2.0637	274.836	-1.73834	363.954	-5.01415	421.274	-3.37307
49.0242	2.1004	94.9242	-0.62837	195.224	1.1387	274.9	-2.4536	364.044	-4.84574	421.324	-3.16445
49.1242	2.44887	94.9742	-0.37186	195.324	1.9636	274.964	-1.52378	364.134	-3.0346	421.374	-3.27373
49.2243	2.13203	95.0243	-0.47522	195.424	2.3522	275.028	-1.9529	364.224	-2.3193	421.424	-3.69096
49.3243	2.28359	95.0743	-0.47589	195.524	2.0816	275.091	-1.9529	364.314	-1.8425	421.474	-3.68103
49.4244	1.87422	95.1244	-0.43618	195.624	0.7095	275.155	-2.73968	364.404	-2.2001	421.524	-3.75057
49.5244	1.68663	95.1744	-0.1912	195.725	3.9365	275.219	-0.88004	364.494	-0.5312	421.575	-3.54195
49.6245	1.54577	95.2245	-0.18018	195.825	1.9433	275.283	-2.096	364.584	-3.7498	421.625	-3.59162
49.7245	1.26124	95.2745	-0.1274	195.925	2.1293	275.347	-1.23764	364.674	-3.3922	421.675	-3.13465
49.8246	1.69059	95.3246	-0.27788	196.025	1.8158	275.411	-2.38208	364.764	-1.604	421.725	-3.3234
49.9246	1.23683	95.3746	-0.07188	196.125	0.154	275.475	-2.4536	364.854	-1.3656	421.775	-3.95918
50.0247	1.32959	95.4247	-0.39334	196.225	2.6586	275.539	-2.59664	364.944	-1.9617	421.825	-3.85984
50.1247	1.11107	95.4747	-0.46888	196.325	1.5726	275.602	-0.30782	365.035	-0.7696	421.875	-3.71083
50.2248	1.24798	95.5248	-0.90322	196.425	0.1886	275.666	-1.45226	365.125	-1.9617	421.925	-3.42274
50.3248	1.60666	95.5748	-0.72638	196.525	2.0137	275.73	-0.95156	365.215	-5.6572	421.975	-3.02538
50.4249	1.83889	95.6249	-0.74713	196.625	2.0137	275.794	-1.73834	365.305	-3.5114	422.025	-3.25386
50.5249	1.4228	95.6749	-0.41713	196.725	0.3841	275.858	-0.45086	365.395	-0.7696	422.075	-2.51874
50.625	1.23915	95.725	-0.28462	196.825	-0.4611	275.922	-2.66816	365.485	-4.2266	422.125	-2.63795
50.725	1.6599	95.775	0.08019	196.925	0.452	275.986	-0.737	365.575	-1.3656	422.175	-3.04524
50.8251	1.47301	95.8251	0.30169	197.025	-1.4267	276.05	-1.9529	365.665	-1.1272	422.225	-2.70748
50.9251	1.55158	95.8751	0.59837	197.125	-2.5032	276.113	-0.88004	365.755	-3.0346	422.275	-2.0419
51.0252	1.37769	95.9252	0.52452	197.225	-27.5753	276.177	-2.16752	365.845	-4.9419	422.325	-2.84656
51.1252	1.35841	95.9752	0.77042	197.325	-38.5779	276.241	-1.73834	365.936	-2.7961	422.375	-1.09816
51.2253	38.2906	96.0253	0.62026	197.425	-34.0519	276.305	-2.4536	366.026	-3.9882	422.425	-0.04514
51.3253	35.4721	96.0753	1.02189	197.525	-29.2788	276.369	-1.38074	366.116	-4.4651	422.475	0.14361
51.4254	22.448	96.1254	0.88182	197.625	-24.899	276.433	-0.30782	366.206	-3.6306	422.525	0.38202
51.5254	13.1929	96.1754	0.97812	197.726	-19.7909	276.497	-1.38074	366.296	-2.5577	422.575	0.54097
51.6255	6.99947	96.2255	0.68499	197.826	-15.2312	276.561	-2.9543	366.386	-1.1272	422.625	0.00452
51.7255	2.92471	96.2755	0.80009	197.926	-10.1576	276.624	-2.23904	366.476	-0.8888	422.676	0.10387
51.8255	1.02831	96.3256	0.71898	198.026	-10.4854	276.688	-3.24038	366.566	-2.6769	422.726	0.30255
51.9256	-0.26089	96.3756	0.77748	198.126	-7.6745	276.752	-3.88412	366.656	-3.3922	422.776	0.59064
52.0256	-0.87064	96.4257	0.58972	198.226	-6.8877	276.816	-3.38342	366.746	-1.008	422.826	0.97807
52.1257	-1.39645	96.4757	0.70193	198.326	-6.0699	276.88	-3.16886	366.836	-1.2464	422.876	1.08734
52.2257	-0.8969	96.5258	0.61974	198.426	-5.3404	276.944	-2.4536	366.926	-1.3656	422.926	0.81912
52.3258	-0.74511	96.5758	0.62175	198.526	-4.0279	277.008	-2.88278	367.017	39.7835	422.976	0.87873
52.4258	-0.54426	96.6259	0.50037	198.626	-4.2913	277.072	-2.096	367.107	23.8565	423.026	0.81912
52.5259	-0.17117	96.6759	0.73927	198.726	-3.9206	277.135	-2.73968	367.197	13.2225	423.076	0.78933
52.6259	-0.05866	96.726	0.47781	198.826	-4.5071	277.199	-3.38342	367.287	6.41381	423.126	0.81912
52.726	0.40371	96.776	0.55444	198.926	-3.7	277.263	-1.38074	367.377	3.33428	423.176	0.8986
52.826	0.47157	96.8261	0.3606	199.026	-4.0541	277.327	-1.66682	367.467	0.78404	423.226	0.94827
52.9261	0.40022	96.8761	0.59492	199.126	-1.6616	277.391	-2.31056	367.557	-0.00991	423.276	0.72972
53.0261	0.2261	96.9262	0.50629	199.226	-3.4664	277.455	-1.73834	367.647	-1.8425	423.326	0.76945
53.1262	1.14779	96.9762	0.55954	199.326	-1.7319	277.519	-1.23764	367.737	-3.9882	423.376	0.40189
53.2262	0.68078	97.0263	0.26847	199.426	-1.534	277.583	-1.45226	367.827	-2.0809	423.426	1.01781
53.3263	0.90209	97.0763	0.38099	199.526	-3.0933	277.646	0.19282	367.917	-3.869	423.476	0.68005
53.4263	0.54945	97.1264	0.30225	199.626	-4.2103	277.71	-1.38074	368.008	-1.604	423.526	0.67011
53.5264	0.81933	97.1764	0.3811	199.726	-0.6042	277.774	-2.52512	368.098	-4.2266	423.576	0.65024
53.6264	0.7589	97.2265	0.2712	199.827	-2.8203	277.838	-2.02442	368.188	-4.1074	423.627	0.36216
53.7265	0.77425	97.2765	0.4482	199.927	0.1766	277.902	-1.66682	368.278	-3.9882	423.676	0.44163
53.8265	0.92929	97.3266	0.24993	200.027	-2.9288	277.966	-1.16612	368.368	-5.7764	423.727	0.34228
53.9266	0.76005	97.3766	0.39217	200.127	-1.3326	278.03	-0.88004	368.458	-1.1272	423.777	0.01446
54.0266	1.32423	97.4267	0.36456	200.227	-1.3612	278.094	-1.02308	368.548	-3.869	423.827	0.00452
54.1267	-0.30414	97.4767	0.52972	200.327	0.1123	278.157	-0.09326	368.638	-0.5312	423.877	-0.3233
54.2267	-35.681	97.5268	0.21012	200.427	-1.7116	278.221	-2.16752	368.728	-3.0346	423.927	0.03433
54.3268	-24.5014	97.5768	0.38995	200.527	-0.7043	278.285	-1.52378	368.818	-5.5379	423.977	-0.23389
54.4268	-14.6503	97.6269	0.46211	200.627	-1.6055	278.349	-1.80986	368.908	-3.0346	424.027	-0.02528
54.5269	-7.66284	97.6769	0.67737	200.727	-0.3252	278.413	-1.0946	368.998	-4.3459	424.077	0.15354
54.6269	-3.29053	97.727	0.37286	200.827	-2.2373	278.477	-0.45086	369.089	-4.4651	424.127	-0.03521
54.727	-0.39852	97.777	0.43342	200.927	-0.5434	278.541	-1.52378	369.179	-2.4385	424.177	-0.42264
54.827	0.88604	97.8271	0.37863	201.027	-2.3351	278.605	-2.096	369.269	-3.3922	424.227	-0.30343
54.9271	1.81426	97.8771	0.61835	201.127	-0.8009	278.669	-0.16478	369.359	-3.9882	424.277	-0.67099
55.0271	2.20059	97.9272	0.53322	201.227	-3.0921	278.732	-1.30916	369.449	-2.7961	424.327	-0.56172
55.1272	2.63018	97.9772	0.61459	201.327	-0.5148	278.796	3.55456	369.539	-2.6769	424.377	-0.74053
55.2272	2.19757	98.0273	0.55274	201.427	-0.1464	278.86	-1.02308	369.629	-3.1538	424.427	-0.19416
55.3273	2.01579	98.0773	0.67258	201.527	-3.6118	278.924	-0.09326	369.719	-3.9882	424.477	-1.30678
55.4273	1.86982	98.1273	0.68427	201.627	-2.2171	278.988	-0.09326	369.809	-1.7233	424.527	-0.7902
55.5274	2.58927	98.1774	0.74262	201.727	0.3304	279.052	-0.09326	369.899	-1.9617	424.577	-1.62467
55.6274	2.26243	98.2274	0.58066	201.827	-0.3634	279.116	-1.52378	369.99	-1.1272	424.627	-0.95908
55.7275	2.03555	98.2775	0.50866	201.928	-1.0178	279.18	-1.38074	369.919	-40.8126	424.678	-1.30678
55.8275	1.60713	98.3275	0.4569	202.028	-1.8893	279.243	-0.80852	370.17	-16.8271	424.728	-1.02862
55.9276	1.59691	98.3776	0.4979	202.128	1.6751	279.307	0.47896	370.26	-10.6439	424.778	-0.98888
56.0276	1.5904	98.4276	0.36549	202.228	0.9467	279.371	-2.31056	370.35	-8.11775	424.828	-2.49887
56.1277	1.53018	98.4777	0.27722	202.328	0.3352	279.435	-0.88004	370.44	-6.65016	424.878	-3.61149
56.2277	1.54321	98.5277	0.21234	202.428	-0.2477	279.499	-1.23764	370.53	-5.85621	424.928	-3.33333
56.3278	1.04994	98.5778	0.29345	202.528	0.1111	279.563	-2.02442	370.62	-5.01415	424.978	-4.51549
56.4278	1.17197	98.6278	0.31745	202.628	0.2911	279.627	-2.096	370.71	-4.41268	425.028	-4.11813
56.5279	1.32237	98.6779	0.42436	202.728	-1.3266	279.691	-2.52512	370.8	0.0649	425.078	-4.86318
56.6279	1.66386	98.7279	0.30694	202.828	-2.5866	279.754	-1.38074	370.89	-2.6769	425.128	-4.49563
56.728	1.49091	98.778	0.371	202.928	0.4174	279.818	-0.02174	370.98	-1.7233	425.178	-4.6347
56.828	1.54949	98.828	0.25384	203.028	-0.5148	279.882	0.2644	371.071	-1.604	425.228	-4.42608
56.9281	1.27193	98.8781	0.20765	203.128	7.9932	279.946	-1.52378	371.161	-1.3656	425.278	-4.41615
57.0281	0.80841	98.9281	0.28758	203.228	33.4408	280.01	-0.16478	371.251	-0.0543	425.328	-4.03866
57.1282	0.58617	98.9782	0.33974	203.328	38.1257	280.074	-1.16612	371.341	-1.008	425.378	-4.2274
57.2282	1.2596	99.0282	0.19895	203.428	34.9226	280.138	-1.9529	371.431	-1.604	425.428	-3.89958
57.3283	14.8709	99.0783	0.19555	203.528	28.217	280.202	-1.02308	371.521	-3.0346	425.478	-3.77043
57.4283	40.4321	99.1283	0.163	203.628	22.1278	280.265	-1.02308	371.611	-4.8227	425.528	-3.89958
57.5284	29.7357	99.1784	0.07597	203.728	18.2011	280.329	-1.23764	371.701	-2.2001	425.578	-4.02872
57.6284	17.9455	99.2284	-0.04387	203.828	14.5271	280.393	-2.096	371.791	-2.6769	425.628	-3.97905
57.7285	9.99375	99.2785	0.02488	203.929	8.4462	280.457	-1.30916	371.881	-0.6504	425.678	-4.02872
57.8285	5.54545	99.3285	0.05969	204.029	8.0909	280.521	-0.95156	371.971	0.3033	425.729	-4.09826
57.9286	1.81775	99.3786	0.14488	204.129	5.8713	280.585	-1.73834	372.061	-0.7696	425.779	-4.47576
58.0286	0.54085	99.4286	0.16501	204.229	6.0858	280.649	-0.45086	372.152	-4.2266	425.829	-4.138
58.1287	-0.62423	99.4787	0.1801	204.329	4.8842	280.713	-0.66548	372.242	-3.0346	425.879	-4.90293
58.2287	-0.90667	99.5287	0.15157	204.429	1.3067	280.776	-1.45226	372.332	-1.2464	425.929	-4.86318
58.3288	-1.33741	99.5788	0.10435	204.529	2.1913	280.84	-0.95156	372.422	-4.7035	425.979	-4.97246
58.4288	-0.98571	99.6288	0.20899	204.629	-0.0594	280.904	-0.88004	372.512	-2.4385	426.029	-4.56517
58.5289	-0.81717	99.6789	0.16099	204.729	1.8229	280.968	-1.80986	372.602	-3.1538	426.079	-4.15786
58.6289	-1.14935	99.7289	0.25426	204.829	1.0171	281.032	-1.02308	372.692	-4.7035	426.129	-3.91945
58.729	-0.31832	99.779	0.22176	204.929	2.5155	281.096	-1.16612	372.782	-1.7233	426.179	-4.00885
58.829	-0.8532	99.829	0.47127	205.029	1.1303	281.16	-1.23764	372.872	-1.8425	426.229	-3.7903
58.9291	-0.47592	99.8791	0.35509	205.129	2.5751	281.224	-0.95156	372.962	1.0186	426.279	-3.59162
59.0291	-0.47894	99.9291	0.17619	205.229	1.4355	281.287	-1.02308	373.053	-2.9153	426.329	-3.63136
59.1291	0.13289	99.9792	0.18623	205.329	1.0528	281.351	-2.16752	373.143	0.3033	426.379	-3.87971
59.2292	0.08732	100.029	0.33748	205.429	1.2757	281.415	-2.02442	373.233	-1.1272	426.429	-3.24393
59.3292	0.18379	100.079	0.37054	205.529	1.9636	281.479	-1.16612	373.323	-3.6306	426.479	-3.383
59.4293	0.46414	100.129	0.40463	205.629	-0.1869	281.543	-1.16612	373.413	-1.8425	426.529	-3.28366
59.5294	0.39209	100.179	0.23737	205.729	1.0636	281.607	-3.24038	373.503	-4.1074	426.579	-3.01544
59.6294	0.82934	100.229	0.36992	205.829	0.1456	281.671	-5.0285	373.593	-0.8888	426.63	-3.11478
59.7295	0.61267	100.279	0.31142	205.929	-1.0238	281.735	-3.52646	373.683	-4.5843	426.68	-2.55847
59.8295	0.88419	100.329	0.50258	206.03	-0.6578	281.798	-2.88278	373.773	41.9006	426.729	-2.69755
59.9295	0.61524	100.38	0.40746	206.13	1.0755	281.862	-2.66816	373.863	19.574	426.78	-3.23399
60.0296	0.94555	100.43	0.31451	206.23	1.147	281.926	-1.45226	373.953	10.4798	426.83	-2.28032
60.1296	-22.8723	100.48	0.26729	206.33	-1.9524	281.99	-0.52238	374.043	5.86046	426.88	-0.67099
60.2297	-35.2671	100.53	0.42873	206.43	-1.8952	282.054	-0.80852	374.133	2.92528	426.93	-0.12462
60.3297	-20.0614	100.58	0.3537	206.53	0.086	282.118	-1.80986	374.224	1.9148	426.98	-0.55178
60.4298	-11.408	100.63	0.42559	206.63	-1.4768	282.182	-0.95156	374.314	0.95245	427.03	0.25288
60.5298	-5.62557	100.68	0.24308	206.73	0.4639	282.246	-1.30916	374.404	0.35098	427.08	-0.01534
60.6299	-1.81046	100.73	0.44305	206.83	-1.0441	282.309	-0.30782	374.494	-0.05802	427.13	0.43169
60.7299	-0.11491	100.78	0.40335	206.93	-1.3326	282.373	-0.45086	374.584	-2.2001	427.18	-0.06501
60.83	1.02784	100.83	0.63761	207.03	0.7417	282.437	-0.88004	374.674	-3.7498	427.23	0.47143
60.93	2.24059	100.88	0.56351	207.13	-0.988	282.501	-1.02308	374.764	-4.5843	427.28	0.56083
61.0301	1.6871	100.93	0.6405	207.23	-3.141	282.565	-1.30916	374.854	-2.3193	427.33	0.88866
61.1301	2.15713	100.98	0.54646	207.33	-2.5091	282.629	-1.9529	374.944	-5.2995	427.38	0.47143
61.2302	1.91979	101.03	0.72444	207.43	-0.2775	282.693	-1.16612	375.034	-1.7233	427.43	0.40189
61.3302	1.74289	101.08	0.6372	207.53	0.4163	282.757	-1.30916	375.125	-1.3656	427.48	0.37209
61.4303	1.94072	101.13	0.34191	207.63	-1.7474	282.821	-2.02442	375.215	-5.4187	427.53	0.15354
61.5303	1.86703	101.18	0.12845	207.73	-0.7067	282.884	-2.59664	375.305	-2.0809	427.58	0.03433
61.6304	1.64666	101.23	-0.37546	207.831	-0.2644	282.948	-0.59396	375.395	-4.1074	427.63	0.16348
61.7304	1.23915	101.281	-1.06992	207.93	-1.3552	283.012	-1.80986	375.485	-3.7498	427.68	0.31248
61.8305	1.55669	101.331	-1.51435	208.031	-22.6031	283.076	-0.52238	375.575	-3.7498	427.731	0.76945
61.9305	1.45464	101.381	-1.76958	208.131	-33.103	283.14	-1.16612	375.665	-4.2266	427.781	0.69992
62.0306	1.38002	101.431	-1.92387	208.231	-38.7434	283.204	-1.73834	375.755	-1.8425	427.831	0.68005
62.1306	1.00994	101.481	-2.07976	208.331	-30.6926	283.268	-0.2363	375.845	-3.0346	427.881	0.71978
62.2307	1.25241	101.531	-1.78508	208.431	-27.2522	283.332	-1.80986	375.935	-3.6306	427.931	0.68998
62.3307	1.28076	101.581	-1.94848	208.531	-19.5251	283.395	-1.73834	376.025	-3.6306	427.981	0.63038
62.4308	1.53949	101.631	-1.79579	208.631	-15.1215	283.459	1.55182	376.115	-4.9419	428.031	0.61051
62.5308	1.20941	101.681	-1.83431	208.731	-11.3628	283.523	-0.37934	376.206	-2.3193	428.081	0.5211
62.6309	1.33423	101.731	-1.73054	208.831	-11.5845	283.587	-1.45226	376.296	-2.2001	428.131	0.67011
62.7309	0.90115	101.781	-1.80913	208.931	-8.1764	283.651	-0.52238	376.386	-2.2001	428.181	0.21314
62.831	1.50485	101.831	-1.51034	209.031	-6.8412	283.715	-1.66682	376.476	-40.5643	428.231	0.15354
62.931	1.6427	101.881	-1.58733	209.131	-5.3749	283.779	2.19556	376.566	-11.26	428.281	-0.11468
63.0311	38.2723	101.931	-1.42207	209.231	-5.6324	283.843	0.19282	376.656	-7.5645	428.331	-0.01534
63.1311	34.4563	101.981	-1.53619	209.331	-2.446	283.906	-0.52238	376.746	-7.0877	428.381	0.00452
63.2312	21.8433	102.031	-1.43469	209.431	-2.2922	283.97	-1.38074	376.836	-7.4453	428.431	-0.24382
63.3312	12.3991	102.081	-1.46636	209.531	-3.1147	284.034	0.04978	376.926	-2.7961	428.481	-0.43257
63.4313	6.35486	102.131	-0.99443	209.631	-3.5439	284.098	-0.88004	377.016	-3.0346	428.531	-0.63126
63.5313	2.58207	102.181	-1.0244	209.731	-3.1529	284.162	0.2644	377.107	-3.0346	428.581	-0.34317
63.6314	0.29119	102.231	-0.92258	209.831	-3.6273	284.226	-0.737	377.197	-3.7498	428.631	-0.40278
63.7314	-0.60842	102.281	-0.98541	209.931	-3.3639	284.29	-1.73834	377.287	-3.0346	428.682	-0.19416
63.8315	-0.7816	102.332	-0.70882	210.031	-2.4329	284.354	-1.02308	377.377	-4.2266	428.731	-0.34317
63.9315	-1.10286	102.382	-0.86006	210.132	-0.8295	284.418	-0.2363	377.467	-3.6306	428.782	-0.24382
64.0316	-1.29022	102.432	-0.59408	210.232	-1.1335	284.481	-0.37934	377.557	-2.9153	428.832	-0.22396
64.1316	-0.99941	102.482	-0.77494	210.332	-0.1214	284.545	-0.59396	377.647	-1.9617	428.882	0.16348
64.2317	-0.81042	102.532	-0.57636	210.432	-3.4032	284.609	-0.95156	377.737	-3.0346	428.932	0.21314
64.3317	-0.39201	102.582	-0.86043	210.532	-2.0252	284.673	0.55048	377.827	-2.4385	428.982	-0.11468
64.4318	-0.21859	102.632	-0.63883	210.632	-0.9594	284.737	-0.88004	377.917	-4.1074	429.032	-0.15442
64.5318	-0.30482	102.682	-0.80002	210.732	-1.2324	284.801	-0.16478	378.007	-3.6306	429.082	0.29262
64.6319	-0.20116	102.732	-0.58306	210.832	-2.8394	284.865	-0.80852	378.097	-7.3261	429.132	-1.01868
64.7319	0.09918	102.782	-0.77788	210.932	-1.4375	284.928	0.2644	378.188	-4.2266	429.182	-0.78027
64.832	-0.074	102.832	-0.59516	211.032	-2.6999	284.992	0.55048	378.278	-2.4385	429.232	-1.88295
64.932	0.39185	102.882	-0.73596	211.132	0.0765	285.056	-0.95156	378.368	-2.3193	429.282	-3.83997
65.0321	0.30094	102.932	-0.57286	211.232	-0.2299	285.12	-0.02174	378.458	-2.5577	429.332	-4.87312
65.1321	0.56107	102.982	-0.70089	211.332	-0.9594	285.184	-1.38074	378.548	-4.5843	429.382	-3.47241
65.2322	0.04571	103.032	-0.52064	211.432	-2.6605	285.248	-0.30782	378.638	-5.1803	429.432	-4.06846
65.3322	0.87025	103.082	-0.6789	211.532	0.514	285.312	-1.52378	378.728	-3.7498	429.482	-3.22406
65.4323	1.10573	103.132	-0.47249	211.632	-1.5114	285.376	-1.02308	378.818	-1.7233	429.532	-3.33333
65.5323	0.46972	103.182	-0.51446	211.732	-0.4707	285.439	-0.09326	378.908	-3.5114	429.582	-3.44261
65.6324	0.65918	103.232	-0.52239	211.832	-1.3993	285.503	0.40744	378.998	-4.3459	429.632	-3.47241
65.7324	0.91999	103.282	-0.87026	211.933	-0.6292	285.567	1.19422	379.089	-2.9153	429.683	-2.97571
65.8325	1.00181	103.332	-0.64707	212.032	0.489	285.631	0.83656	379.178	-0.7696	429.733	-3.05518
65.9325	-15.4239	103.382	-0.63579	212.133	1.0111	285.695	-1.02308	379.269	-1.7233	429.783	-2.37966
66.0326	-36.8397	103.433	-0.52347	212.233	-2.0991	285.759	-0.52238	379.359	-0.7696	429.833	-2.55847
66.1326	-22.0206	103.483	-0.83627	212.333	1.2304	285.823	-1.30916	379.449	-2.0809	429.883	-1.85315
66.2327	-12.4863	103.533	-0.76824	212.433	-0.5482	285.887	-1.45226	379.539	0.8994	429.933	-2.61808
66.3327	-6.41825	103.583	-0.90672	212.533	-1.894	285.95	0.04978	379.629	-4.3459	429.983	-2.11144
66.4328	-2.41554	103.633	-0.76783	212.633	-2.2457	286.014	-0.30782	379.719	-1.604	430.033	-2.60814
66.5328	0.09081	103.683	-0.96136	212.733	0.52	286.078	0.33592	379.809	-3.273	430.083	-2.29025
66.6329	1.14176	103.733	-0.88515	212.833	-1.7426	286.142	-0.52238	379.899	-1.7233	430.133	-2.4492
66.7329	2.03835	103.783	-1.04525	212.933	-1.6485	286.206	-1.02308	379.989	-3.6306	430.183	-1.83328
66.833	2.03765	103.833	-0.82412	213.033	-2.6474	286.27	-2.66816	380.079	-3.1538	430.233	-1.77368
66.933	2.18735	103.883	-1.01987	213.133	-0.0963	286.334	-1.02308	380.17	-2.6769	430.283	-1.03856
67.0331	1.97418	103.933	-0.90605	213.233	0.4306	286.398	-1.23764	380.26	0.7801	430.333	-1.25711
67.1331	2.51837	103.983	-1.06915	213.333	-1.6532	286.461	-1.38074	380.35	39.9759	430.383	-0.65112
67.2332	1.87097	104.033	-0.89282	213.433	-1.1478	286.525	-1.02308	380.44	23.1107	430.433	-1.6346
67.3332	1.85934	104.083	-0.89776	213.533	-0.7615	286.589	-2.38208	380.53	12.2842	430.483	-1.37632
67.4332	1.59249	104.133	-0.90456	213.633	-2.4007	286.653	-2.8112	380.62	7.52052	430.533	-2.14124
67.5333	1.07899	104.183	-1.12564	213.733	-2.1301	286.717	-1.9529	380.71	3.50269	430.583	-1.6644
67.6333	1.52159	104.233	-1.07471	213.833	-2.7511	286.781	0.9796	380.8	2.29975	430.633	-1.575
67.7334	1.02344	104.283	-1.15675	213.934	-0.2573	286.845	-1.38074	380.89	1.26521	430.683	-1.75381
67.8334	1.59668	104.334	-0.99494	214.034	0.0848	286.909	1.62334	380.98	1.52986	430.733	-2.479
67.9335	1.16128	104.383	-1.04113	214.134	31.7504	286.973	-0.09326	381.07	0.51939	430.784	-2.06177
68.0335	1.65177	104.434	-0.9678	214.234	38.3177	287.036	0.76504	381.16	-0.61138	430.834	-2.31012
68.1336	1.21731	104.484	-0.94638	214.334	37.7431	287.1	-1.88138	381.25	-1.9617	430.884	-1.51539
68.2336	1.02042	104.534	-0.87433	214.434	30.0278	287.164	-0.95156	381.341	-1.4848	430.934	-1.37632
68.3337	0.59688	104.584	-0.89246	214.534	28.1086	287.228	-0.59396	381.431	-2.3193	430.984	-1.12796
68.4337	0.94115	104.634	-0.88288	214.634	20.6365	287.292	1.19422	381.521	-3.273	431.034	-0.24382
68.5338	1.44534	104.684	-0.66993	214.734	17.1389	287.356	-1.23764	381.611	-2.5577	431.084	1.16682
68.6338	0.89534	104.734	-0.60602	214.834	11.4789	287.42	-0.02174	381.701	-2.7961	431.134	1.49464
68.7339	1.21544	104.784	-0.74713	214.934	10.3166	287.484	-1.80986	381.791	-2.2001	431.184	0.58071
68.8339	0.68219	104.834	-0.61128	215.034	7.2136	287.547	-0.02174	381.881	-3.7498	431.234	0.68005
68.934	1.07248	104.884	-0.66545	215.134	8.9683	287.611	1.19422	381.971	-2.7961	431.284	1.75293
69.034	0.80562	104.934	-0.71644	215.234	6.7606	287.675	-0.95156	382.061	-2.4385	431.334	1.73306
69.1341	1.12431	104.984	-0.60572	215.334	4.8926	287.739	0.33592	382.151	-2.9153	431.384	1.18668
69.2341	0.64175	105.034	-0.49072	215.434	3.6075	287.803	-0.52238	382.242	-5.1803	431.434	1.02774
69.3342	0.44043	105.084	-0.47975	215.534	2.0017	287.867	-0.45086	382.332	-5.0611	431.484	-0.23389
69.4342	0.59758	105.134	-0.39962	215.634	2.0625	287.931	-0.16478	382.422	-3.6306	431.534	0.9284
69.5343	0.81026	105.184	-0.49196	215.734	0.7345	287.995	-0.80852	382.512	-39.4883	431.584	0.93833
69.6343	0.61593	105.234	-0.4729	215.834	-1.6353	288.058	0.40744	382.602	-15.0467	431.634	0.73965
69.7344	0.74147	105.284	-0.57935	215.935	0.4115	288.122	-1.52378	382.692	-11.4138	431.684	1.19662
69.8344	0.96322	105.335	-0.571	216.035	2.4166	288.186	-0.88004	382.782	-8.45457	431.735	0.88866
69.9345	0.9265	105.385	-0.53547	216.135	1.2471	288.25	-0.737	382.872	-6.77045	431.784	1.08734
70.0345	1.07342	105.435	-0.6395	216.235	-0.6852	288.314	-1.16612	382.962	-6.26521	431.835	1.26616
70.1346	0.90139	105.485	-0.78246	216.335	0.2756	288.378	-0.95156	383.052	-2.7961	431.885	0.83899
70.2346	1.28053	105.535	-0.82041	216.435	1.898	288.442	-0.66548	383.142	-2.3193	431.935	0.35222
70.3347	1.0046	105.585	-0.64382	216.535	-0.2132	288.506	-0.2363	383.232	-0.4119	431.985	0.85886
		105.635	-0.68178	216.635	0.0157	288.57	0.2644	383.323	-1.3656	432.035	0.50123
		105.685	-0.78653	216.735	-0.3884	288.633	5.4142	383.413	-5.0611	432.085	0.41182
		105.735	-0.86413	216.835	0.4735	288.697	0.1213	383.503	-2.7961	432.135	0.42176
		105.785	-0.73951	216.935	0.5927	288.761	-0.45086	383.593	-5.1803	432.185	0.01446
		105.835	-0.73163	217.035	0.3316	288.825	0.1213	383.683	-3.869	432.235	0.084
		105.885	-0.60258	217.135	1.7824	288.889	-1.23764	383.773	-3.273	432.285	0.4913
		105.935	-0.73596	217.235	0.5843	288.953	-0.95156	383.863	-2.3193	432.335	0.43169
		105.985	-0.62044	217.335	0.34	289.017	-0.59396	383.953	-2.4385	432.385	0.13367
		106.035	-0.65145	217.435	0.8979	289.081	-0.16478	384.043	-1.7233	432.435	0.48137
		106.085	-0.741	217.535	0.6904	289.144	-0.88004	384.133	-3.273	432.485	-0.2935
		106.135	-0.74419	217.635	1.1875	289.208	0.1213	384.224	0.5417	432.535	-1.18757
		106.185	-0.57373	217.735	-0.2048	289.272	-1.16612	384.314	-1.7233	432.585	-0.30343
		106.235	-0.65484	217.835	-1.6234	289.336	-1.0946	384.404	-4.1074	432.635	-0.22396
		106.285	-0.63358	217.935	-0.0975	289.4	-0.66548	384.494	-1.8425	432.685	-0.26369
		106.335	-0.77453	218.036	0.973	289.464	-1.52378	384.584	-1.8425	432.736	-0.16435
		106.385	-0.78642	218.136	-0.5672	289.528	-0.52238	384.674	-1.3656	432.786	0.24294
		106.436	-1.15721	218.236	-1.3182	289.592	-0.37934	384.764	0.1841	432.836	0.53103
		106.486	-1.17503	218.336	2.0816	289.655	-1.52378	384.854	-4.3459	432.886	0.43169
		106.536	-1.32365	218.436	0.3352	289.719	-1.88138	384.944	-1.1272	432.936	0.65024
		106.586	-0.7944	218.536	-8.379	289.783	-1.0946	385.034	0.3033	432.986	0.1138
		106.636	-0.47197	218.636	-29.0964	289.847	0.04978	385.124	-1.2464	433.036	0.65024
		106.686	-0.11828	218.736	-40.5643	289.911	-0.37934	385.214	-1.7233	433.086	1.01781
		106.736	0.09296	218.836	-32.3723	289.975	-2.096	385.305	-1.604	433.136	0.80919
		106.786	0.46669	218.936	-28.9045	290.039	-1.16612	385.395	-1.2464	433.186	0.33235
		106.836	0.68072	219.036	-24.2231	290.103	-1.16612	385.485	-0.5312	433.236	0.82906
		106.886	0.95989	219.136	-17.9169	290.166	-1.30916	385.575	-1.8425	433.286	0.38202
		106.936	0.94897	219.236	-14.8342	290.23	-1.02308	385.665	-1.1272	433.336	-0.26369
		106.986	1.14291	219.336	-9.558	290.294	-0.95156	385.755	-1.9617	433.386	-0.19416
		107.036	1.0309	219.436	-10.4962	290.358	-1.88138	385.845	-0.5312	433.436	-2.0717
		107.086	1.2062	219.536	-6.7196	290.422	0.33592	385.935	-3.0346	433.486	-2.98564
		107.136	1.10661	219.636	-5.9328	290.486	-1.38074	386.025	-1.3656	433.536	-3.54195
		107.186	1.15527	219.736	-7.1965	290.55	-1.66682	386.115	-1.2464	433.586	-3.61149
		107.236	0.97286	219.836	-5.8804	290.613	-0.737	386.206	-1.9617	433.636	-4.26714
		107.286	1.09332	219.936	-3.7108	290.677	-0.80852	386.296	-1.7233	433.686	-4.40622
		107.336	0.82517	220.036	-3.464	290.741	-2.16752	386.386	-0.6504	433.736	-4.41615
		107.386	0.95371	220.137	-1.8678	290.805	-1.38074	386.476	-2.3193	433.786	-4.52543
		107.436	0.78464	220.237	-4.407	290.869	-2.16752	386.566	40.3368	433.837	-4.62477
		107.487	0.85946	220.337	-0.3896	290.933	-1.23764	386.656	21.7874	433.887	-4.68438
		107.537	0.62916	220.437	-2.3673	290.997	-0.80852	386.746	12.6932	433.937	-4.87312
		107.587	0.73232	220.537	-2.7702	291.061	-1.80986	386.836	5.78828	433.987	-4.45589
		107.637	0.55614	220.637	-3.6667	291.125	-0.16478	386.926	3.74328	434.037	-4.42608
		107.687	0.67778	220.737	-1.5877	291.188	0.1213	387.016	2.61251	434.087	-4.2274
		107.737	0.39258	220.837	-1.8261	291.252	-0.66548	387.106	1.36145	434.137	-3.95918
		107.787	0.5754	220.937	-1.1692	291.316	1.19422	387.196	0.44721	434.187	-4.02872
		107.837	0.28448	221.037	-0.938	291.38	-1.38074	387.287	-3.869	434.237	-3.77043
		107.887	0.35844	221.137	-1.5722	291.444	-2.16752	387.377	-0.6504	434.287	-3.74063
		107.937	0.10131	221.237	-2.1944	291.508	-1.30916	387.467	-4.4651	434.337	-3.83997
		107.987	0.28392	221.337	-1.168	291.572	-0.737	387.557	-2.5577	434.387	-3.72076
		108.037	0.16084	221.437	-2.8477	291.636	-1.30916	387.647	-1.2464	434.437	-3.63136
		108.087	0.32574	221.537	-0.6411	291.699	-0.737	387.737	-5.1803	434.487	-3.55188
		108.137	0.11217	221.637	-0.69	291.763	-0.52238	387.827	-0.7696	434.537	-3.3532
		108.187	0.13014	221.737	-1.4649	291.827	-0.95156	387.917	-4.3459	434.587	-3.44261
		108.237	-0.10659	221.837	-2.3911	291.891	-0.37934	388.007	-3.0346	434.637	-3.16445
		108.287	0.10877	221.937	0.2744	291.955	-1.23764	388.097	-3.869	434.687	-3.30353
		108.337	0.03539	222.037	-0.9833	292.019	-1.80986	388.188	-1.604	434.737	-2.27038
		108.388	0.16635	222.137	-2.9371	292.083	-1.73834	388.277	-1.8425	434.788	-2.92604
		108.438	-0.14867	222.238	-1.6008	292.147	-2.88278	388.368	-4.3459	434.837	-2.16111
		108.488	-0.01487	222.338	0.4604	292.211	-0.02174	388.458	-2.0809	434.888	-1.98229
		108.538	-0.08125	222.438	-2.018	292.274	-3.24038	388.548	-1.4848	434.938	-1.40612
		108.588	0.17304	222.538	0.2374	292.338	-1.5953	388.638	-0.7696	434.988	-1.54519
		108.638	-0.09933	222.638	-0.8498	292.402	-1.88138	388.728	-3.273	435.038	-1.6644
		108.688	0.05686	222.738	0.5271	292.466	-0.30782	388.818	-1.3656	435.088	-1.77368
		108.738	-0.02512	222.838	0.5068	292.53	-1.16612	388.908	-4.1074	435.138	-1.37632
		108.788	0.17428	222.938	-3.1219	292.594	-0.66548	388.998	-1.3656	435.188	-1.84322
		108.838	-0.00195	223.038	-0.8819	292.658	-1.38074	389.088	-1.1272	435.238	-1.54519
		108.888	0.12371	223.138	0.3447	292.722	-1.9529	389.178	-3.0346	435.288	-1.99223
		108.938	0.06907	223.238	0.1373	292.785	-1.02308	389.268	-4.1074	435.338	0.26282
		108.988	0.24411	223.338	-0.3121	292.849	-2.52512	389.359	-1.1272	435.388	0.71978
		109.038	-0.0227	223.438	-0.0582	292.913	-1.23764	389.449	-0.7696	435.438	1.43504
		109.088	0.16666	223.538	-0.86329	292.977	-0.80852	389.539	-38.9089	435.488	1.19662
		109.138	-0.07796	223.638	-0.0153	293.041	-0.59396	389.629	-14.1084	435.538	1.66352
		109.188	0.06547	223.738	0.6559	293.105	2.98234	389.719	-10.7642	435.588	0.8986
		109.238	0.01216	223.838	-0.6256	293.169	-0.45086	389.809	-7.39598	435.638	1.26616
		109.288	0.2095	223.938	-0.8521	293.233	-0.52238	389.899	-5.39909	435.688	1.62378
		109.338	0.13395	224.038	-2.1849	293.296	-2.8112	389.989	-3.7498	435.738	2.12049
		109.388	0.19555	224.138	0.5235	293.36	-0.80852	390.079	-2.4385	435.788	1.38537
		109.439	0.11892	224.239	-1.6151	293.424	0.1213	390.169	-1.1272	435.839	1.71319
		109.489	0.3399	224.339	-1.7855	293.488	-0.09326	390.259	-3.273	435.889	1.22642
		109.539	0.26054	224.439	-1.1728	293.552	-2.096	390.349	-1.4848	435.939	1.27609
		109.589	0.39799	224.539	-1.838	293.616	-1.52378	390.44	-1.7233	435.989	0.80919
		109.639	0.31976	224.639	-2.1936	293.68	-3.02582	390.53	-0.7696	436.039	1.18668
		109.689	0.44619	224.739	-0.721	293.744	-0.09326	390.62	-0.6504	436.089	0.81912
		109.739	0.35586	224.839	0.0384	293.807	-0.2363	390.71	-2.2001	436.139	1.28603
		109.789	0.42024	224.939	0.2982	293.871	-0.2363	390.8	-2.4385	436.189	1.10722
		109.839	0.52849	225.039	0.2184	293.935	-2.88278	390.89	0.5417	436.239	1.15688
		109.889	0.54085	225.139	-2.4412	293.999	0.622	390.98	-1.1272	436.289	0.93833
		109.939	0.28938	225.239	0.1194	294.063	-0.45086	391.07	-1.3656	436.339	1.02774
		109.989	0.40252	225.339	-0.6006	294.127	-1.5953	391.16	-0.8888	436.389	0.31248
		110.039	0.4139	225.439	1.1804	294.191	-2.4536	391.25	-1.3656	436.439	0.94827
		110.089	0.48734	225.539	-1.0691	294.255	-1.38074	391.341	2.0914	436.489	0.61051
		110.139	0.4172	225.639	-1.143	294.318	-0.66548	391.431	1.257	436.539	0.56083
		110.189	0.32857	225.739	0.7131	294.382	-0.66548	391.521	-1.3656	436.589	0.58071
		110.239	0.24818	225.839	-0.0665	294.446	-2.59664	391.611	-2.2001	436.639	0.26282
		110.289	0.43672	225.939	-1.9286	294.51	-2.16752	391.701	-2.5577	436.689	0.16348
		110.339	0.30622	226.04	0.7047	294.574	-2.38208	391.791	-1.008	436.739	1.41517
		110.389	0.35839	226.139	0.8359	294.638	-2.02442	391.881	-0.0543	436.789	0.68998
		110.439	0.17531	226.24	0.5665	294.702	-2.31056	391.971	-1.3656	436.839	1.00788
		110.49	0.34175	226.34	31.965	294.766	-1.02308	392.061	1.0186	436.89	0.54097
		110.54	0.36714	226.44	39.8268	294.829	-3.45494	392.151	-1.3656	436.94	0.24294
		110.59	0.3982	226.54	38.3343	294.893	-1.23764	392.241	-1.9617	436.99	-0.05508
		110.64	0.21795	226.64	30.6441	294.957	-1.16612	392.331	-1.4848	437.04	-0.04514
		110.69	0.22696	226.74	26.1595	295.021	-2.4536	392.422	-2.5577	437.09	-0.37297
		110.74	0.32156	226.84	17.8232	295.085	-3.02582	392.512	-2.3193	437.14	-0.42264
		110.79	0.29927	226.94	15.2912	295.149	-2.59664	392.602	0.0649	437.19	-0.62133
		110.84	0.13339	227.04	11.3227	295.213	-4.24172	392.692	-1.1272	437.24	-0.43257
		110.89	0.08591	227.14	9.016	295.277	-1.9529	392.782	-1.9617	437.29	-0.26369
		110.94	0.16326	227.24	7.837	295.34	-3.02582	392.872	-1.8425	437.34	-0.17428
		110.99	0.68628	227.34	5.671	295.404	-1.52378	392.962	-3.7498	437.39	-0.91934
		111.04	1.1339	227.44	3.977	295.468	-1.52378	393.052	-1.9617	437.44	-0.45244
		111.09	1.32048	227.54	5.6352	295.532	-0.37934	393.142	-1.008	437.49	-0.89948
		111.14	1.18777	227.64	3.3059	295.596	-2.31056	393.232	-1.3656	437.54	-0.87961
		111.19	0.9483	227.74	2.1972	295.66	-2.31056	393.323	0.0649	437.59	-1.47566
		111.24	0.99125	227.84	-0.1786	295.724	-2.096	393.413	-0.8888	437.64	-1.28691
		111.29	1.22685	227.94	2.8386	295.788	-1.30916	393.503	-3.3922	437.69	-1.62467
		111.34	1.15563	228.04	3.1116	295.851	-2.9543	393.593	-4.4651	437.74	-1.45578
		111.39	0.72439	228.141	-0.1619	295.915	-2.59664	393.683	-1.4848	437.791	-2.42933
		111.441	0.37131	228.24	-1.5757	295.979	-3.38342	393.773	-1.604	437.841	-3.57175
		111.49	0.29942	228.34	1.0302	296.043	-5.31464	393.863	-2.9153	437.891	-4.05852
		111.541	0.21332	228.44	2.6788	296.107	-3.24038	393.953	-2.6769	437.941	-4.26714
		111.591	-0.04721	228.541	1.8742	296.171	-1.23764	394.043	1.1378	437.991	-4.96253
		111.641	-0.08059	228.641	2.1126	296.235	-2.52512	394.133	-3.1538	438.041	-4.68438
		111.691	-0.10386	228.74	0.4532	296.299	-1.80986	394.223	-1.604	438.091	-5.18108
		111.741	0.01016	228.84	0.1266	296.363	-2.02442	394.313	-2.6769	438.141	-5.0122
		111.791	0.02906	228.94	1.0814	296.426	-2.096	394.404	-2.5577	438.191	-4.62477
		111.841	0.07571	229.041	0.6094	296.49	-1.38074	394.494	-0.5312	438.241	-4.64463
		111.891	-0.09495	229.141	1.8956	296.554	0.76504	394.584	-1.2464	438.291	-4.44595
		111.941	-0.04608	229.24	0.1528	296.618	-1.45226	394.674	-0.1735	438.341	-4.08833
		111.991	-0.18636	229.34	1.7132	296.682	-1.73834	394.764	-2.7961	438.391	-4.28701
		112.041	0.09729	229.44	-1.1394	296.746	-2.8112	394.854	-3.7498	438.441	-4.25721
		112.091	0.23417	229.541	-22.7962	296.81	-1.30916	394.944	-2.5577	438.491	-4.06846
		112.141	0.36503	229.641	-35.033	296.874	-1.30916	395.034	-1.9617	438.541	-4.11813
		112.191	0.3004	229.74	-39.4883	296.937	-1.52378	395.124	-1.008	438.591	-4.15786
		112.241	0.55228	229.84	-30.5126	297.001	-2.38208	395.214	-2.0809	438.641	-3.58169
		112.291	-0.1704	229.94	-23.3565	297.065	-2.4536	395.305	-1.4848	438.691	-3.92938
		112.341	-0.75454	230.041	-21.7543	297.129	-2.9543	395.395	-2.7961	438.741	-3.83997
		112.391	-1.30537	230.141	-15.8928	297.193	-0.88004	395.485	-1.7233	438.791	-4.11813
		112.442	-1.7687	230.24	-14.4277	297.257	-1.02308	395.575	-2.4385	438.841	-4.24728
		112.492	-2.1931	230.34	-10.3102	297.321	0.2644	395.665	-4.3459	438.892	-4.71418
		112.542	-2.33823	230.44	-9.6593	297.385	-3.95564	395.755	-3.1538	438.942	-4.56517
		112.592	-2.68707	230.541	-7.3526	297.448	-1.16612	395.845	-5.1803	438.992	-3.83004
		112.642	-2.58835	230.641	-8.0035	297.512	-2.31056	395.935	-2.0809	439.042	-3.22406
		112.692	-2.51198	230.74	-5.7421	297.576	-1.73834	396.025	-4.4651	439.092	-3.64129
		112.742	-2.19202	230.84	-3.6142	297.64	-3.38342	396.115	-2.9153	439.142	-3.65123
		112.792	-2.09804	230.94	-2.1122	297.704	-2.096	396.205	-2.7961	439.192	-3.57175
		112.842	-2.07795	231.041	-0.8152	297.768	-3.52646	396.295	-6.3724	439.242	-3.46248
		112.892	-2.28049	231.141	-2.3828	297.832	-1.23764	396.386	-2.7961	439.292	-3.67109
		112.942	-1.98999	231.24	-2.924	297.896	-2.88278	396.476	-3.273	439.342	-3.41281
		112.992	-1.93983	231.34	0.3924	297.959	-1.23764	396.566	-1.3656	439.392	-3.3234
		113.042	-1.76695	231.44	-1.2276	298.023	-3.09734	396.656	-2.5577	439.442	-3.383
		113.092	-2.0143	231.541	-0.9582	298.087	2.26708	396.746	-1.2464	439.492	-3.08498
		113.142	-1.80419	231.641	-0.901	298.151	-1.23764			439.542	-3.10485
		113.192	-1.84188	231.74	-1.3719	298.215	0.622			439.592	-3.06511
		113.242	-1.4954	231.84	0.1731	298.279	-0.52238			439.642	-3.08498
		113.292	-1.67997	231.94	-1.0703	298.343	-0.737			439.692	-2.70748
		113.342	-1.56225	232.041	-2.30682	298.407	-1.38074			439.742	-3.20419
		113.392	-1.68548	232.141	-1.25955	298.47	-1.5953			439.792	-3.42274
		113.442	-1.52064	232.24	-2.02378	298.534	-1.73834			439.842	-3.49228
		113.493	-1.72174	232.34	-1.23125	298.598	-1.5953			439.892	-2.77702
		113.543	-1.53835	232.44	-0.46703	298.662	-0.30782			439.943	-1.1677
		113.593	-1.66967	232.541	0.0789	298.726	-0.37934			439.993	-0.62133
		113.643	-1.56601	232.641	-1.2086	298.79	-2.52512			440.043	-0.21402
		113.693	-1.62956	232.74	-0.5231	298.854	-2.8112			440.093	0.12373
		113.743	-1.4317	232.84	-1.9691	298.918	-3.09734			440.143	0.06413
		113.793	-1.66802	232.94	-2.2362	298.981	-2.096			440.193	0.06413
		113.843	-1.5761	233.041	0.9658	299.045	-1.30916			440.243	-0.22396
		113.893	-1.71623	233.141	0.3912	299.109	-2.31056			440.293	-0.31337
		113.943	-1.43489	233.24	-0.0117	299.173	-1.5953			440.343	0.13367
		113.993	-1.50524	233.34	-0.9594	299.237	-2.02442			440.393	0.28268
		114.043	-1.23863	233.44	0.4294	299.301	-3.3119			440.443	0.44163
		114.093	-1.34188	233.541	-0.8045	299.365	-2.9543			440.493	0.17341
		114.143	-1.19233	233.641	-2.2314	299.429	-2.4536			440.543	0.63038
		114.193	-1.33483	233.74	0.3304	299.492	-1.88138			440.593	0.56083
		114.243	-1.17668	233.84	-1.4172	299.556	-2.66816			440.643	0.27275
		114.293	-1.16319	233.94	-1.9262	299.62	-3.09734			440.693	0.69992
		114.343	-0.98248	234.041	-1.11803	299.684	-2.66816			440.743	-0.18423
		114.393	-1.13816	234.141	-0.89159	299.748	-2.52512			440.793	-0.09482
		114.443	-0.90235	234.24	-0.6459	299.812	-1.80986			440.844	-0.19416
		114.493	-1.02656	234.34	-1.2622	299.876	-0.737			440.894	-0.54185
		114.543	-0.98917	234.44	-1.7343	299.94	-2.88278			440.944	-0.64119
		114.594	-1.11823	234.541	-0.9199	300.003	-0.95156			440.994	-0.72067
		114.644	-0.93556	234.641	-1.3826	300.067	-1.45226			441.044	-0.97895
		114.694	-1.09042	234.74	-0.0797	300.131	-2.31056			441.094	-0.65112
		114.744	-0.85085	234.84	17.8053	300.195	-3.09734			441.144	-1.21737
		114.794	-1.00627	234.94	37.6799	300.259	-2.16752			441.194	-1.26704
		114.844	-0.95642	235.041	38.9101	300.323	-1.0946			441.244	-1.47566
		114.894	-1.12008	235.141	32.1259	300.387	-2.096			441.294	-0.98888
		114.944	-0.91476	235.24	27.6329	300.451	-1.9529			441.344	-1.89289
		114.994	-0.97434	235.34	17.183	300.514	-2.38208			441.394	-1.575
		115.044	-0.78349	235.44	15.9898	300.578	-2.52512			441.444	-1.88295
		115.094	-1.1243	235.541	11.3847	300.642	-0.45086			441.494	-1.35645
		115.144	-1.09516	235.641	9.1114	300.706	-2.4536			441.544	-2.0717
		115.194	-0.80785	235.74	5.6781	300.77	-1.80986			441.594	-1.575
		115.244	-0.47084	235.84	7.3495	300.834	-2.096			441.644	-1.78362
		115.294	-0.77901	235.94	2.2545	300.898	-1.38074			441.694	-1.14783
		115.344	-0.94097	236.041	2.0661	300.962	-0.737			441.744	-1.86308
		115.394	-1.18152	236.141	-0.2632	301.026	-2.52512			441.794	-1.79355
		115.444	-1.01724	236.24	-0.2251	301.089	-3.88412			441.844	-1.64453
		115.495	-1.07389	236.34	0.5116	301.153	-2.9543			441.894	-1.31671
		115.544	-1.00529	236.44	1.2853	301.217	-3.66956			441.945	-1.33657
		115.595	-1.12121	236.541	-1.6365	301.281	-2.52512			441.995	-1.65447
		115.645	-1.07008	236.641	-0.4778	301.345	-0.88004			442.045	-1.79355
		115.695	-1.34817	236.74	0.2899	301.409	-1.9529			442.095	-1.58493
		115.745	-1.32257	236.84	-0.7842	301.473	-2.31056			442.145	-1.77368
		115.795	-1.40116	236.94	-0.1047	301.537	-2.52512			442.195	-3.25386
		115.845	-1.20799	237.041	-0.7973	301.6	-1.9529			442.245	-4.20753
		115.895	-1.25748	237.141	0.4878	301.664	-3.24038			442.295	-4.6347
		115.945	-1.08079	237.24	-0.2418	301.728	-0.95156			442.345	-4.80358
		115.995	-1.21731	237.34	-1.9787	301.792	-2.096			442.395	-4.91286
		116.045	-1.25872	237.44	-0.1953	301.856	-1.45226			442.445	-4.82345
		116.095	-1.32118	237.541	-2.5866	301.92	-2.4536			442.495	-4.38635
		116.145	-1.08723	237.641	-4.0899	301.984	-1.88138			442.545	-4.78372
		116.195	-1.14187	237.74	-2.8537	302.048	-1.0946			442.595	-4.01879
		116.245	-1.03902	237.84	0.2362	302.111	-2.8112			442.645	-4.52543
		116.295	-1.14217	237.94	-1.5328	302.175	-1.30916			442.695	-4.2274
		116.345	-1.00962	238.041	-5.6467	302.239	-2.23904			442.745	-4.02872
		116.395	-1.03326	238.141	-32.3866	302.303	-0.88004			442.795	-3.88964
		116.445	-0.86295	238.24	-39.1573	302.367	-2.02442			442.846	-4.09826
		116.496	-0.87577	238.34	-33.8254	302.431	-1.23764			442.896	-4.39628
		116.546	-0.74183	238.44	-27.2653	302.495	-2.9543			442.946	-4.30688
		116.596	-0.84307	238.541	-23.0394	302.559	-1.80986			442.996	-4.41615
		116.646	-0.90441	238.641	-17.7727	302.622	-0.88004			443.046	-4.34661
		116.696	-0.79657	238.74	-13.5896	302.686	-0.2363			443.096	-3.69096
		116.746	-0.48511	238.84	-10.2971	302.75	-2.16752			443.146	-3.78037
		116.796	-0.68023	238.94	-10.7823	302.814	-2.59664			443.196	-3.81017
		116.846	-0.70974	239.041	-5.0245	302.878	-1.38074			443.246	-3.67109
		116.896	-0.69522	239.141	-5.0042	302.942	-1.80986			443.296	-3.2936
		116.946	-0.6086	239.24	-4.4165	303.006	-1.45226			443.346	-3.88964
		116.996	-0.49927	239.34	-3.5081	303.07	-1.66682			443.396	-3.17439
		117.046	-0.51997	239.44	0.1445	303.133	-0.09326			443.446	-3.59162
		117.096	-0.44411	239.541	-0.9618	303.197	-2.02442			443.496	-3.07505
		117.146	-0.39385	239.641	-1.6353	303.261	-2.88278			443.546	-3.40287
		117.196	-0.32227	239.74	-1.9572	303.325	-0.37934			443.596	-3.56182
		117.246	-0.33164	239.84	-0.516	303.389	-0.95156			443.646	-3.3532
		117.296	-0.36511	239.94	1.0326	303.453	-1.73834			443.696	-3.15452
		117.346	-0.50411	240.041	1.5654	303.517	-0.37934			443.746	-3.54195
		117.396	-0.35471	240.141	-1.4982	303.581	-1.45226			443.796	-3.18432
		117.446	-0.31774	240.24	-0.9928	303.644	-1.5953			443.846	-1.72401
		117.496	-0.40729	240.34	0.1802	303.708	-3.59798			443.897	-0.59152
		117.546	-0.80022	240.44	0.5295	303.772	-1.80986			443.947	-0.49217
		117.597	-1.07265	240.541	-0.2048	303.836	-1.9529			443.997	0.35222
		117.647	-1.24265	240.641	0.2827	303.9	-3.38342			444.047	0.00452
		117.697	-1.25223	240.74	0.5736	303.964	-2.02442			444.097	0.12373
		117.747	-1.46188	240.84	1.9457	304.028	-1.30916			444.147	0.04427
		117.797	-1.12698	240.94	0.117	304.092	-1.23764			444.197	-0.17428
		117.847	-0.86867	241.041	-0.01415	304.155	-2.4536			444.247	0.01446
		117.897	-0.41898	241.141	0.66516	304.219	-1.73834			444.297	-0.45244
		117.947	-0.24116	241.24	0.55194	304.283	-2.31056			444.347	-0.37297
		117.997	0.08812	241.34	0.58024	304.347	-3.45494			444.397	-0.09482
		118.047	0.00166	241.44	0.3864	304.411	-1.9529			444.447	-0.10475
		118.097	0.27887	241.541	1.7729	304.475	-1.5953			444.497	0.06413
		118.147	0.43007	241.641	1.0719	304.539	-2.02442			444.547	-0.30343
		118.197	0.64704	241.74	-0.0534	304.603	-0.45086			444.597	-0.02528
		118.247	0.48811	241.84	1.7633	304.666	-1.73834			444.647	-0.17428
		118.297	0.57694	241.94	0.4461	304.73	-2.02442			444.697	-0.14448
		118.347	0.60228	242.041	2.0446	304.794	-0.09326			444.747	-0.34317
		118.397	0.66691	242.141	-0.8045	304.858	-0.59396			444.797	-0.48224
		118.447	0.60115	242.24	1.25955	304.922	-1.88138			444.847	-0.42264
		118.497	0.69431	242.34	1.28786	304.986	-3.09734			444.897	-0.50212
		118.547	0.56871	242.44	0.9956	305.05	-2.59664			444.947	-0.31337
		118.597	0.68278	242.541	0.60855	305.114	-2.52512			444.998	-0.66106
		118.648	0.57128	242.641	2.05208	305.178	-0.59396			445.048	-0.99882
		118.698	0.80874	242.74	1.79734	305.241	-1.30916			445.098	-0.99882
		118.748	0.62396	242.84	-0.7794	305.305	-0.16478			445.148	-0.85974
		118.798	0.58009	242.94	0.5974	305.369	-0.88004			445.198	-0.65112
		118.848	0.4757	243.041	1.11803	305.433	-1.9529			445.248	-1.40612
		118.898	0.60161	243.141	1.1565	305.497	-2.8112			445.298	-1.33657
		118.948	0.47421	243.24	0.6833	305.561	-0.2363			445.348	-1.14783
		118.998	0.49898	243.34	-0.3586	305.625	-0.66548			445.398	-1.10809
		119.048	0.44774	243.44	1.1649	305.689	-2.31056			445.448	-1.03856
		119.098	0.54136	243.541	1.42938	305.752	-1.16612			445.498	-0.90941
		119.148	0.40443			305.816	-2.59664			445.548	-0.86968
		119.198	0.53353			305.88	-1.9529			445.598	-1.56506
		119.248	0.37729			305.944	-0.37934			445.648	-1.33657
		119.298	0.45042			306.008	-2.16752			445.698	-0.82
		119.348	0.37806			306.072	-2.096			445.748	-1.01868
		119.398	0.44212			306.136	-0.80852			445.798	-1.1677
		119.448	0.24375			306.2	-1.30916			445.848	-1.23723
		119.498	0.33109			306.264	-1.30916			445.899	-0.93922
		119.549	0.16223			306.327	-2.8112			445.949	-1.10809
		119.599	0.4604			306.391	0.47896			445.999	-1.44585
		119.649	0.23531			306.455	-2.096			446.049	-3.57175
		119.699	0.14348			306.519	-3.09734			446.099	-3.89958
		119.749	-0.06683			306.583	-2.88278			446.149	-4.96253
		119.799	0.01258			306.647	-2.096			446.199	-5.30028
		119.849	-0.05278			306.711	-1.9529			446.249	-5.13141
		119.899	0.15136			306.774	-1.23764			446.299	-5.09167
		119.949	-0.10453			306.838	-1.0946			446.349	-4.81352
		119.999	-0.23029			306.902	-1.16612			446.399	-4.73404
		120.049	-0.32175			306.966	-1.88138			446.449	-4.44595
		120.099	-0.07683			307.03	-1.23764			446.499	-4.2274
		120.149	-0.15747			307.094	-1.38074			446.549	-4.05852
		120.199	-0.10515			307.158	0.47896			446.599	-3.90951
		120.249	-0.3388			307.222	-1.45226			446.649	-4.2274
		120.299	-0.13929			307.285	0.69352			446.699	-3.92938
		120.349	-0.22926			307.349	-1.23764			446.749	-3.88964
		120.399	-0.16983			307.413	-1.16612			446.799	-3.91945
		120.449	-0.30898			307.477	-2.31056			446.849	-3.44261
		120.499	-0.12302			307.541	0.19282			446.899	-3.20419
		120.549	-0.17555			307.605	-2.02442			446.95	-3.26379
		120.6	-0.05087			307.669	-1.52378			447	-3.09491
		120.65	-0.13924			307.733	-3.16886			447.05	-3.17439
		120.7	0.0221			307.796	-0.45086			447.1	-3.12472
		120.75	-0.05226			307.86	-1.73834			447.15	-3.08498
		120.8	0.16336			307.924	-1.45226			447.2	-3.06511
		120.85	0.08709			307.988	-0.30782			447.25	-3.19426
		120.9	0.11222			308.052	-2.52512			447.3	-2.81676
		120.95	-0.08229			308.116	-3.24038			447.35	-2.8565
		121	0.18767			308.18	-1.23764			447.4	-3.06511
		121.05	0.15842			308.244	-2.38208			447.45	-3.47241
		121.1	0.26317			308.307	-0.52238			447.5	-3.56182
		121.15	0.08431			308.371	-2.23904			447.55	-3.56182
		121.2	0.26852			308.435	-0.59396			447.6	-2.40946
		121.25	0.30751			308.499	-2.59664			447.65	-1.6048
		121.3	0.27202			308.563	-1.23764			447.7	-1.1975
		121.35	0.21646			308.627	-1.5953			447.75	-0.82
		121.4	0.2043			308.691	-0.16478			447.8	-0.56172
		121.45	0.1648			308.755	-2.23904			447.85	-0.86968
		121.5	0.42461			308.818	1.26574			447.9	-0.61139
		121.55	0.31657			308.882	-3.09734			447.95	-0.26369
		121.6	0.38913			308.946	-0.737			448	-0.82994
		121.651	0.12309			309.01	-0.02174			448.051	-0.84981
		121.701	0.101			309.074	0.622			448.101	-0.91934
		121.751	0.15038			309.138	-0.2363			448.151	-0.55178
		121.801	0.23407			309.202	0.33592			448.201	-0.67099
		121.851	-0.07724			309.266	-1.0946			448.251	-0.55178
		121.901	-0.05819			309.33	-2.096			448.301	-0.93922
		121.951	-0.15304			309.393	-1.02308			448.351	-0.61139
		122.001	-0.02023			309.457	-0.16478			448.401	-0.84981
		122.051	-0.1156			309.521	-1.73834			448.451	-0.81007
		122.101	-0.02924			309.585	-0.30782			448.501	-1.00875
		122.151	-0.12827			309.649	-1.9529			448.551	-1.20743
		122.201	-0.172			309.713	-0.59396			448.601	-1.09816
		122.251	-0.2855			309.777	-2.02442			448.651	-1.14783
		122.301	-0.23596			309.841	-0.59396			448.701	-1.61473
		122.351	-0.38906			309.904	-1.02308			448.751	-1.25711
		122.401	-0.33154			309.968	-1.02308			448.801	-1.85315
		122.451	-0.41785			310.032	-2.59664			448.851	-1.84322
		122.501	-0.24708			310.096	-2.02442			448.901	-1.84322
		122.551	-0.48794			310.16	-0.95156			448.952	-1.64453
		122.602	-0.44638			310.224	-1.0946			449.002	-2.25052
		122.652	-0.46049			310.288	-2.66816			449.052	-1.54519
		122.702	-0.43186			310.352	-0.16478			449.102	-2.08163
		122.752	-0.39174			310.416	-1.38074			449.152	-1.29684
		122.802	-0.40534			310.479	-3.02582			449.202	-1.49553
		122.852	-0.39864			310.543	-2.31056			449.252	-1.11803
		122.902	-0.39704			310.607	-1.5953			449.302	-1.29684
		122.952	-0.38788			310.671	-2.52512			449.352	-0.82994
		123.002	-0.22071			310.735	-2.4536			449.402	-0.99882
		123.052	-0.31269			310.799	-3.74108			449.452	-0.34317
		123.102	-0.26217			310.863	-1.16612			449.502	-0.75047
		123.152	-0.35425			310.927	-3.24038			449.552	-0.77033
		123.202	-0.22576			310.99	-1.16612			449.602	-1.20743
		123.252	-0.29183			311.054	-2.38208			449.652	-0.82994
		123.302	-0.27551			311.118	-1.66682			449.702	-1.30678
		123.352	-0.27782			311.182	-3.8126			449.752	-2.71742
		123.402	-0.17828			311.246	-1.88138			449.802	-3.74063
		123.452	-0.12147			311.31	-0.59396			449.852	-4.25721
		123.502	-0.10242			311.374	-1.73834			449.902	-4.79365
		123.552	-0.1172			311.438	-2.66816			449.952	-4.48569
		123.603	-0.0844			311.501	-1.23764			450.002	-4.58503
		123.653	-0.00123			311.565	-3.66956			450.053	-4.45589
		123.703	0.19895			311.629	-2.096			450.103	-4.75391
		123.753	0.35081			311.693	-2.52512			450.153	-4.46583
		123.803	0.14971			311.757	-3.16886			450.203	-4.94266
		123.853	-0.00014688			311.821	-2.02442			450.253	-4.18767
		123.903	0.0478			311.885	-3.38342			450.303	-4.62477
		123.953	0.29808			311.949	-3.09734			450.353	-4.87312
		124.003	0.22573			312.012	-2.52512			450.403	-5.05193
		124.053	0.25858			312.076	-3.38342			450.453	-4.74397
		124.103	0.42214			312.14	-3.8126			450.503	-4.91286
		124.153	0.49872			312.204	-2.59664			450.553	-4.93273
		124.203	0.46936			312.268	-4.09868			450.603	-5.54864
		124.253	0.3966			312.332	-2.73968			450.653	-4.92279
		124.303	-0.11241			312.396	-3.95564			450.703	-4.90293
		124.353	-0.69481			312.46	-3.16886			450.753	-4.53536
		124.403	-1.04278			312.523	-2.38208			450.803	-4.61483
		124.453	-1.6243			312.587	-2.096			450.853	-4.35655
		124.503	-2.11802			312.651	-2.9543			450.903	-4.53536
		124.553	-2.45528			312.715	-1.88138			450.954	-3.7307
		124.603	-2.5281			312.779	-2.66816			451.003	-4.20753
		124.653	-2.29208			312.843	-3.52646			451.054	-3.60155
		124.704	-2.18729			312.907	-2.8112			451.104	-3.75057
		124.754	-2.19408			312.971	-2.096			451.154	-3.65123
		124.804	-2.27313			313.034	-1.80986			451.204	-3.08498
		124.854	-2.15231			313.098	-1.80986			451.254	-3.7903
		124.904	-2.12054			313.162	-1.73834			451.304	-4.00885
		124.954	-1.86073			313.226	-2.096			451.354	-3.7009
		125.004	-1.80141			313.29	-1.9529			451.404	-4.31681
		125.054	-1.68162			313.354	-2.88278			451.454	-4.27708
		125.104	-1.71741			313.418	-3.02582			451.504	-4.69431
		125.154	-1.62332			313.482	-2.88278			451.554	-4.44595
		125.204	-1.62162			313.545	-1.52378			451.604	-2.95584
		125.254	-1.51549			313.609	-1.5953			451.654	-1.62467
		125.304	-1.7152			313.673	-3.02582			451.704	-1.46572
		125.354	-1.61024			313.737	-1.9529			451.754	-0.94915
		125.404	-1.49334			313.801	-3.59798			451.804	-0.82
		125.454	-1.35708			313.865	-1.66682			451.854	-1.08823
		125.504	-1.42449			313.929	-3.16886			451.904	-1.2273
		125.554	-1.49066			313.993	-4.09868			451.954	-1.12796
		125.605	-1.42037			314.056	-1.9529			452.005	-1.33657
		125.654	-1.18816			314.12	-1.16612			452.055	-0.93922
		125.705	-1.08032			314.184	-2.16752			452.105	-1.13789
		125.755	-1.00797			314.248	-4.09868			452.155	-1.39618
		125.805	-1.32654			314.312	-2.16752			452.205	-1.01868
		125.855	-0.96322			314.376	-1.30916			452.255	-0.96902
		125.905	-1.17446			314.44	-2.16752			452.305	-1.84322
		125.955	-0.91883			314.504	-1.73834			452.355	-1.47566
		126.005	-0.92248			314.568	-2.16752			452.405	-1.75381
		126.055	-0.8766			314.631	-3.38342			452.455	-1.67433
		126.105	-0.9849			314.695	-3.24038			452.505	-1.69421
		126.155	-0.67004			314.759	-1.88138			452.555	-1.54519
		126.205	-0.87207			314.823	-2.59664			452.605	-2.32999
		126.255	-0.83849			314.887	-4.59938			452.655	-1.95249
		126.305	-1.05396			314.951	-3.74108			452.705	-2.12138
		126.355	-0.86099			315.015	-3.09734			452.755	-1.83328
		126.405	-0.81156			315.079	-3.3119			452.805	-2.37966
		126.455	-0.74919			315.142	-3.66956			452.855	-2.60814
		126.505	-1.06524			315.206	-2.9543			452.905	-3.07505
		126.555	-0.94736			315.27	-2.31056			452.955	-2.65781
		126.605	-0.89431			315.334	-3.3119			453.005	-2.98564
		126.656	-0.73116			315.398	-2.66816			453.055	-2.80683
		126.706	-0.88051			315.462	-3.16886			453.106	-2.39953
		126.756	-0.92181			315.526	-2.8112			453.156	-2.42933
		126.806	-1.19038			315.59	-2.4536			453.206	-2.58827
		126.856	-1.1189			315.653	-2.16752			453.256	-2.5088
		126.906	-1.08069			315.717	-3.3119			453.306	-2.55847
		126.956	-1.08779			315.781	-2.16752			453.356	-2.15118
		127.006	-1.43026			315.845	-3.16886			453.406	-2.17104
		127.056	-1.59644			315.909	-1.02308			453.456	-1.88295
		127.106	-1.60921			315.973	-1.80986			453.506	-1.81342
		127.156	-1.63033			316.037	-3.8126			453.556	-1.44585
		127.206	-1.69964			316.101	-2.02442			453.606	-1.92269
		127.256	-1.45189			316.164	-2.38208			453.656	-1.79355
		127.306	-1.67765			316.228	-2.9543			453.706	-1.91276
		127.356	-1.50292			316.292	-2.096			453.756	-2.23065
		127.406	-1.74682			316.356	-2.38208			453.806	-2.27038
		127.456	-1.33854			316.42	-0.52238			453.856	-4.64463
		127.506	-1.41795			316.484	-1.5953			453.906	-5.45923
		127.556	-1.42202			316.548	-1.66682			453.956	-5.75726
		127.606	-1.45868			316.612	-3.09734			454.007	-6.01554
		127.656	-1.34858			316.675	-2.23904			454.057	-5.60824
		127.707	-1.47207			316.739	-2.8112			454.107	-5.74733
		127.757	-1.41336			316.803	-3.45494			454.157	-5.87647
		127.807	-1.48742			316.867	-4.45634			454.207	-5.37976
		127.857	-1.33045			316.931	-2.52512			454.257	-5.34996
		127.907	-1.30615			316.995	-1.73834			454.307	-5.65792
		127.957	-1.11055			317.059	-2.31056			454.357	-5.4791
		128.007	-1.27612			317.123	-3.38342			454.407	-5.45923
		128.057	-1.22931			317.186	-3.09734			454.457	-5.34003
		128.107	-1.31449			317.25	-3.74108			454.507	-5.33009
		128.157	-1.17395			317.314	-1.80986			454.557	-5.08173
		128.207	-1.16947			317.378	-2.52512			454.607	-5.34003
		128.257	-1.16504			317.442	-2.31056			454.657	-5.57844
		128.307	-1.36563			317.506	-2.38208			454.707	-4.95259
		128.357	-1.14248			317.57	-2.31056			454.757	-5.13141
		128.407	-1.26232			317.634	-2.66816			454.807	-4.73404
		128.457	-1.07512			317.697	-2.16752			454.857	-4.69431
		128.507	-1.0332			317.761	-1.38074			454.907	-4.47576
		128.557	-0.91924			317.825	-1.5953			454.957	-4.12806
		128.607	-1.07111			317.889	-1.66682			455.007	-4.32674
		128.657	-1.00406			317.953	-3.09734			455.058	-3.89958
		128.708	-1.10113			318.017	-1.5953			455.108	-3.90951
		128.758	-0.9952			318.081	-2.02442			455.158	-3.3532
		128.808	-1.01616			318.145	-1.02308			455.208	-4.98239
		128.858	-0.92964			318.208	-2.52512			455.258	-5.10161
		128.908	-0.95354			318.272	-2.4536			455.308	-5.00227
		128.958	-0.85939			318.336	-1.23764			455.358	-4.73404
		129.008	-0.99365			318.4	-0.66548			455.408	-4.23733
		129.058	-0.95544			318.464	-2.4536			455.458	-4.05852
		129.108	-0.89519			318.528	-2.16752			455.508	-3.68103
		129.158	-0.84369			318.592	-2.096			455.558	-3.8201
		129.208	-1.01631			318.656	-1.45226			455.608	-3.71083
		129.258	-0.94442			318.72	-1.0946			455.658	-3.91945
		129.308	-0.87711			318.783	-0.737			455.708	-3.31347
		129.358	-0.79492			318.847	-1.38074			455.758	-3.16445
		129.408	-0.85229			318.911	-2.096			455.808	-2.58827
		129.458	-0.84477			318.975	-0.59396			455.858	-0.72067
		129.508	-1.02502			319.039	-1.30916			455.908	0.10387
		129.558	-1.08594			319.103	0.1213			455.958	-0.23389
		129.608	-1.10082			319.167	-2.52512			456.008	0.4913
		129.659	-0.98413			319.231	0.40744			456.058	0.5211
		129.708	-1.09377			319.294	-2.31056			456.108	0.73965
		129.759	-1.15665			319.358	-2.02442			456.159	0.04427
		129.809	-1.22055			319.422	-3.52646			456.209	0.51117
		129.859	-1.19048			319.486	-0.37934			456.259	0.27275
		129.909	-1.23369			319.55	-2.02442			456.309	0.20321
		129.959	-1.2084			319.614	-2.23904			456.359	-0.3531
		130.009	-1.19058			319.678	-4.38476			456.409	0.14361
		130.059	-1.31258			319.742	-2.38208			456.459	-0.26369
		130.109	-1.25305			319.805	-1.52378			456.509	0.22308
		130.159	-1.22581			319.869	0.55048			456.559	0.1138
		130.209	-1.08805							456.609	-0.17428
		130.259	-1.1551							456.659	-0.91934
		130.309	-1.2703							456.709	-0.43257
		130.359	-1.36923							456.759	-0.46238
		130.409	-1.71509							456.809	-0.77033
		130.459	-2.00287							456.859	-0.96902
		130.509	-1.95502							456.909	-0.43257
		130.559	-1.90574							456.959	-0.89948
		130.609	-1.41002							457.009	-1.07829
		130.659	-1.10726							457.06	-0.93922
		130.709	-0.91893							457.11	-0.93922
		130.76	-0.43278							457.16	-1.18757
		130.81	-0.09954							457.21	-0.96902
		130.86	0.21743							457.26	-1.76374
		130.91	0.50979							457.31	-1.76374
		130.96	0.52751							457.36	-1.61473
		131.01	0.56356							457.41	-1.13789
		131.06	0.55938							457.46	-1.45578
		131.11	0.71707							457.51	-1.51539
		131.16	0.72825							457.56	-1.6644
		131.21	0.7781							457.61	-1.75381
		131.26	0.75127							457.66	-1.78362
		131.31	0.83047							457.71	-1.85315
		131.36	0.6457							457.76	-1.75381
		131.41	0.6149							457.81	-1.83328
		131.46	0.70616							457.86	-1.49553
		131.51	0.78191							457.91	-2.28032
		131.56	0.75184							457.96	-2.19091
		131.61	0.69822							458.01	-1.85315
		131.66	0.56247							458.06	-2.22072
		131.71	0.54677							458.111	-3.69096
		131.761	0.45938							458.161	-4.90293
		131.811	0.48348							458.211	-5.16121
		131.861	0.4344							458.261	-5.54864
		131.911	0.29525							458.311	-5.10161
		131.961	0.22279							458.361	-5.34996
		132.011	0.33418							458.411	-5.4493
		132.061	0.26708							458.461	-5.52878
		132.111	0.18916							458.511	-5.33009
		132.161	0.14992							458.561	-5.21088
		132.211	0.16712							458.611	-4.87312
		132.261	0.03029							458.661	-5.39963
		132.311	0.15218							458.711	-5.08173
		132.361	0.12134							458.761	-5.30028
		132.411	0.17134							458.811	-5.66785
		132.461	-0.09871							458.861	-5.29035
		132.511	-0.07245							458.911	-5.30028
		132.561	-0.01132							458.961	-5.16121
		132.611	-0.11128							459.011	-5.30028
		132.661	-0.10968							459.062	-5.23075
		132.712	-0.02095							459.111	-4.89299
		132.762	-0.03774							459.162	-4.56517
		132.812	0.07072							459.212	-4.28701
		132.862	-0.06586							459.262	-4.07839
		132.912	-0.0294							459.312	-4.06846
		132.962	-0.06416							459.362	-3.91945
		133.012	0.06871							459.412	-3.97905
		133.062	0.00907							459.462	-3.78037
		133.112	0.14142							459.512	-4.04859
		133.162	-0.04747							459.562	-3.64129
		133.212	0.05743							459.612	-3.52208
		133.262	0.08205							459.662	-3.31347
		133.312	0.29407							459.712	-3.47241
		133.362	0.21321							459.762	-3.3532
		133.412	0.07236							459.812	-3.43267
		133.462	0.06093							459.862	-3.45254
		133.512	0.13499							459.912	-3.7903
		133.562	-0.0331							459.962	-3.55188
		133.612	-0.05726							460.012	-1.1975
		133.662	0.02328							460.062	-0.3531
		133.713	0.09003							460.113	0.21314
		133.762	0.06819							460.163	-0.21402
		133.813	0.04708							460.213	-0.01534
		133.863	-0.06426							460.263	0.67011
		133.913	0.01226							460.313	0.28268
		133.963	0.12124							460.363	0.5509
		134.013	0.23464							460.413	0.35222
		134.063	0.034							460.463	0.58071
		134.113	0.12139							460.513	0.20321
		134.163	-0.09887							460.563	0.78933
		134.213	0.10867							460.613	0.4913
		134.263	0.14173							460.663	-0.30343
		134.313	0.14807							460.713	0.62044
		134.363	-0.02265							460.763	0.71978
		134.413	-0.00426							460.813	0.19328
		134.463	-0.10123							460.863	-0.40278
		134.513	0.06371							460.913	-0.68093
		134.563	-0.05798							460.963	-0.86968
		134.613	-0.10371							461.013	-0.88954
		134.663	-0.009							461.063	-1.05842
		134.714	0.06294							461.113	-0.82994
		134.763	-0.04897							461.163	-1.54519
		134.814	0.13571							461.214	-1.65447
		134.864	-0.0742							461.264	-1.47566
		134.914	-0.04268							461.314	-1.78362
		134.964	-0.06591							461.364	-1.68428
		135.014	0.16305							461.414	-1.88295
		135.064	-0.15742							461.464	-2.09157
		135.114	-0.10917							461.514	-1.92269
		135.164	-0.29389							461.564	-2.06177
		135.214	-0.20583							461.614	-2.25052
		135.264	-0.19249							461.664	-2.35979
		135.314	-0.07271							461.714	-1.93263
		135.364	-0.19069							461.764	-1.96242
		135.414	-0.08187							461.814	-2.479
		135.464	-0.04778							461.864	-2.59821
		135.514	0.15512							461.914	-2.76709
		135.564	0.23711							461.964	-3.17439
		135.614	0.19766							462.014	-2.89623
		135.664	-0.24528							462.064	-2.8863
		135.714	-0.84348							462.115	-3.34327
		135.764	-1.39364							462.164	-2.92604
		135.815	-1.96223							462.215	-2.99557
		135.865	-2.5455							462.265	-3.07505
		135.915	-2.6107							462.315	-3.27373
		135.965	-2.66972							462.365	-3.55188
		136.015	-2.63903							462.415	-3.85984
		136.065	-2.70711							462.465	-4.49563
		136.115	-2.4938							462.515	-5.71752
		136.165	-2.28961							462.565	-6.22416
		136.215	-2.16705							462.615	-6.67119
		136.265	-2.16679							462.665	-7.5752
		136.315	-1.89704							462.715	-6.80033
		136.365	-1.90929							462.765	-6.87981
		136.415	-1.73353							462.815	-7.50566
		136.465	-1.61133							462.865	-7.605
		136.515	-1.48217							462.915	-6.90961
		136.565	-1.46476							462.965	-7.50566
		136.615	-1.50251							463.015	-7.25731
		136.665	-1.45446							463.065	-7.34672
		136.715	-1.29337							463.115	-7.29704
		136.766	-1.11679							463.166	-6.81027
		136.815	-1.06081							463.216	-6.64139
		136.866	-0.99283							463.266	-6.58178
		136.916	-0.97197							463.316	-6.56192
		136.966	-1.04948							463.366	-6.67119
		137.016	-0.95735							463.416	-6.50232
		137.066	-0.86516							463.466	-6.13475
		137.116	-0.80764							463.516	-5.46917
		137.166	-0.96404							463.566	-5.66785
		137.216	-1.10175							463.616	-4.93273
		137.266	-0.71335							463.666	-5.20094
		137.316	-0.62235							463.716	-4.56517
		137.366	-0.82489							463.766	-4.81352
		137.416	-0.92835							463.816	-4.5751
		137.466	-0.89169							463.866	-4.73404
		137.516	-0.78529							463.916	-4.99233
		137.566	-0.7752							463.966	-5.31022
		137.616	-0.87552							464.016	-4.71418
		137.666	-0.90049							464.066	-4.41615
		137.716	-1.05071							464.116	-4.43602
		137.767	-0.98861							464.166	-4.77378
		137.816	-1.01327							464.216	-3.65123
		137.867	-0.9129							464.267	-4.05852
		137.917	-1.15541							464.317	-4.21747
		137.967	-1.06117							464.367	-4.17773
		138.017	-1.2066							464.417	-4.54529
		138.067	-0.92861							464.467	-4.46583
		138.117	-1.12168							464.517	-4.65457
		138.167	-1.15798							464.567	-4.94266
		138.217	-1.18111							464.617	-2.97571
		138.267	-1.11339							464.667	-1.31671
		138.317	-1.21669							464.717	-0.96902
		138.367	-0.91692							464.767	-0.63126
		138.417	-1.13064							464.817	-0.21402
		138.467	-0.99401							464.867	-0.46238
		138.517	-1.10453							464.917	0.76945
		138.567	-0.97475							464.967	0.25288
		138.617	-0.93659							465.017	0.5509
		138.667	-0.92779							465.067	0.53103
		138.717	-1.10262							465.117	0.60058
		138.768	-0.89097							465.168	0.76945
		138.817	-1.03913							465.217	0.65024
		138.868	-1.0521							465.268	0.34228
		138.918	-1.27921							465.318	0.47143
		138.968	-1.2427							465.368	0.18334
		139.018	-1.20969							465.418	0.07407
		139.068	-0.97491							465.468	0.28268
		139.118	-0.97686							465.518	0.36216
		139.168	-1.04381							465.568	0.37209
		139.218	-1.37484							465.618	0.12373
		139.268	-1.28874							465.668	-0.60145
		139.318	-1.37278							465.718	-0.43257
		139.368	-1.3218							465.768	-0.28356
		139.418	-1.42341							465.818	-0.50212
		139.468	-1.37562							465.868	-0.55178
		139.518	-1.26994							465.918	-0.83987
		139.568	-1.31887							465.968	-0.85974
		139.618	-1.43984							466.018	-0.90941
		139.668	-1.29847							466.068	-0.36303
		139.718	-1.29394							466.118	-0.90941
		139.768	-1.07713							466.168	-0.67099
		139.819	-1.28843							466.219	-0.36303
		139.869	-1.22519							466.269	-0.7306
		139.919	-1.34343							466.319	-0.84981
		139.969	-1.19033							466.369	-0.43257
		140.019	-1.29729							466.419	-0.63126
		140.069	-1.12621							466.469	-0.96902
		140.119	-1.27035							466.519	-1.04849
		140.169	-1.15927							466.569	-1.92269
		140.219	-1.11581							466.619	-1.6048
		140.269	-0.8267							466.669	-1.31671
		140.319	-0.923							466.719	-0.78027
		140.369	-0.78138							466.769	-1.39618
		140.419	-0.82947							466.819	-1.58493
		140.469	-0.76531							466.869	-1.73394
		140.519	-0.81124							466.919	-1.91276
		140.569	-0.50159							466.969	-2.05183
		140.619	-0.3818							467.019	-2.12138
		140.669	-0.14903							467.069	-2.25052
		140.719	-0.24183							467.119	-1.82335
		140.769	-0.19296							467.17	-1.65447
		140.82	-0.22741							467.219	-1.39618
		140.869	-0.2579							467.27	-1.49553
		140.92	-0.42939							467.32	-1.43592
		140.97	-0.14125							467.37	-1.03856
		141.02	0.206							467.42	-1.04849
		141.07	0.30102							467.47	-1.23723
		141.12	0.04651							467.52	-1.23723
		141.17	-0.08316							467.57	-1.2273
		141.22	-0.40904							467.62	-1.26704
		141.27	-0.50792							467.67	-1.27698
		141.32	-0.85311							467.72	-2.06177
		141.37	-0.7425							467.77	-2.62801
		141.42	-0.13229							467.82	-2.51874
		141.47	1.23947							467.87	-2.22072
		141.52	1.71501							467.92	-2.06177
		141.57	1.76192							467.97	-1.54519
		141.62	1.58688							468.02	-1.90283
		141.67	1.66387							468.07	-1.88295
		141.72	1.93197							468.12	-2.18098
		141.77	2.24364							468.17	-1.43592
		141.821	1.83423							468.221	-1.59487
		141.87	1.57859							468.271	-1.07829
		141.921	1.46591							468.321	-1.1677
		141.971	1.67958							468.371	-1.64453
		142.021	1.62916							468.421	-1.46572
		142.071	1.61531							468.471	-1.71408
		142.121	1.20652							468.521	-2.1015
		142.171	1.06984							468.571	-1.71408
		142.221	1.00274							468.621	-1.80348
		142.271	0.94377							468.671	-1.90283
		142.321	0.6185							468.721	-1.85315
		142.371	0.56211							468.771	-1.97236
		142.421	0.44624							468.821	-1.89289
		142.471	0.47956							468.871	-1.80348
		142.521	0.23232							468.921	-2.09157
		142.571	0.52463							468.971	-1.2273
		142.621	0.67819							469.021	-1.35645
		142.671	0.97997							469.071	-0.99882
		142.721	1.21929							469.121	-1.51539
		142.771	1.68833							469.171	-1.02862
		142.821	2.18138							--	--
		142.871	2.71377							--	-2.06622
		142.922	3.03579							--	-7.605
		142.972	3.37504							--	2.12049
		143.022	3.5024							--	-3.33333
		143.072	3.95976
		143.122	4.28164
		143.172	4.2698
		143.222	4.07199
		143.272	3.71356
		143.322	0.49661
		143.372	1.69688
		143.422	-0.06895
		143.472	-1.82757
		143.522	-3.18965
		143.572	-0.58691
		143.622	-0.31603
		143.672	-3.09674
		143.722	-2.19238
		143.772	-1.71154
		143.822	-1.8631
		143.873	-1.73683
		143.923	-1.60648
		143.973	-1.35893
		144.023	-1.31289
		144.073	-0.77808
		144.123	-0.11339
		144.173	0.27346
		144.223	0.39474
		144.273	0.22526
		144.323	0.00748
		144.373	-0.00792
		144.423	-0.17591
		144.473	-0.33339
		144.523	-2.10664
		144.573	-3.37391
		144.623	-4.34913
		144.673	-5.11595
		144.723	-5.34954
		144.773	-5.35613
		144.823	-3.4763
		144.874	-2.1219
		144.923	-3.29571
		144.974	-1.67043
		145.024	-0.85779
		145.074	-2.57336
		145.124	-4.6608
		145.174	-0.85779
		145.224	2.30248
		145.274	-1.94131
		145.324	-0.76749
		145.374	-3.4763
		145.424	-3.523
		145.474	0.79283
		145.524	3.90182
		145.574	-2.39278
		145.624	1.48984
		145.674	1.58014
		145.724	0.85779
		145.774	0.22573
		145.824	0.58691
		145.875	-0.13544
		145.924	1.30926
		145.975	2.57336
		146.025	2.22752
		146.075	2.3848
		146.125	2.42265
