# Supplementary material for: Reconfigurable and nonvolatile photo-pyroelectricity in a ceramic-like biaxial molecular ferroelectric via polarization engineering
Source: Sci Adv. 2026 May 29;12(22):eaec5864. doi: 10.1126/sciadv.aec5864 (PMC13220874; doi:10.1126/sciadv.aec5864)
Supplement: Supplementary file 2 — Data S1 [file sciadv.aec5864_data_s1.zip › Data/Pyroelectricity data.xlsx]

## Sheet: Sheet1
310	0.93704	0.03
310.1	0.92833	0.03557
310.2	0.93466	0.04448
310.3	0.93545	0.03769
310.4	0.93189	0.03
310.5	0.92793	0.03786
310.6	0.92991	0.03022
310.7	0.9311	0.04172
310.8	0.92714	0.0326
310.9	0.92833	0.04215
311	0.92952	0.04066
311.1	0.92516	0.03939
311.2	0.92595	0.03905
311.4	0.92714	0.04236
311.5	0.92318	0.03599
311.6	0.92437	0.03599
311.7	0.92041	0.0396
311.9	0.92081	0.04236
312	0.91725	0.0379
312.1	0.91764	0.04482
312.2	0.91804	0.04172
312.4	0.91962	0.04
312.5	0.91487	0.04397
312.7	0.91566	0.0396
312.8	0.91606	0.04448
312.9	0.9121	0.04003
313.1	0.90814	0.03578
313.2	0.91408	0.04363
313.4	0.91487	0.03642
313.5	0.91091	0.04491
313.7	0.90577	0.05025
313.8	0.90537	0.05
314	0.90102	0.03493
314.1	0.9026	0.0413
314.3	0.89825	0.03408
314.5	0.89983	0.03514
314.7	0.90102	0.04601
314.8	0.90141	0.04
315	0.89191	0.04448
315.2	0.89231	0.03981
315.3	0.89389	0.03727
315.5	0.89468	0.04109
315.7	0.89073	0.03132
315.9	0.88677	0.04236
316.1	0.88835	0.03705
316.3	0.884	0.04
316.5	0.88479	0.04172
316.6	0.88123	0.02581
316.8	0.8836	0.03
317	0.87964	0.04342
317.2	0.88044	0.03727
317.4	0.87687	0.0275
317.6	0.87885	0.0416
317.8	0.8745	0.04
318.1	0.87094	0.02559
318.3	0.86777	0.03727
318.5	0.86935	0.02963
318.7	0.86619	0.03
318.9	0.86777	0.03514
319.1	0.86421	0.04
319.3	0.86025	0.03345
319.5	0.86183	0.02793
319.7	0.85946	0.02284
320	0.85708	0.02687
320.2	0.85312	0.04
320.4	0.85392	0.0379
320.6	0.85135	0.03069
320.9	0.84893	0.02
321.1	0.8484	0.03175
321.4	0.84758	0.02
321.6	0.8456	0.02
321.9	0.84362	0.02
322.1	0.84085	0.02475
322.4	0.84323	0.03
322.6	0.84046	0.02963
322.9	0.83769	0.02177
323.1	0.83452	0.03727
323.4	0.8361	0.02517
323.6	0.83373	0.02517
324	0.83135	0.02
324.2	0.82898	0.02347
324.5	0.82757	0.01732
324.7	0.82587	0.02071
325.1	0.82225	0.03
325.3	0.81948	0.02
325.6	0.8175	0.02
325.9	0.81552	0.02
326.1	0.81275	0.03
326.5	0.81473	0.03
326.7	0.80915	0.02
327	0.80666	0.03
327.3	0.80522	0.02941
327.6	0.80365	0.02
327.9	0.80167	0.0239
328.2	0.7989	0.02114
328.5	0.79652	0.02475
328.8	0.79397	0.03
329.1	0.79138	0.02
329.4	0.789	0.02475
329.7	0.78622	0.0239
330.1	0.78402	0.02199
330.4	0.7816	0.02284
330.7	0.77907	0.0239
331	0.77634	0.02666
331.4	0.774	0.02199
331.7	0.77182	0.01838
332	0.76964	0.02199
332.3	0.76716	0.0239
332.7	0.76496	0.02199
333	0.76269	0.02
333.3	0.76088	0.0135
333.6	0.75883	0.02453
334	0.75681	0.01753
334.3	0.75486	0.01859
334.6	0.75261	0.02305
334.9	0.75037	0.01838
335.3	0.74838	0.02305
335.7	0.74598	0.02135
336	0.74364	0.02199
336.4	0.74131	0.02114
336.7	0.73895	0.02793
337.1	0.73615	0.0239
337.4	0.73342	0.02666
337.7	0.73104	0.02284
338.2	0.72873	0.02
338.5	0.72657	0.02
338.8	0.72386	0.03
339.2	0.72158	0.01753
339.6	0.71919	0.02666
339.9	0.71613	0.03
340.3	0.71362	0.01647
340.6	0.7116	0.02559
341.1	0.70908	0.02114
341.4	0.70631	0.03
341.8	0.70384	0.01579
342.1	0.70156	0.03175
342.6	0.69822	0.03
342.9	0.69556	0.01923
343.3	0.69308	0.02674
343.6	0.69068	0.02317
344.1	0.68781	0.03
344.4	0.68509	0.02037
344.8	0.68212	0.03451
345.1	0.67902	0.03
345.5	0.67615	0.02317
345.9	0.67363	0.02343
346.3	0.67107	0.03
346.7	0.66831	0.02114
347.1	0.66555	0.03
347.5	0.66244	0.0275
347.9	0.65997	0.0239
348.3	0.65723	0.02687
348.6	0.65448	0.02411
349.1	0.65178	0.02581
349.5	0.64879	0.03663
349.8	0.64503	0.03302
350.2	0.64146	0.03302
350.7	0.63736	0.043
351	0.63314	0.04491
351.4	0.62803	0.04958
351.8	0.62266	0.05
352.3	0.6151	0.09
352.7	0.60453	0.13
353	0.58671	0.2
353.4	0.55755	0.34
353.9	0.51759	0.4
354.3	0.47832	0.41715
354.7	0.43259	0.42967
355	0.3863	0.42691
355.5	0.34553	0.42245
355.9	0.30164	0.38956
356.2	0.26058	0.37
356.7	0.22383	0.31
357.1	0.19599	0.27
357.5	0.16842	0.24
357.9	0.14518	0.19
358.3	0.12836	0.16
358.6	0.11161	0.15
359.1	0.09595	0.14
359.5	0.0819	0.12
359.9	0.07132	0.1
360.2	0.06084	0.09414
360.7	0.05135	0.08141
361.1	0.04263	0.08
361.4	0.03542	0.07
361.8	0.02786	0.07
362.3	0.02192	0.04
362.6	0.01759	0.04
363	0.01375	0.04
363.4	0.00993	0.03069
363.9	0.00715	0.02071
364.2	0.00549	0.01
364.6	0.00501	0
365	0.00509	-0.00136
365.4	0.00516	0
365.9	0.00541	-0.00518
366.2	0.00574	-0.000933786
366.6	0.00643	-0.01176
367.1	0.00706	0
367.5	0.00754	-0.01
367.8	0.00862	-0.01
368.2	0.00921	-0.000933786
368.6	0.00907	0.00352
369	0.0089	0
369.4	0.00907	-0.00306
369.7	0.00869	0.01
370.1	0.00838	-0.00348
370.5	0.00905	-0.009
370.9	0.00949	0.000976231
371.2	0.00972	-0.00518
371.6	0.00974	0.00458
372	0.00936	0.00246
372.4	0.00945	-0.00412
372.8	0.00939	0.00522
373	0.00926	-0.00242
373	0.00895	0.00819
373.9	0.00868	-0.00327
374.3	0.00835	0.00934
374.6	0.00789	0.000339559
375.1	0.00763	0.00437
375.4	0.00741	-0.000297114
375.8	0.00701	0.00862
376.1	0.0061	0.00832
376.5	0.00537	0.00522
376.9	0.00486	0.00416
377.3	0.00412	0.01138
377.6	0.00305	0.0084
378	0.00231	0.00522
378.4	0.00143	0.01116
378.7	-8.67997e-07	0.01859
