# Supplementary material for: Reconfigurable and nonvolatile photo-pyroelectricity in a ceramic-like biaxial molecular ferroelectric via polarization engineering
Source: Sci Adv. 2026 May 29;12(22):eaec5864. doi: 10.1126/sciadv.aec5864 (PMC13220874; doi:10.1126/sciadv.aec5864)
Supplement: Supplementary file 2 — Data S1 [file sciadv.aec5864_data_s1.zip › Data/Reconfigurable photo-pyroelectricity data.xlsx]

## Sheet: Sheet1
0	2.9825	7.41811	2.79593	14.2348	1.33073	21.4524	1.61886	27.6676	0.13614	33.3815	0.57842	39.8974	1.10277	0	0.0231	8.82154	1.01995	15.6382	2.10634	22.6553	1.98297	30.6749	1.69811	37.1908	3.01426	43.386	2.67815
0.02005	2.98333	7.43816	2.71094	14.2548	1.63007	21.4724	1.52433	27.6876	0.11814	33.4016	0.67866	39.9175	1.07811	0.02005	0.022	8.84159	1.24529	15.6582	1.98078	22.6754	1.93183	30.695	1.57557	37.2109	3.23785	43.406	2.48475
0.0401	2.67649	7.45821	2.87819	14.2749	1.47927	21.4925	1.4925	27.7077	0.19968	33.4216	0.73348	39.9375	1.05445	0.0401	0.42703	8.86164	1.20454	15.6783	1.65741	22.6954	1.83773	30.715	1.63143	37.2309	2.97381	43.4261	2.57444
0.06015	2.86984	7.47826	2.75028	14.2949	1.58143	21.5125	1.4348	27.7277	0.38636	33.4417	0.58375	39.9576	1.12426	0.06015	0.17181	8.88169	1.16567	15.6983	1.52806	22.7155	1.9065	30.7351	1.62402	37.251	3.04164	43.4461	2.8248
0.0802	2.75671	7.49831	2.7312	14.315	1.40429	21.5326	1.54853	27.7478	0.35477	33.4617	0.58851	39.9776	0.95579	0.0802	0.32114	8.90174	1.35229	15.7184	1.54395	22.7355	1.97087	30.7551	1.63061	37.271	2.85391	43.4662	2.79191
0.10025	2.86496	7.51836	2.7982	14.335	1.49941	21.5526	1.45853	27.7678	0.38969	33.4818	0.73896	39.9977	0.9431	0.10025	0.17825	8.92178	1.28478	15.7384	1.6135	22.7556	1.92853	30.7752	1.5198	37.2911	2.77003	43.4862	2.55855
0.12029	2.93016	7.53841	2.8007	14.3551	1.74439	21.5727	1.50979	27.7879	0.52047	33.5018	0.76204	40.0177	0.88829	0.12029	0.09219	8.94183	1.09848	15.7585	1.31799	22.7756	1.89768	30.7952	1.51703	37.3111	2.88742	43.5063	2.69466
0.14034	2.88987	7.55846	2.86007	14.3751	1.84238	21.5927	1.52886	27.8079	0.54324	33.5219	1.00595	40.0378	0.86693	0.14034	0.14537	8.96188	1.07535	15.7785	1.75765	22.7957	1.8231	30.8153	1.46777	37.3312	2.72897	43.5263	2.64148
0.16039	2.72954	7.57851	2.89154	14.3952	1.83034	21.6128	1.47879	27.828	0.60165	33.5419	0.743	40.0578	0.66197	0.16039	0.35701	8.98193	1.31846	15.7986	1.60406	22.8157	1.94788	30.8353	1.5325	37.3512	2.7181	43.5463	2.53495
0.18044	2.51615	7.59856	2.85351	14.4152	1.77765	21.6328	1.40977	27.848	0.60666	33.562	0.90729	40.0779	0.904	0.18044	0.63868	9.00198	1.29233	15.8186	1.45756	22.8358	1.9899	30.8554	1.56873	37.3713	2.61724	43.5664	2.6761
0.20049	2.68543	7.61861	2.85077	14.4353	2.00152	21.6529	1.48964	27.8681	0.56946	33.582	0.92647	40.0979	0.84183	0.20049	0.41523	9.02203	1.18927	15.8387	1.50414	22.8558	2.06606	30.8754	1.08615	37.3913	2.64919	43.5864	2.41693
0.22054	2.5934	7.63866	3.12448	14.4553	1.66845	21.6729	1.40023	27.8881	0.57674	33.6021	0.98605	40.118	1.01392	0.22054	0.53671	9.04208	0.99069	15.8587	1.39651	22.8759	1.91594	30.8955	1.0316	37.4114	2.59789	43.6065	2.40953
0.24059	2.64561	7.6587	3.00038	14.4754	1.7848	21.693	2.57005	27.9082	0.78476	33.6221	1.08096	40.138	1.0908	0.24059	0.46779	9.06213	1.26889	15.8788	1.38187	22.8959	2.03474	30.9155	1.0884	37.4314	3.10096	43.6265	7.08343
0.26063	2.48492	7.67875	2.94852	14.4954	1.89579	21.713	3.36613	27.9282	0.78487	33.6422	0.65746	40.1581	0.9832	0.26063	0.67991	9.08218	1.27787	15.8988	1.60359	22.916	1.96708	30.9356	1.26199	37.4515	7.13063	43.6466	14.825
0.28068	2.60699	7.6988	2.80333	14.5155	1.8605	21.7331	4.05535	27.9483	0.87369	33.6622	-0.35585	40.1781	1.12845	0.28068	0.51877	9.10223	1.02909	15.9189	1.46323	22.936	1.9419	30.9556	2.79499	37.4715	10.1415	43.6666	22.2215
0.30073	2.53534	7.71885	2.82133	14.5355	1.94204	21.7531	4.39553	27.9683	0.66066	33.6823	-0.38023	40.1982	1.1384	0.30073	0.61335	9.12228	-1.87433	15.9389	2.16788	22.9561	2.008	30.9757	3.39633	37.4916	11.7714	43.6867	28.284
0.32078	2.39432	7.7389	2.99299	14.5556	1.95313	21.7732	4.77719	27.9884	0.62895	33.7023	-0.23718	40.2182	1.23086	0.32078	0.7995	9.14233	-8.70924	15.959	-0.0422	22.9761	2.89375	30.9957	3.95816	37.5116	14.3973	43.7067	33.2826
0.34083	2.48921	7.75895	2.97189	14.5756	1.78516	21.7932	5.21521	28.0084	0.77496	33.7224	-0.2869	40.2383	1.20158	0.34083	0.67424	9.16237	-15.0649	15.979	-3.99518	22.9962	2.84844	31.0158	4.38242	37.5317	15.8461	43.7268	37.2797
0.36088	2.50888	7.779	2.9794	14.5957	1.89149	21.8133	5.46628	28.0285	0.82809	33.7424	-0.27107	40.2583	1.2486	0.36088	0.64828	9.18242	-20.3929	15.9991	-7.75695	23.0162	0.96441	31.0358	4.71323	37.5517	16.9326	43.7468	38.3428
0.38093	2.40672	7.79905	4.96805	14.6157	2.52576	21.8333	5.78614	28.0485	0.76168	33.7625	-1.04423	40.2784	0.78283	0.38093	0.78313	9.20247	-25.0338	16.0191	-10.9213	23.0363	0.25725	31.0559	5.00951	37.5718	20.8715	43.7669	39.9954
0.40098	2.4358	7.81909	12.1447	14.6357	6.87404	21.8534	5.92818	28.0686	0.82809	33.7825	-1.64413	40.2984	-5.78047	0.40098	0.74474	9.22252	-28.6534	16.0392	-13.5277	23.0563	-1.35203	31.0759	5.20716	37.5918	23.4975	43.7869	40.9135
0.42103	2.55871	7.83914	18.8181	14.6558	11.012	21.8734	5.80416	28.0886	0.76168	33.8026	-2.80708	40.3185	-13.266	0.42103	0.5825	9.24257	-31.2597	16.0592	-15.5976	23.0764	-2.36208	31.096	5.38726	37.6119	25.1273	43.807	46.9044
0.44108	2.43461	7.85919	24.4126	14.6758	14.4927	21.8935	5.77312	28.1087	0.72183	33.8226	-5.52776	40.3385	-19.1717	0.44108	0.74631	9.26262	-33.6106	16.0793	-17.422	23.0964	-3.4953	31.116	5.47189	37.6319	26.8025	43.827	52.6542
0.46113	2.42257	7.87924	29.2855	14.6959	17.3598	21.9135	5.56698	28.1287	0.84137	33.8427	-7.87875	40.3586	-24.641	0.46113	0.76221	9.28267	-35.1852	16.0993	-18.4984	23.1165	-4.79588	31.1361	5.54861	37.652	28.5682	43.8471	54.5105
0.48118	2.44093	7.89929	33.0861	14.7159	19.6367	21.9336	5.77268	28.1488	0.6189	33.8627	-9.6541	40.3786	-28.7956	0.48118	0.73797	9.30272	-39.8868	16.1194	-19.4574	23.1365	-7.28919	31.1561	6.66135	37.672	28.5229	43.8671	54.6916
0.50122	2.40898	7.91934	35.8227	14.736	21.6436	21.9536	5.63306	28.1688	0.73512	33.8828	-11.0384	40.3987	-32.3363	0.50122	0.78015	9.32276	-40.4301	16.1394	-18.8795	23.1566	-8.23995	31.1762	6.68969	37.6921	29.8812	43.8872	54.3747
0.52127	2.19512	7.93939	38.2911	14.756	22.8276	21.9737	5.52292	28.1889	0.30255	33.9028	-15.5012	40.4187	-34.433	0.52127	1.06244	9.34281	-40.7017	16.1595	-19.8755	23.1766	-9.28127	31.1962	6.633	37.7121	29.0662	43.9072	54.5557
0.54132	2.26974	7.95944	39.9445	14.7761	23.8825	21.9937	5.24884	28.2089	0.42299	33.9229	-17.5048	40.4388	-36.1563	0.54132	0.96394	9.36286	-40.2943	16.1795	-20.0566	23.1967	-8.3305	31.2162	6.60465	37.7322	28.7946	43.9273	54.8274
0.56137	2.34306	7.97949	41.1969	14.7961	24.5171	22.0138	5.28745	28.229	0.53921	33.9429	-18.5404	40.4588	-37.1225	0.56137	0.86716	9.38291	-39.9774	16.1996	-20.1924	23.2167	-8.23995	31.2363	5.81096	37.7522	27.9343	43.9473	53.5597
0.58142	2.33877	7.99954	41.7572	14.8162	24.9791	22.0338	5.1846	28.249	0.48608	33.963	-19.5309	40.4789	-51.4431	0.58142	0.87282	9.40296	-39.3888	16.2196	-21.1432	23.2368	-7.60611	31.2563	5.36059	37.7723	25.9875	43.9674	51.8845
0.60147	2.49183	8.01958	42.0213	14.8362	25.2008	22.0539	4.92067	28.2691	0.47612	33.983	-26.5547	40.4989	-53.3786	0.60147	0.67078	9.42301	-38.9813	16.2397	-21.5507	23.2568	-7.60611	31.2764	5.26417	37.7923	24.4935	43.9874	48.3531
0.62152	2.39313	8.03963	42.2016	14.8563	25.324	22.0739	4.54931	28.2891	0.22829	34.0031	-28.0856	40.519	-55.3141	0.62152	0.80107	9.44306	-34.7135	16.2597	-21.0979	23.2769	-6.03656	31.2964	5.18399	37.8124	21.5054	44.0075	43.9615
0.64157	2.35784	8.05968	41.888	14.8763	25.1041	22.094	4.44131	28.3092	0.32508	34.0231	-28.6709	40.539	-54.4482	0.64157	0.84765	9.46311	-33.9212	16.2798	-20.781	23.2969	-5.70951	31.3165	5.06093	37.8324	19.0078	44.0275	42.8749
0.66162	2.26688	8.07973	41.2577	14.8964	24.8728	22.114	4.20113	28.3292	0.37324	34.0431	-28.6709	40.5591	-53.9389	0.66162	0.96772	9.48316	-32.9373	16.2998	-19.468	23.317	-4.89572	31.3365	4.9397	37.8525	18.2389	44.0476	38.4833
0.68166	2.49493	8.09978	40.2361	14.9164	24.3984	22.1341	3.8239	28.3492	0.27883	34.0632	-28.3557	40.5791	-52.7674	0.68166	0.66669	9.50321	-31.8382	16.3199	-17.1137	23.337	-5.01037	31.3566	4.8109	37.8725	17.6865	44.0676	32.0999
0.70171	2.35069	8.11983	39.4492	14.9365	24.0349	22.1541	3.83534	28.3693	0.40472	34.0832	-27.7929	40.5992	-40.2886	0.70171	0.85709	9.52326	-30.6584	16.3399	-17.6615	23.357	-4.70499	31.3766	4.70195	37.8926	16.8224	44.0877	31.09
0.72177	2.42817	8.13988	38.6173	14.9565	23.2379	22.1742	3.7292	28.3893	0.3047	34.1033	-23.9433	40.6192	-34.0146	0.72177	0.75482	9.54331	-29.4397	16.36	-17.0177	23.3771	-3.92133	31.3967	4.59111	37.9126	16.3839	44.1077	30.0189
0.74181	2.18916	8.15993	37.5842	14.9766	22.5975	22.1942	3.64595	28.4094	0.28491	34.1233	-21.2418	40.6393	-33.3993	0.74181	1.07031	9.56335	-28.3664	16.38	-16.4461	23.3971	-2.81868	31.4167	4.49401	37.9326	15.8898	44.1278	28.9172
0.76186	2.21014	8.17998	36.4301	14.9966	21.907	22.2143	3.36799	28.4294	0.48339	34.1434	-19.4409	40.6593	-32.0396	0.76186	1.04262	9.5834	-27.1785	16.4001	-15.687	23.4172	-2.49801	31.4368	4.38377	37.9527	15.3381	44.1478	27.9685
0.78191	2.34997	8.20003	35.1913	15.0167	21.1988	22.2343	3.37429	28.4495	0.37444	34.1634	-16.8744	40.6794	-30.5247	0.78191	0.85804	9.60345	-25.7516	16.4201	-14.8738	23.4372	-1.78487	31.4568	4.26456	37.9727	14.7448	44.1679	28.0173
0.80196	2.39348	8.22007	33.9117	15.0367	20.5701	22.2544	3.16673	28.4695	0.34571	34.1835	-14.3306	40.6994	-28.9226	0.80196	0.80061	9.6235	-24.6156	16.4402	-14.2352	23.4573	-0.66479	31.4769	4.15823	37.9928	14.3209	44.1879	26.7481
0.82201	2.30908	8.24012	32.7847	15.0568	19.735	22.2744	3.0221	28.4896	0.38195	34.2035	-11.4471	40.7195	-27.7719	0.82201	0.91201	9.64355	-23.3152	16.4602	-13.648	23.4773	-0.69878	31.4969	4.03505	38.0128	13.5882	44.208	25.4332
0.84206	2.43521	8.26017	31.5374	15.0768	18.8406	22.2945	2.78005	28.5096	0.38695	34.2236	-10.9912	40.7395	-25.9717	0.84206	0.74552	9.6636	-22.2083	16.4803	-12.8457	23.4974	-0.38363	31.517	3.93861	38.0329	13.1643	44.228	24.0913
0.86211	2.15352	8.28022	30.0392	15.0969	18.1381	22.3145	2.57978	28.5297	0.50569	34.2436	-10.5274	40.7596	-25.0582	0.86211	1.11735	9.68365	-21.0069	16.5003	-12.1546	23.5174	-0.13643	31.537	3.82521	38.0529	12.5012	44.2481	22.8294
0.88216	2.35462	8.30027	28.8464	15.1169	17.4921	22.3346	2.71897	28.5497	0.52095	34.2637	-10.1211	40.7796	-24.0287	0.88216	0.8519	9.7037	-19.9394	16.5203	-11.392	23.5375	0.3088	31.5571	3.71747	38.073	12.0084	44.2681	21.7114
0.9022	2.34556	8.32032	27.481	15.137	16.6096	22.3546	2.76676	28.5698	0.64158	34.2837	-9.65976	40.7997	-22.8794	0.9022	0.86386	9.72374	-18.7854	16.5404	-10.8739	23.5575	0.30042	31.5771	3.59895	38.093	11.4439	44.2882	20.613
0.92225	2.21944	8.34037	26.3187	15.157	15.8493	22.3747	1.9846	28.5898	0.45598	34.3038	-9.16094	40.8197	-21.6433	0.92225	1.03034	9.7438	-17.8798	16.5604	-10.3168	23.5776	0.57669	31.5972	3.54755	38.1131	11.0129	44.3082	19.6323
0.9423	2.03466	8.36042	25.0573	15.1771	15.0106	22.3947	1.91867	28.6099	0.60105	34.3238	-8.71597	40.8397	-20.7601	0.9423	1.27425	9.76385	-16.6391	16.5805	-9.72412	23.5976	0.76918	31.6172	3.43922	38.1331	10.5963	44.3283	18.5737
0.96235	1.92559	8.38047	23.9364	15.1971	14.4407	22.4148	1.88065	28.6299	0.41008	34.3439	-8.2005	40.8598	-19.2337	0.96235	1.41822	9.7839	-15.7298	16.6005	-9.04102	23.6177	1.09135	31.6373	3.32543	38.1532	10.0801	44.3483	17.5325
0.9824	2.04837	8.40052	22.7247	15.2172	13.8278	22.4348	1.62649	28.65	0.48506	34.3639	-7.79694	40.8798	-18.3506	0.9824	1.25615	9.80394	-14.9418	16.6206	-8.43321	23.6377	1.35791	31.6573	3.35359	38.1732	9.64686	44.3684	16.522
1.00245	2.04885	8.42056	21.7738	15.2372	13.1759	22.4548	1.72007	28.67	0.40817	34.384	-7.32241	40.8999	-16.9691	1.00245	1.25552	9.82399	-13.7246	16.6406	-8.00391	23.6578	1.17265	31.6774	3.29588	38.1933	9.36594	44.3884	15.6678
1.0225	1.94299	8.44061	20.471	15.2573	12.4245	22.4749	1.61695	28.6901	0.58091	34.404	-6.87156	40.9199	-15.9424	1.0225	1.39525	9.84404	-13.0712	16.6607	-7.46131	23.6778	1.10905	31.6974	3.1866	38.2133	9.19388	44.4085	14.6817
1.04254	1.93691	8.46066	19.5163	15.2773	11.7559	22.4949	1.44124	28.7101	0.54312	34.4241	-6.37565	40.94	-14.7665	1.04254	1.40328	9.86409	-12.1009	16.6807	-6.90962	23.6979	1.6218	31.7175	3.17156	38.2334	8.84354	44.4285	14.0048
1.06259	1.8785	8.48071	18.6889	15.2974	11.2836	22.515	1.40095	28.7302	0.60654	34.4441	-6.16053	40.96	-13.8685	1.06259	1.48038	9.88414	-11.1575	16.7008	-6.39639	23.7179	1.7271	31.7375	3.09526	38.2534	8.37499	44.4486	13.2518
1.08264	2.07913	8.50076	17.4108	15.3174	10.6868	22.535	1.39666	28.7502	0.71073	34.4642	-5.70724	40.9801	-13.0006	1.08264	1.21555	9.90419	-10.3926	16.7208	-5.95342	23.738	1.78783	31.7576	3.00397	38.2735	8.02811	44.4686	12.7891
1.10269	2.05505	8.52081	16.7248	15.3375	10.0799	22.5551	1.22857	28.7703	0.76508	34.4842	-5.23107	41.0001	-11.9253	1.10269	1.24733	9.92424	-9.68962	16.7409	-5.51503	23.758	2.19377	31.7776	2.92676	38.2935	7.69525	44.4887	12.0518
1.12274	2.11549	8.54086	15.7059	15.3575	9.51537	22.5751	1.31035	28.7903	0.68915	34.5043	-5.34891	41.0202	-11.0226	1.12274	1.16755	9.94429	-8.97276	16.7609	-5.15065	23.7781	2.0443	31.7977	2.8566	38.3136	7.5014	44.5087	11.3999
1.14279	1.98472	8.56091	14.7154	15.3776	9.0281	22.5952	1.18351	28.8104	0.68259	34.5243	-5.10741	41.0402	-10.4374	1.14279	1.34017	9.96434	-8.2859	16.781	-4.76937	23.7981	2.20901	31.8177	2.78875	38.3336	7.29766	44.5287	10.6366
1.16284	2.04098	8.58095	13.9122	15.3976	8.54587	22.6152	1.12402	28.8304	0.61953	34.5444	-4.6501	41.0603	-10.0789	1.16284	1.26591	9.98438	-7.54457	16.801	-4.47597	23.8182	2.48965	31.8378	2.75343	38.3537	6.84901	44.5488	10.1437
1.18289	1.96624	8.601	13.1741	15.4177	8.14505	22.6353	1.07384	28.8505	0.57852	34.5644	-4.58717	41.0803	-9.34903	1.18289	1.36456	10.0044	-6.98571	16.8211	-4.06424	23.8382	2.554	31.8578	2.68486	38.3737	6.75553	44.5688	9.60064
1.20294	2.04813	8.62105	12.4214	15.4377	7.72564	22.6553	1.12092	28.8705	0.75138	34.5845	-4.26791	41.1004	-8.3729	1.20294	1.25647	10.0245	-6.48887	16.8411	-3.56188	23.8583	2.56085	31.8779	2.63764	38.3938	6.34202	44.5889	8.83935
1.22299	1.98114	8.6411	11.7002	15.4578	7.4029	22.6754	1.19734	28.8906	0.89118	34.6045	-3.8859	41.1204	-7.65023	1.22299	1.3449	10.0445	-5.84434	16.8612	-3.35919	23.8783	2.82933	31.8979	2.61292	38.4138	6.33856	44.6089	8.21817
1.24303	2.11191	8.66115	10.9218	15.4778	6.95	22.6954	1.07253	28.9106	0.97787	34.6246	-3.56281	41.1405	-6.95677	1.24303	1.17228	10.0646	-5.35638	16.8812	-2.99897	23.8984	2.69871	31.918	2.56661	38.4339	6.12305	44.629	7.64842
1.26308	2.24745	8.6812	10.335	15.4979	6.3974	22.7155	1.10054	28.9307	0.32353	34.6446	-3.26922	41.1605	-6.55291	1.26308	0.99337	10.0846	-4.94232	16.9013	-2.67134	23.9184	2.9013	31.938	2.53068	38.4539	6.01211	44.649	7.2676
1.28313	2.31075	8.70125	9.81331	15.5179	6.17445	22.7355	0.96488	28.9507	0.60916	34.6647	-2.98529	41.1806	-6.12847	1.28313	0.90981	10.1047	-4.61569	16.9213	-2.43552	23.9385	2.99632	31.9581	2.48842	38.474	5.55843	44.6691	7.00875
1.30318	2.10798	8.7213	9.13656	15.538	5.77821	22.7556	0.87213	28.9708	0.41628	34.6847	-2.8375	41.2006	-5.19377	1.30318	1.17747	10.1247	-4.07108	16.9414	-2.3413	23.9585	3.07646	31.9781	2.45306	38.494	5.20879	44.6891	6.47431
1.32323	2.24555	8.74135	8.6242	15.558	5.41782	22.7756	0.71275	28.9908	0.42474	34.7048	-2.55056	41.2207	-4.99902	1.32323	0.99587	10.1448	-3.83072	16.9614	-1.91972	23.9786	3.00127	31.9982	2.40808	38.5141	5.11618	44.7092	6.08178
1.34328	2.17235	8.7614	8.18944	15.578	5.15841	22.7957	0.75686	29.0109	0.45478	34.7248	-2.35295	41.2407	-4.13753	1.34328	1.0925	10.1648	-3.38034	16.9815	-1.84342	23.9986	2.87921	32.0182	2.38013	38.5341	5.04798	44.7292	5.79398
1.36333	2.18308	8.78144	7.84647	15.5981	5.05477	22.8157	0.76628	29.0309	0.81873	34.7449	-2.2495	41.2608	-4.13034	1.36333	1.07833	10.1849	-3.1233	17.0015	-1.50728	24.0187	3.07856	32.0383	2.33171	38.5542	4.54602	44.7493	5.43081
1.38338	2.1565	8.80149	7.27463	15.6181	4.59103	22.8358	0.82755	29.051	1.01072	34.7649	-2.05572	41.2808	-3.68136	1.38338	1.11342	10.2049	-2.74558	17.0216	-1.38324	24.0387	3.03382	32.0583	2.29139	38.5742	4.50291	44.7693	5.04076
1.40342	2.11918	8.82154	7.02226	15.6382	4.5071	22.8558	0.69857	29.071	0.98415	34.785	-1.90538	41.3009	-3.45022	1.40342	1.16268	10.225	-2.40203	17.0416	-1.08866	24.0588	3.25049	32.0784	2.27033	38.5943	4.3428	44.7894	4.86692
1.42347	2.01464	8.84159	6.54936	15.6582	4.13735	22.8759	0.83315	29.0911	0.93102	34.805	-1.72854	41.3209	-1.00203	1.42347	1.30068	10.245	-2.10037	17.0617	-1.11875	24.0788	3.39863	32.0984	2.25293	38.6143	4.27322	44.8094	4.73184
1.44353	2.08461	8.86164	6.27947	15.6783	4.0009	22.8959	0.84805	29.1111	0.98415	34.8251	-1.58055	41.341	-0.71066	1.44353	1.20831	10.2651	-1.8254	17.0817	-0.79811	24.0989	3.65319	32.1185	2.08632	38.6344	4.3518	44.8295	4.25244
1.46358	2.13158	8.88169	5.88286	15.6983	3.67687	22.916	0.79238	29.1312	-0.15533	34.8451	-1.39233	41.361	-0.63348	1.46358	1.14631	10.2851	-1.88613	17.1018	-0.69628	24.1189	3.58274	32.1385	2.08793	38.6544	4.13579	44.8495	4.0779
1.48363	2.13909	8.90174	5.52213	15.7184	3.70997	22.936	0.90516	29.1512	-0.14067	34.8652	-1.2754	41.3811	-0.57665	1.48363	1.1364	10.3052	-1.40215	17.1218	-0.50793	24.139	3.5677	32.1585	1.98161	38.6745	4.00251	44.8696	4.2627
1.50367	2.16258	8.92178	5.20539	15.7384	4.06229	22.9561	0.83744	29.1713	0.04327	34.8852	-1.07279	41.4011	-0.15835	1.50367	1.10539	10.3252	-1.40783	17.1419	-0.37251	24.159	3.46984	32.1786	1.89696	38.6945	4.37068	44.8896	3.98223
1.52372	2.19011	8.94183	4.91667	15.7585	3.92675	22.9761	0.72074	29.1913	-0.14174	34.9053	-0.90405	41.4212	-0.12243	1.52372	1.06905	10.3453	-1.07551	17.1619	-0.17538	24.1791	3.67585	32.1986	1.9481	38.7146	4.06431	44.9097	3.76122
1.54377	2.13945	8.96188	4.98044	15.7785	3.67606	22.9962	0.92077	29.2114	-0.00405	34.9253	-0.8159	41.4412	0.011	1.54377	1.13593	10.3653	-0.85617	17.182	-0.18147	24.1991	3.46089	32.2187	1.83546	38.7346	4.10758	44.9297	3.59256
1.56382	2.25604	8.98193	4.47226	15.7986	3.49581	23.0162	0.67258	29.2314	-0.01037	34.9453	-1.19935	41.4613	0.06898	1.56382	0.98203	10.3854	-0.71334	17.202	0.09171	24.2192	3.43709	32.2387	1.7901	38.7547	3.9099	44.9498	3.37143
1.58387	2.11072	9.00198	4.47822	15.8186	3.23343	23.0363	0.58079	29.2515	0.06032	34.9654	-0.84221	41.4813	0.0035	1.58387	1.17385	10.4054	-0.57904	17.2221	0.20312	24.2392	3.526	32.2588	1.81688	38.7747	3.83963	44.9698	3.36576
1.60392	2.08294	9.02203	4.12929	15.8387	3.24154	23.0563	0.54455	29.2715	0.14019	34.9854	-0.84567	41.5014	0.18351	1.60392	1.21052	10.4255	-0.15272	17.2421	0.35859	24.2593	3.34588	32.2788	1.75155	38.7948	3.73871	44.9899	3.04417
1.62397	2.06149	9.04208	3.89898	15.8587	2.93052	23.0764	0.55265	29.2915	0.16785	35.0055	-0.61777	41.5214	0.29457	1.62397	1.23883	10.4455	-0.26156	17.2622	0.50902	24.2793	3.45403	32.2989	1.6819	38.8148	3.89952	45.0099	2.95428
1.64402	2.02274	9.06213	3.74901	15.8788	2.84612	23.0964	0.63491	29.3116	0.15211	35.0255	-0.4363	41.5415	-0.01223	1.64402	1.28998	10.4656	0.05363	17.2822	0.76252	24.2994	3.64044	32.3189	1.8041	38.8349	3.57237	45.03	2.7794
1.66406	2.03097	9.08218	3.60799	15.8988	2.72834	23.1165	0.59176	29.3316	0.27967	35.0456	-0.54593	41.5615	0.24308	1.66406	1.27912	10.4856	0.30146	17.3023	0.89831	24.3194	3.32094	32.339	1.79118	38.8549	3.22255	45.05	2.9186
1.68411	2.10321	9.10223	3.16036	15.9189	2.61438	23.1365	0.52404	29.3517	0.28622	35.0656	-0.30447	41.5816	0.20702	1.68411	1.18376	10.5057	0.43883	17.3223	1.05442	24.3394	3.71736	32.359	1.69603	38.8749	3.29838	45.0701	2.69333
1.70416	2.04408	9.12228	3.19815	15.9389	2.42233	23.1566	0.45109	29.3717	0.54848	35.0857	-0.20725	41.6016	0.37175	1.70416	1.26181	10.5257	0.62358	17.3424	0.71894	24.3595	3.86397	32.3791	1.63857	38.895	3.4732	45.0901	2.62493
1.72421	2.09999	9.14233	2.95937	15.959	2.31946	23.1766	0.51331	29.3918	0.98968	35.1057	-0.26465	41.6217	0.43031	1.72421	1.18801	10.5458	0.53782	17.3624	1.07629	24.3795	3.92185	32.3991	1.60155	38.915	3.25891	45.1102	2.40718
1.74426	2.17199	9.16237	2.77162	15.979	2.2012	23.1967	0.91136	29.4118	1.0159	35.1258	-0.12459	41.6417	0.51441	1.74426	1.09297	10.5658	0.68006	17.3825	1.31263	24.3996	3.9089	32.4192	1.56044	38.9351	3.41936	45.1302	2.33235
1.76431	2.20871	9.18242	2.66755	15.9991	2.45535	23.2167	0.69106	29.4319	1.0649	35.1458	0.0247	41.6618	0.3804	1.76431	1.0445	10.5859	0.8582	17.4025	1.53656	24.4196	3.77752	32.4392	1.48265	38.9551	3.3349	45.1503	2.33344
1.78436	2.23362	9.20247	2.52759	16.0191	2.18463	23.2368	0.72122	29.4519	0.96047	35.1659	-0.23724	41.6818	0.65302	1.78436	1.01162	10.6059	1.10933	17.4226	1.5224	24.4397	3.84645	32.4593	1.46879	38.9752	3.40153	45.1703	2.40239
1.80441	2.30002	9.22252	2.59256	16.0392	2.00558	23.2568	0.73063	29.472	0.95248	35.1859	-0.20956	41.7019	0.94454	1.80441	0.92397	10.626	1.18345	17.4426	1.7534	24.4597	3.9546	32.4793	1.51448	38.9952	3.41261	45.1904	2.14734
1.82446	2.15554	9.24257	2.4848	16.0592	1.83594	23.2769	0.7782	29.492	0.92197	35.206	-0.00559	41.7219	0.88135	1.82446	1.11469	10.646	1.24813	17.4627	1.49564	24.4798	4.07112	32.4994	1.55782	39.0153	3.40378	45.2104	2.23974
1.84451	2.10226	9.26262	2.34985	16.0793	1.84667	23.2969	0.80526	29.5121	0.80955	35.226	0.11759	41.7419	0.73567	1.84451	1.18502	10.666	1.29926	17.4827	1.74962	24.4998	3.97173	32.5194	1.5062	39.0353	3.31569	45.2305	2.09933
1.86456	2.16627	9.28267	2.1596	16.0993	1.67167	23.317	0.60904	29.5321	0.56398	35.2461	0.19693	41.762	0.91424	1.86456	1.10052	10.6861	1.31547	17.5028	1.69376	24.5199	3.33598	32.5395	1.5132	39.0554	3.33127	45.2505	2.20297
1.8846	2.10834	9.30272	2.10345	16.1194	1.86694	23.337	0.56338	29.5522	0.68092	35.2661	0.28505	41.782	0.78053	1.8846	1.17699	10.7061	1.28998	17.5228	1.7504	24.5399	3.68785	32.5595	1.40911	39.0754	3.17201	45.2706	2.20799
1.90465	2.17772	9.32276	2.05445	16.1394	1.67453	23.357	0.56016	29.5722	0.53692	35.2862	0.4518	41.8021	0.85092	1.90465	1.08541	10.7262	1.4799	17.5428	1.83018	24.56	3.63967	32.5796	1.43313	39.0955	3.17184	45.2906	2.04217
1.9247	2.14899	9.34281	2.01571	16.1595	1.71685	23.3771	0.51081	29.5923	0.55075	35.3062	0.48152	41.8221	0.79539	1.9247	1.12333	10.7462	1.55009	17.5629	1.96252	24.58	3.62463	32.5996	1.43441	39.1155	3.06522	45.3107	1.83632
1.94475	2.25055	9.36286	2.00343	16.1795	1.67394	23.3971	0.51391	29.6123	0.73945	35.3263	0.38357	41.8422	0.78616	1.94475	0.98927	10.7663	1.51578	17.5829	1.90807	24.6001	3.54866	32.6197	1.4089	39.1356	3.29456	45.3307	1.96057
1.9648	2.19071	9.38291	2.02274	16.1996	1.6135	23.4172	0.64659	29.6324	0.73671	35.3463	0.29068	41.8622	0.79352	1.9648	1.06826	10.7863	1.58471	17.603	2.11185	24.6201	3.50544	32.6397	1.32977	39.1556	3.39202	45.3508	1.88562
1.98485	2.14684	9.40296	1.87886	16.2196	1.51324	23.4372	0.47588	29.6524	0.69237	35.3664	0.40132	41.8823	0.86693	1.98485	1.12617	10.8064	1.44702	17.623	2.0464	24.6402	3.81884	32.6598	1.34659	39.1757	3.54901	45.3708	1.74817
2.0049	2.05934	9.42301	1.82569	16.2397	1.55449	23.4573	0.38826	29.6725	0.71847	35.3864	0.38632	41.9023	0.85395	2.0049	1.24167	10.8264	1.5888	17.6431	1.91123	24.6602	3.89176	32.6798	1.50688	39.1957	3.43166	45.3909	1.63254
2.02494	2.08437	9.44306	1.85168	16.2597	1.40011	23.4773	0.40984	29.6925	0.81599	35.4065	0.60945	41.9224	0.98666	2.02494	1.20863	10.8465	1.62939	17.6631	2.13435	24.6803	3.89691	32.6999	1.38878	39.2158	3.25077	45.4109	1.57472
2.04499	2.09534	9.46311	1.79946	16.2798	1.4497	23.4974	0.53441	29.7126	0.79083	35.4265	0.55797	41.9424	0.9868	2.04499	1.19415	10.8665	1.73734	17.6832	2.53514	24.7003	3.97573	32.7199	1.36853	39.2358	3.32485	45.4309	1.53904
2.06504	1.99318	9.48316	1.90377	16.2998	1.5521	23.5174	0.45681	29.7326	0.77021	35.4466	0.55522	41.9625	1.07565	2.06504	1.329	10.8866	1.74757	17.7032	2.42641	24.7204	3.97078	32.74	1.38629	39.2559	3.26652	45.451	1.57887
2.08509	1.89519	9.50321	1.79636	16.3199	1.38307	23.5375	0.70095	29.7527	0.23758	35.4666	0.60989	41.9825	0.88453	2.08509	1.45835	10.9066	1.80532	17.7233	2.07062	24.7404	3.75886	32.76	1.3941	39.2759	3.19694	45.4711	1.52137
2.10514	2.00808	9.52326	1.76561	16.3399	1.07944	23.5575	0.81718	29.7727	0.24223	35.4867	0.77952	42.0026	0.80332	2.10514	1.30933	10.9267	1.91028	17.7433	2.20894	24.7605	4.03152	32.7801	1.39598	39.296	3.23018	45.4911	1.55017
2.12519	2.03204	9.54331	1.68383	16.36	1.16181	23.5776	0.7863	29.7928	0.4791	35.5067	0.74346	42.0226	0.67249	2.12519	1.27771	10.9467	1.68542	17.7634	2.15685	24.7805	4.17146	32.8001	1.38905	39.316	3.0242	45.5111	1.40912
2.14524	2.21241	9.56335	1.67608	16.38	1.43135	23.5976	0.82219	29.8128	0.37813	35.5268	0.39987	42.0427	0.77029	2.14524	1.03962	10.9668	1.65993	17.7834	2.37637	24.8006	4.137	32.8202	1.37587	39.3361	2.89991	45.5312	1.6274
2.16529	2.08163	9.5834	1.63233	16.4001	1.32656	23.6177	0.79787	29.8329	0.14198	35.5468	0.65302	42.0627	0.92103	2.16529	1.21225	10.9868	1.65033	17.8035	2.3364	24.8206	3.93803	32.8402	1.35931	39.3561	3.01692	45.5512	1.52912
2.18534	2.03598	9.60345	1.55282	16.4201	1.36602	23.6377	0.70369	29.8529	0.27597	35.5669	0.69644	42.0828	0.85929	2.18534	1.27251	11.0069	1.81649	17.8235	2.18407	24.8407	4.06198	32.8603	1.35292	39.3762	3.02818	45.5713	1.55116
2.20539	1.82772	9.6235	1.72317	16.4402	1.19972	23.6578	0.66304	29.873	0.12446	35.5869	0.65836	42.1028	0.9079	2.20539	1.54741	11.0269	1.84246	17.8436	2.36252	24.8607	3.67204	32.8803	1.40412	39.3962	2.7533	45.5913	1.36144
2.22544	1.93501	9.64355	1.74248	16.4602	1.23	23.6778	0.70608	29.893	0.04685	35.607	0.64163	42.1229	0.96588	2.22544	1.40579	11.047	1.83018	17.8636	2.34443	24.8808	3.4864	32.9004	1.35305	39.4163	2.92796	45.6114	1.4521
2.24548	1.94383	9.6636	1.74975	16.4803	1.3454	23.6979	0.66233	29.9131	0.17345	35.627	0.63759	42.1429	0.93819	2.24548	1.39414	11.067	1.80485	17.8837	2.37967	24.9008	3.53572	32.9204	1.35352	39.4363	2.826	45.6314	1.44719
2.26553	1.92285	9.68365	1.62387	16.5003	1.21021	23.7179	0.60034	29.9331	0.17774	35.6471	0.65244	42.163	1.10984	2.26553	1.42184	11.0871	1.72995	17.9037	2.3427	24.9209	3.4784	32.9405	1.33737	39.4564	2.6176	45.6515	1.45745
2.28558	1.90163	9.7037	1.6042	16.5203	1.22392	23.738	0.77867	29.9532	0.30994	35.6671	0.68071	42.183	1.2134	2.28558	1.44985	11.1071	1.7652	17.9238	2.17149	24.9409	3.51725	32.9605	1.32916	39.4764	2.87914	45.6715	1.44229
2.30563	1.93369	9.72374	1.6135	16.5404	1.19722	23.758	0.67532	29.9732	0.28992	35.6872	0.7162	42.2031	1.1159	2.30563	1.40753	11.1272	1.81508	17.9438	2.06827	24.961	3.66766	32.9806	1.41684	39.4965	3.17444	45.6916	1.48406
2.32568	1.94168	9.7438	1.63269	16.5604	1.22523	23.7781	0.73504	29.9933	0.27227	35.7072	0.7299	42.2231	1.10652	2.32568	1.39698	11.1472	1.79257	17.9639	2.09203	24.981	3.73259	33.0006	1.43488	39.5165	3.2101	45.7116	1.49137
2.34573	1.93918	9.76385	1.68943	16.5805	1.35493	23.7981	0.76747	30.0133	0.25404	35.7273	0.62014	42.2432	1.33558	2.34573	1.40028	11.1673	1.84246	17.9839	2.12868	25.0011	3.66385	33.0207	1.43313	39.5366	3.10814	45.7317	1.47763
2.36578	1.81925	9.7839	1.66273	16.6005	1.43313	23.8182	0.66662	30.0334	0.25189	35.7473	0.72962	42.2632	1.19004	2.36578	1.55859	11.1873	2.07409	18.004	2.1696	25.0211	3.73373	33.0407	1.46913	39.5566	3.08615	45.7517	1.44566
2.38582	1.9623	9.80394	1.62494	16.6206	1.41513	23.8382	0.61142	30.0534	0.17452	35.7674	0.7286	42.2833	1.275	2.38582	1.36976	11.2074	2.16047	18.024	1.96519	25.0412	3.83274	33.0607	1.51912	39.5767	3.13411	45.7718	1.42035
2.40587	1.73664	9.82399	1.64199	16.6406	1.38736	23.8583	0.59807	30.0735	0.09274	35.7874	0.76322	42.3033	1.44867	2.40587	1.66764	11.2274	1.94914	18.0441	2.0607	25.0612	3.5479	33.0808	1.44887	39.5967	3.37436	45.7918	1.53708
2.42592	1.92988	9.84404	1.6042	16.6607	1.35636	23.8783	0.57125	30.0935	0.22125	35.8075	0.78083	42.3234	1.23071	2.42592	1.41256	11.2475	1.88745	18.0641	2.00847	25.0813	3.71298	33.1008	1.51892	39.6168	3.1521	45.8119	1.5421
2.44597	1.65653	9.86409	1.42872	16.6807	1.51122	23.8984	0.81646	30.1136	0.25284	35.8275	0.59288	42.3434	0.98464	2.44597	1.77338	11.2675	1.76504	18.0842	2.05363	25.1013	3.61759	33.1209	1.49329	39.6368	3.15488	45.8319	1.56315
2.46602	1.72877	9.88414	1.36328	16.7008	1.43886	23.9184	0.78416	30.1336	0.25594	35.8476	0.55422	42.3635	0.95492	2.46602	1.67802	11.2876	1.7792	18.1042	1.92901	25.1214	3.5658	33.1409	1.45547	39.6569	3.10105	45.852	1.2925
2.48607	1.67608	9.90419	1.52338	16.7208	1.47843	23.9385	0.80788	30.1537	0.27835	35.8676	0.55797	42.3835	1.03989	2.48607	1.74757	11.3076	1.81633	18.1243	1.73562	25.1414	3.72688	33.161	1.46623	39.6769	3.18223	45.872	0.91669
2.50612	1.64962	9.92424	1.57011	16.7409	1.44422	23.9585	0.71847	30.1737	0.15044	35.8877	0.48079	42.4036	1.05821	2.50612	1.7825	11.3277	1.87613	18.1443	1.99053	25.1615	3.81503	33.181	1.55654	39.697	2.91393	45.8921	-5.93802
2.52617	1.82188	9.94429	1.66285	16.7609	1.53863	23.9786	0.69189	30.1938	0.1961	35.9077	0.37362	42.4236	1.01824	2.52617	1.55512	11.3477	1.85725	18.1644	2.03648	25.1815	3.83636	33.2011	1.47182	39.717	2.98525	45.9121	-14.5
2.54622	1.74201	9.96434	1.65212	16.781	1.68514	23.9986	0.59009	30.2138	0.36788	35.9278	0.52421	42.4437	0.81803	2.54622	1.66055	11.3678	1.6047	18.1844	2.06291	25.2016	3.8792	33.2211	1.54463	39.7371	3.23398	45.9322	-21.0039
2.56627	1.64855	9.98438	1.62399	16.801	1.49202	24.0187	0.79024	30.2338	0.35715	35.9478	0.37406	42.4637	1.00325	2.56627	1.78391	11.3878	1.46983	18.2045	1.7737	25.2216	3.48754	33.2412	1.44847	39.7571	3.11438	45.9522	-25.9635
2.58631	1.79195	10.0044	1.57869	16.8211	1.45721	24.0387	0.69141	30.2539	0.32103	35.9678	0.42901	42.4838	1.00094	2.58631	1.59463	11.4079	1.50619	18.2245	1.94946	25.2417	3.53914	33.2612	1.46247	39.7772	3.17565	45.9723	-29.6979
2.60636	1.72627	10.0245	1.59299	16.8411	1.43719	24.0588	0.81074	30.2739	0.44036	35.9879	0.51008	42.5038	1.04579	2.60636	1.68132	11.4279	1.59918	18.2446	1.90996	25.2617	3.50125	33.2813	1.43622	39.7972	3.17166	45.9923	-32.4114
2.62641	2.00009	10.0445	1.78432	16.8612	1.65629	24.0788	0.74792	30.294	0.45371	36.0079	0.487	42.5239	0.97814	2.62641	1.31988	11.448	1.55245	18.2646	2.09312	25.2818	3.64405	33.3013	1.43568	39.8173	3.07699	46.0124	-34.5031
2.64646	1.86586	10.0646	1.88649	16.8812	1.52314	24.0989	0.89121	30.314	0.54872	36.028	0.29343	42.5439	1.20172	2.64646	1.49706	11.468	1.44104	18.2847	1.9545	25.3018	3.68651	33.3214	1.43481	39.8373	3.29473	46.0324	-35.8778
2.66651	1.72937	10.0846	1.85895	16.9013	1.55306	24.1189	0.73588	30.3341	0.27239	36.048	0.47502	42.564	1.14229	2.66651	1.67723	11.4881	1.53372	18.3047	1.8113	25.3219	3.84911	33.3414	1.42263	39.8573	3.22515	46.0525	-47.9457
2.68656	1.59931	10.1047	1.7885	16.9213	1.4143	24.139	0.83816	30.3541	0.45896	36.0681	0.31896	42.584	0.93502	2.68656	1.84891	11.5081	1.61193	18.3248	1.78675	25.3419	3.52943	33.3615	1.49046	39.8774	3.19364	46.0725	-60.7584
2.70661	3.42593	10.1247	1.8239	16.9414	1.51932	24.159	0.73528	30.3742	0.45598	36.0881	0.52508	42.6041	1.03468	2.70661	0.19148	11.5282	1.48731	18.3448	1.99242	25.362	3.68727	33.3815	1.46671	39.8974	3.3297	46.0926	-61.1205
2.72666	11.4242	10.1448	1.9083	16.9614	1.6278	24.1791	0.73481	30.3942	0.38016	36.1082	0.49507	42.6241	0.98362	2.72666	-0.47989	11.5482	1.19997	18.3649	1.94238	25.382	3.49668	33.4016	1.45029	39.9175	3.27275	46.1126	-61.528
2.7467	22.1284	10.1648	1.83809	16.9815	1.6464	24.1991	0.85783	30.4143	0.47398	36.1282	0.55132	42.6442	0.98695	2.7467	-6.56618	11.5683	1.47393	18.3849	2.04215	25.402	3.59702	33.4216	1.43717	39.9375	3.19227	46.1327	-60.9395
2.76675	31.4547	10.1849	1.77884	17.0015	1.49059	24.2192	0.8111	30.4343	0.4394	36.1483	0.55249	42.6642	1.06584	2.76675	-15.1149	11.5883	1.43616	18.405	1.86544	25.4221	3.36816	33.4417	1.42209	39.9576	3.14502	46.1527	-60.9847
2.7868	39.0072	10.2049	1.87325	17.0216	1.5285	24.2392	0.65446	30.4544	0.68128	36.1683	0.55436	42.6842	0.88439	2.7868	-22.4538	11.6084	1.4637	18.425	1.92365	25.4421	3.61625	33.4617	1.4657	39.9776	3.05206	46.1728	-61.1658
2.80685	45.3965	10.225	2.09093	17.0416	1.45292	24.2593	0.63372	30.4744	0.68474	36.1884	0.58046	42.7043	0.94237	2.80685	-28.4245	11.6284	1.45457	18.4451	1.86763	25.4622	3.45289	33.4818	1.46395	39.9977	3.23883	46.1928	-51.296
2.8269	50.6172	10.245	1.88339	17.0617	1.58679	24.2793	0.7062	30.4945	0.44823	36.2084	0.43507	42.7243	0.96863	2.8269	-33.4381	11.6484	1.28605	18.4651	2.04481	25.4822	3.61721	33.5018	1.48797	40.0177	3.21252	46.2129	-44.8217
2.84695	54.4402	10.2651	1.912	17.0817	1.54269	24.2994	0.58878	30.5145	0.45741	36.2285	0.48598	42.7444	0.85525	2.84695	-37.4524	11.6685	1.43695	18.4852	2.01177	25.5023	3.61797	33.5219	1.52915	40.0378	3.24852	46.2329	-38.0306
2.867	57.6999	10.2851	1.89114	17.1018	1.58513	24.3194	0.62811	30.5346	0.62501	36.2485	0.52118	42.7644	0.90271	2.867	-40.5786	11.6885	1.69847	18.5052	1.91358	25.5223	3.42147	33.5419	1.52727	40.0578	3.09603	46.253	-30.374
2.88705	57.3005	10.3052	1.89805	17.1218	1.4509	24.3394	0.7062	30.5546	0.59116	36.2686	0.5493	42.7845	0.96978	2.88705	-43.1405	11.7086	1.71374	18.5253	1.9419	25.5424	3.49611	33.562	1.5595	40.0779	3.17478	46.273	-29.0716
2.9071	58.0645	10.3252	2.02572	17.1419	1.47593	24.3595	0.76616	30.5747	0.62609	36.2886	0.58162	42.8045	1.00915	2.9071	-47.8098	11.7286	1.46433	18.5453	1.96473	25.5624	3.7463	33.582	1.55142	40.0979	3.0981	46.2931	-27.7794
2.92715	58.7267	10.3453	1.9114	17.1619	1.55032	24.3795	0.78476	30.5947	0.52047	36.3087	0.48815	42.8246	1.08662	2.92715	-45.8653	11.7487	1.57889	18.5654	1.97558	25.5825	3.77943	33.6021	1.50769	40.118	3.16283	46.3131	-26.577
2.9472	59.5416	10.3653	1.71328	17.182	1.52886	24.3996	0.62358	30.6148	0.84221	36.3287	0.4919	42.8446	0.93097	2.9472	-49.485	11.7687	1.67676	18.5854	1.853	25.6025	3.66366	33.6221	1.50641	40.138	3.07179	46.3332	-25.4164
2.96724	61.8167	10.3854	1.70171	17.202	1.51157	24.4196	0.57626	30.6348	1.36888	36.3488	0.4404	42.8647	0.9529	2.96724	-49.7114	11.7888	1.65411	18.6054	1.51342	25.6226	3.85121	33.6422	1.50102	40.1581	3.31811	46.3532	-24.1543
2.98729	61.1354	10.4054	1.89066	17.2221	1.50335	24.4397	0.5511	30.6549	1.29712	36.3688	0.35213	42.8847	0.9229	2.98729	-54.2388	11.8088	1.53372	18.6255	1.68825	25.6426	3.78838	33.6622	1.40325	40.1781	3.06937	46.3733	-22.8649
3.00734	60.4539	10.4255	1.80387	17.2421	1.59621	24.4597	0.63753	30.6749	1.03343	36.3889	0.35616	42.9048	1.04998	3.00734	-53.2881	11.8289	1.35796	18.6455	1.69392	25.6627	3.66366	33.6823	1.40749	40.1982	3.12597	46.3933	-21.5771
3.02739	59.001	10.4455	1.72973	17.2622	1.85347	24.4798	0.58794	30.695	1.12259	36.4089	0.28707	42.9248	0.98435	3.02739	-53.5597	11.8489	1.36174	18.6656	1.64277	25.6827	3.56789	33.7023	1.41287	40.2182	3.06124	46.4134	-20.4044
3.04744	57.3856	10.4656	1.74689	17.2822	1.72102	24.4998	0.5734	30.715	1.05834	36.429	0.30439	42.9449	1.04825	3.04744	-51.4318	11.869	1.54363	18.6856	1.60375	25.7028	3.53819	33.7224	1.43178	40.2383	3.10468	46.4334	-19.2141
3.06749	55.538	10.4856	1.83809	17.3023	1.71673	24.5199	0.56112	30.7351	1.15776	36.449	0.39814	42.9649	0.99431	3.06749	-49.6208	11.889	1.55875	18.7057	1.62987	25.7228	3.79561	33.7424	1.42169	40.2583	3.29578	46.4534	-18.1377
3.08754	53.66	10.5057	1.97124	17.3223	1.75548	24.5399	0.67937	30.7551	1.07694	36.4691	0.40089	42.985	1.07017	3.08754	-45.0028	11.9091	1.54238	18.7257	1.59478	25.7429	3.8712	33.7625	1.4657	40.2784	3.25251	46.4735	-17.3734
3.10758	51.7391	10.5257	1.96838	17.3424	1.78504	24.56	0.80729	30.7752	0.91219	36.4891	0.41243	43.005	0.86491	3.10758	-42.8749	11.9291	1.6231	18.7458	1.51153	25.7629	3.91138	33.7825	1.41004	40.2984	3.32191	46.4935	-16.3142
3.12763	50.21	10.5458	1.83058	17.3624	1.76525	24.58	0.71013	30.7952	0.83744	36.5092	0.62201	43.0251	1.07219	3.12763	-39.1721	11.9492	1.39557	18.7658	1.61287	25.783	3.77334	33.8026	1.44827	40.3185	3.55939	46.5136	-15.3217
3.14768	47.7593	10.5658	1.81913	17.3825	1.79183	24.6001	0.73051	30.8153	0.7906	36.5292	0.61293	43.0451	1.02503	3.14768	-37.6105	11.9692	1.39903	18.7859	1.58549	25.803	3.85254	33.8226	1.43858	40.3385	3.46332	46.5336	-14.2224
3.16773	45.8696	10.5859	1.83153	17.4025	1.8549	24.6201	0.83921	30.8353	0.71716	36.5493	0.60138	43.0652	1.07897	3.16773	-36.1285	11.9893	1.45551	18.8059	1.37621	25.8231	3.87577	33.8427	1.55203	40.3586	3.68766	46.5537	-13.2634
3.18778	43.9464	10.6059	1.77038	17.4226	1.77813	24.6402	0.66774	30.8554	0.69273	36.5693	0.56085	43.0852	1.04277	3.18778	-34.42	12.0093	1.43302	18.826	1.47913	25.8431	3.89538	33.8627	1.46616	40.3786	3.68316	46.5737	-12.3404
3.20783	41.9337	10.626	1.94275	17.4426	1.79887	24.6602	0.87619	30.8754	0.68343	36.5894	0.58248	43.1053	0.88352	3.20783	-32.8888	12.0294	1.26181	18.846	1.28148	25.8632	3.7065	33.8828	1.48797	40.3987	3.76244	46.5938	-11.4444
3.22788	39.9862	10.646	1.94013	17.4627	1.95742	24.6803	0.88964	30.8955	0.62275	36.6094	0.48815	43.1253	0.91958	3.22788	-31.3652	12.0494	1.26448	18.8661	1.52082	25.8832	3.5022	33.9028	1.38004	40.4187	3.80674	46.6138	-10.7335
3.24793	37.8815	10.666	1.89734	17.4827	1.87945	24.7003	0.82576	30.9155	0.67687	36.6295	0.60744	43.1454	0.86174	3.24793	-29.7799	12.0695	1.22499	18.8861	1.38172	25.9033	3.65738	33.9229	1.45224	40.4388	3.69059	46.6339	-9.8778
3.26798	35.7708	10.6861	1.91438	17.5028	2.02918	24.7204	0.91653	30.9356	0.78082	36.6495	0.52552	43.1654	0.66384	3.26798	-28.3372	12.0895	1.22892	18.9062	1.34442	25.9233	3.62482	33.9429	1.5486	40.4588	3.76901	46.6539	-9.12083
3.28803	34.0768	10.7061	2.04408	17.5228	1.84786	24.7404	0.85265	30.9556	0.76115	36.6696	0.54628	43.1855	0.7439	3.28803	-26.8273	12.1096	1.22216	18.9262	1.30556	25.9434	3.45122	33.963	1.52532	40.4789	3.70029	46.674	-8.33927
3.30808	32.441	10.7262	2.04206	17.5428	1.95324	24.7605	0.79886	30.9757	0.78213	36.6896	0.30308	43.2055	0.55695	3.30808	-25.411	12.1296	1.21917	18.9463	1.48006	25.9634	3.72509	33.983	1.46913	40.4989	3.70289	46.694	-7.61096
3.32813	30.7115	10.7462	2.07198	17.5629	1.9815	24.7805	0.97033	30.9957	0.6187	36.7097	0.48715	43.2256	0.5607	3.32813	-24.0908	12.1497	1.26559	18.9663	1.31815	25.9835	3.39215	34.0031	1.4762	40.519	3.29889	46.7141	-7.01505
3.34817	29.1927	10.7663	2.069	17.5829	2.01094	24.8006	0.8661	31.0158	0.57971	36.7297	0.4404	43.2456	0.49464	3.34817	-22.6337	12.1697	1.26229	18.9864	1.15654	26.0035	3.37067	34.0231	1.51401	40.539	0.27532	46.7341	-6.43921
3.36822	27.4213	10.7863	2.07412	17.603	1.87874	24.8206	0.58705	31.0358	0.41294	36.7498	0.67177	43.2657	0.45772	3.36822	-21.4653	12.1898	1.08856	19.0064	1.23035	26.0236	3.4727	34.0431	1.43461	40.5591	-4.88688	46.7542	-5.91034
3.38827	25.9198	10.8064	2.07639	17.623	2.0014	24.8407	0.64084	31.0559	0.71394	36.7698	0.517	43.2857	0.55451	3.38827	-20.0334	12.2098	0.85158	19.0265	1.07361	26.0436	3.32771	34.0632	1.44295	40.5791	-9.15994	46.7742	-5.24787
3.40832	24.3577	10.8264	2.04122	17.6431	2.12383	24.8607	0.8661	31.0759	0.49114	36.7899	0.31044	43.3058	0.48915	3.40832	-18.9632	12.2299	1.06417	19.0465	1.32161	26.0637	3.42974	34.0832	1.41112	40.5992	-12.6096	46.7943	-4.6907
3.42837	22.8441	10.8465	2.04372	17.6631	2.06792	24.8808	0.67782	31.096	0.62072	36.8099	0.36035	43.3258	0.54642	3.42837	-17.7504	12.2499	1.07881	19.0666	1.37968	26.0837	3.51566	34.1033	1.40372	40.6192	-16.2009	46.8143	-4.32114
3.44842	20.8442	10.8665	2.17533	17.6832	2.18666	24.9008	1.00887	31.116	0.5635	36.83	0.48079	43.3459	0.54426	3.44842	-16.6404	12.27	1.15748	19.0866	1.13074	26.1038	3.24179	34.1233	1.48494	40.6393	-20.4188	46.8344	-3.8343
3.46847	19.1334	10.8866	2.35486	17.7032	1.99878	24.9209	0.99945	31.1361	0.65613	36.85	0.46564	43.3659	0.88093	3.46847	-15.6446	12.29	0.94253	19.1067	1.25961	26.1238	3.40826	34.1434	1.35877	40.6593	-25.5348	46.8544	-3.46456
3.48852	18.3752	10.9066	2.19381	17.7233	1.95479	24.9409	0.21732	31.1561	0.45216	36.8701	0.38459	43.386	13.2622	3.48852	-14.7314	12.3101	1.084	19.1267	1.40107	26.1439	3.85397	34.1634	1.38434	40.6794	-27.7985	46.8745	-3.05245
3.50856	16.9742	10.9267	2.18272	17.7433	2.14338	24.961	-0.06664	31.1762	0.5312	36.8901	0.55478	43.406	24.2539	3.50856	-13.833	12.3301	0.91909	19.1468	1.34804	26.1639	3.76805	34.1835	1.42008	40.6994	-30.6056	46.8945	-2.58102
3.52861	16.1858	10.9467	2.12312	17.7634	2.04575	24.981	-0.2538	31.1962	0.4952	36.9102	0.5369	43.4261	33.0825	3.52861	-12.9652	12.3502	0.85836	19.1668	1.25504	26.184	3.40826	34.2035	1.40978	40.7195	-31.1941	46.9146	-2.36275
3.54866	15.1278	10.9668	2.28596	17.7834	1.93858	25.0011	-3.96511	31.2162	0.58496	36.9302	0.60513	43.4461	40.21	3.54866	-12.0906	12.3702	0.84797	19.1869	1.30965	26.204	3.70898	34.2236	1.50042	40.7395	-32.326	46.9346	-1.99617
3.56871	14.1686	10.9868	2.17879	17.8035	1.97876	25.0211	-5.37961	31.2363	0.664	36.9502	0.621	43.4662	47.63	3.56871	-11.3253	12.3903	0.90415	19.2069	1.42452	26.2241	3.18023	34.2436	1.21061	40.7596	-32.7787	46.9547	-1.65141
3.58876	14.2347	11.0069	2.30372	17.8235	2.04921	25.0412	-3.20883	31.2563	0.76962	36.9703	0.4469	43.4862	47.2236	3.58876	-10.6204	12.4103	0.94521	19.227	1.40028	26.2441	3.19528	34.2637	-0.15125	40.7796	-32.7334	46.9747	-1.22452
3.60881	13.6556	11.0269	2.34973	17.8436	2.00784	25.0612	-4.38031	31.2764	0.69165	36.9903	0.71735	43.5063	50.1918	3.60881	-9.86045	12.4304	0.92161	19.247	1.50539	26.2642	10.0001	34.2837	-1.18091	40.7997	-32.8693	46.9948	-0.96261
3.62886	12.7704	11.047	2.3576	17.8636	1.92082	25.0813	-4.63497	31.2964	0.47755	37.0104	0.66254	43.5263	54.2445	3.62886	-9.06873	12.4504	0.9803	19.2671	1.20941	26.2842	11.0206	34.3038	-2.04527	40.8197	-31.6921	47.0148	-0.59089
3.64891	12.3618	11.067	2.31504	17.8837	1.93918	25.1013	-4.78778	31.3165	0.43023	37.0304	0.58594	43.5463	64.1766	3.64891	-8.43518	12.4705	1.05583	19.2871	1.28573	26.3042	11.6932	34.3238	-2.60808	40.8397	-30.1981	47.0349	-0.38371
3.66896	11.3499	11.0871	2.28393	17.9037	1.85955	25.1214	-5.29711	31.3365	0.45824	37.0505	0.60801	43.5664	63.3107	3.66896	-7.73109	12.4905	1.09769	19.3072	1.26716	26.3243	13.8566	34.3439	-3.16765	40.8598	-27.4816	47.0549	-0.17608
3.68901	10.8255	11.1071	2.30181	17.9238	2.08378	25.1414	-5.95925	31.3566	0.54598	37.0705	0.41372	43.5864	63.2598	3.68901	-7.10682	12.5106	1.07156	19.3272	1.34017	26.3444	14.9537	34.3639	-3.49884	40.8798	-25.7159	47.075	0.06295
3.70906	9.91449	11.1272	2.25735	17.9438	2.02596	25.1615	-6.41766	31.3766	0.69845	37.0906	2.59295	43.6065	63.5654	3.70906	-6.49818	12.5306	1.28369	19.3473	1.50382	26.3644	13.7966	34.384	-3.78534	40.8999	-22.0034	47.095	0.29214
3.7291	9.40912	11.1472	2.20013	17.9639	2.04003	25.1815	-7.3854	31.3967	0.59009	37.1106	7.53818	43.6265	63.4635	3.7291	-6.02302	12.5507	7.36817	19.3673	1.4456	26.3844	14.6839	34.404	-3.97804	40.9199	-17.6107	47.1151	0.47422
3.74915	8.90129	11.1673	2.16842	17.9839	1.98472	25.2016	-7.2326	31.4167	0.63729	37.1307	11.2771	43.6466	61.3752	3.74915	-5.5128	12.5707	18.4349	19.3874	1.35087	26.4045	14.886	34.4241	-4.07338	40.94	-16.6752	47.1351	0.59258
3.7692	8.1599	11.1873	2.18821	18.004	1.86074	25.2216	-7.0798	31.4368	0.63837	37.1507	15.8574	43.6666	58.9304	3.7692	-4.83515	12.5908	27.4701	19.4074	1.45694	26.4245	15.512	34.4441	-4.12403	40.96	-15.7315	47.1552	0.91887
3.78925	7.75845	11.2074	2.02751	18.024	1.90485	25.2417	-6.67233	31.4568	0.54669	37.1708	18.1055	43.6867	56.3328	3.78925	-4.46668	12.6108	34.1178	19.4275	1.33451	26.4446	15.9125	34.4642	-4.14329	40.9801	-14.9681	47.1752	0.95148
3.8093	7.23747	11.2274	-3.87293	18.0441	1.97661	25.2617	-6.82513	31.4769	0.54085	37.1908	25.021	43.7067	54.5501	3.8093	-3.85894	12.6309	39.325	19.4475	1.49518	26.4646	16.4373	34.4842	-4.08857	41.0001	-14.5629	47.1953	1.11719
3.82935	6.78596	11.2475	-16.4487	18.0641	1.89626	25.2818	-6.01019	31.4969	0.78428	37.2109	27.2947	43.7268	52.1053	3.82935	-3.56936	12.6509	43.2556	19.4676	1.14836	26.4847	16.2655	34.5043	-4.01276	41.0202	-13.4335	47.2153	1.2492
3.8494	6.34796	11.2675	-26.716	18.0842	1.98901	25.3018	-5.75552	31.517	0.60022	37.2309	29.5235	43.7468	50.5772	3.8494	-3.22019	12.671	46.0745	19.4876	1.35576	26.5047	17.5297	34.5243	-3.88237	41.0402	-12.526	47.2354	1.37344
3.86945	5.78109	11.2876	-32.292	18.1042	1.86729	25.3219	-5.19525	31.537	0.50473	37.251	31.5496	43.7669	46.331	3.86945	-2.89193	12.691	48.1539	19.5077	1.09093	26.5248	16.9227	34.5444	-3.78268	41.0603	-12.1656	47.2554	1.52944
3.88949	5.77597	11.3076	-34.8896	18.1243	2.13003	25.3419	-4.43124	31.5571	0.39971	37.271	33.328	43.7869	40.5942	3.88949	-2.52747	12.711	49.4609	19.5277	1.40422	26.5448	16.7903	34.5644	-3.63859	41.0803	-11.1886	47.2755	1.75418
3.90954	4.52948	11.3277	-37.3854	18.1443	1.97291	25.362	-6.59911	31.5771	0.27525	37.2911	34.2285	43.807	35.399	3.90954	-2.10255	12.7311	50.0305	19.5478	1.3268	26.5649	16.4626	34.5845	-3.48924	41.1004	-10.2569	47.2955	1.80151
3.92959	4.25458	11.3477	-38.6078	18.1644	2.17354	25.382	-6.84824	31.5972	0.44727	37.3111	34.4762	43.827	33.82	3.92959	-1.8923	12.7511	50.4	19.5678	1.13593	26.5849	18.7011	34.6045	-3.28261	41.1204	-9.32955	47.3156	2.03246
3.94964	3.90077	11.3678	-39.6265	18.1844	1.9362	25.402	-4.74111	31.6172	0.48149	37.3312	34.7238	43.8471	31.6808	3.94964	-1.6955	12.7712	50.1125	19.5878	1.45611	26.605	16.4639	34.6246	-3.16595	41.1405	-8.41881	47.3356	2.07849
3.96969	3.64578	11.3878	-40.4414	18.2045	1.99485	25.4221	-4.50638	31.6373	0.55838	37.3512	33.8909	43.8671	30	3.96969	-1.45957	12.7912	49.6067	19.6079	6.60985	26.625	16.2574	34.6446	-3.01047	41.1605	-7.7414	47.3557	2.00475
3.98974	3.35753	11.4079	-41.7657	18.2245	2.13945	25.4421	-4.56162	31.6573	0.5616	37.3713	32.1574	43.8872	27.4533	3.98974	-1.32075	12.8113	48.7493	19.6279	12.3677	26.6451	15.841	34.6647	-2.86642	41.1806	-6.97765	47.3757	2.14417
4.00979	3.2624	11.4279	-42.1732	18.2446	1.66523	25.4622	-4.05458	31.6774	0.46527	37.3913	29.591	43.9072	28.0136	4.00979	-1.08168	12.8313	47.8163	19.648	17.2261	26.6651	15.2635	34.6847	-2.75749	41.2006	-6.31386	47.3957	2.24934
4.02984	2.94387	11.448	-43.854	18.2646	-4.4495	25.4822	-3.70828	31.6974	0.64504	37.4114	28.3528	43.9273	25.365	4.02984	-0.82733	12.8514	46.5241	19.668	20.7952	26.6852	14.4622	34.7048	-2.57129	41.2207	-5.60458	47.4158	2.35821
4.04989	2.72346	11.468	-44.5671	18.2847	-12.1266	25.5023	-2.95271	31.7175	0.9048	37.4314	25.5163	43.9473	22.7674	4.04989	-0.78605	12.8714	45.2893	19.6881	23.5324	26.7052	14.4957	34.7248	-2.31821	41.2407	-5.16649	47.4358	2.36246
4.06994	2.54619	11.4881	-44.9236	18.3047	-18.6045	25.5223	-2.74393	31.7375	0.70345	37.4515	23.4226	43.9674	20.8319	4.06994	-0.5098	12.8915	43.7923	19.7081	25.5881	26.7253	14.4585	34.7449	-2.13767	41.2608	-4.57948	47.4559	2.59122
4.08999	2.16699	11.5081	-45.1783	18.3248	-22.0543	25.5424	-3.42052	31.7576	0.754	37.4715	22.3871	43.9874	19.6095	4.08999	-0.35461	12.9115	42.1987	19.7282	27.5108	26.7453	13.6376	34.7649	-1.99344	41.2808	-4.01179	47.4759	2.47799
4.11004	2.12193	11.5282	-45.0764	18.3448	-25.0085	25.5624	-4.81292	31.7776	0.18466	37.4916	19.7128	44.0075	16.91	4.11004	-0.15402	12.9316	40.762	19.7482	28.7267	26.7654	12.8818	34.785	-1.81369	41.3009	-3.54102	47.496	2.44395
4.13009	1.9151	11.5482	-44.3124	18.3649	-26.4346	25.5825	-3.81377	31.7977	0.38159	37.5116	18.2673	44.0275	15.3311	4.13009	0.02278	12.9516	39.1111	19.7683	29.3184	26.7854	12.3288	34.805	-1.64284	41.3209	-2.88567	47.516	2.49675
4.15013	1.64509	11.5683	-43.9559	18.3849	-26.9949	25.6025	-3.59781	31.8177	0.49543	37.5317	17.817	44.0476	12.6316	4.15013	0.23207	12.9717	37.4006	19.7883	29.8321	26.8055	12.0602	34.8251	-1.45782	41.341	-1.05483	47.5361	2.55391
4.17018	1.57344	11.5883	-40.1358	18.405	-27.3005	25.6226	-2.94	31.8378	0.52226	37.5517	16.7815	44.0676	11.8166	4.17018	0.66858	12.9917	35.9564	19.8084	30.0007	26.8255	11.4741	34.8451	-1.15664	41.361	-1.10753	47.5561	2.67151
4.19023	1.64902	11.6084	-37.8438	18.425	-27.4533	25.6426	-2.08667	31.8578	0.50736	37.5718	16.0611	44.0877	10.2886	4.19023	0.61949	13.0118	34.3921	19.8284	29.8501	26.8456	11.3122	34.8652	-0.99246	41.3811	-0.84963	47.5762	2.52937
4.21028	1.56569	11.6284	-36.6214	18.4451	-28.1154	25.6627	-1.75847	31.8779	0.26345	37.5918	15.3407	44.1077	9.72835	4.21028	0.70698	13.0318	32.7646	19.8485	29.5356	26.8656	10.2398	34.8852	-0.89637	41.4011	-0.57567	47.5962	2.44373
4.23033	1.56283	11.6484	-35.3481	18.4651	-29.0323	25.6827	-1.47982	31.8979	0.43428	37.6119	14.7779	44.1278	8.55688	4.23033	0.80139	13.0519	31.2152	19.8685	28.9926	26.8857	9.7226	34.9053	-0.74586	41.4212	0.02826	47.6163	2.52239
4.25038	1.41263	11.6685	-34.3803	18.4852	-28.8285	25.7028	-1.20693	31.918	0.4487	37.6319	14.0575	44.1478	9.57555	4.25038	1.06465	13.0719	29.3322	19.8886	28.544	26.9057	8.94762	34.9253	-0.55316	41.4412	-0.10077	47.6363	2.57955
4.27043	1.50406	11.6885	-33.2598	18.5052	-28.4211	25.7228	-0.81796	31.938	0.51844	37.652	13.3821	44.1679	8.86248	4.27043	0.95858	13.092	28.131	19.9086	27.8289	26.9258	8.78011	34.9453	-0.387	41.4613	0.17995	47.6564	2.57486
4.29047	1.3752	11.7086	-31.4261	18.5253	-28.3192	25.7429	-0.72873	31.9581	0.41223	37.672	12.9319	44.1879	7.33447	4.29047	1.2028	13.112	26.7321	19.9287	27.1572	26.9458	8.26989	34.9654	-0.23034	41.4813	0.45124	47.6764	2.65973
4.31052	1.3988	11.7286	-30.3056	18.5453	-29.0832	25.7629	-0.50966	31.9781	0.40674	37.6921	10.9058	44.208	6.87606	4.31052	1.35119	13.1321	25.1962	19.9487	26.1755	26.9659	7.60801	34.9854	-0.11018	41.5014	0.55871	47.6965	2.62046
4.33058	1.36065	11.7487	-28.8321	18.5654	-28.1154	25.783	-0.0335	31.9982	0.55456	37.7121	10.5928	44.228	5.95925	4.33058	1.2958	13.1521	23.8734	19.9688	25.5999	26.9859	7.47746	35.0055	-0.13953	41.5214	0.77602	47.7165	2.65722
4.35063	1.36077	11.7687	-27.4671	18.5854	-27.1986	25.803	-0.00274	32.0182	0.49615	37.7322	10.2439	44.2481	4.94058	4.35063	1.34899	13.1722	22.6185	19.9888	24.5737	27.006	7.09961	35.0255	-0.0565	41.5415	0.97523	47.7366	2.57464
4.37067	1.19126	11.7888	-25.8774	18.6054	-26.5874	25.8231	0.12159	32.0383	0.5815	37.7522	9.69736	44.2681	4.12564	4.37067	1.43884	13.1922	21.388	20.0089	23.6963	27.026	7.74735	35.0456	0.13595	41.5615	1.06493	47.7566	2.62209
4.39072	1.2666	11.8088	-24.132	18.6255	-27.0968	25.8431	0.03159	32.0583	0.43392	37.7723	8.99763	44.2882	5.24618	4.39072	1.42231	13.2123	20.1637	20.0289	22.8285	27.0461	7.29025	35.0656	0.21227	41.5816	1.38247	47.7767	2.66649
4.41077	1.11997	11.8289	-22.6288	18.6455	-26.4346	25.8632	0.1657	32.0784	0.42582	37.7923	8.39427	44.3082	5.55178	4.41077	1.40988	13.2323	19.0042	20.049	21.7681	27.0661	7.48346	35.0857	0.39588	41.6016	0.93495	47.7967	2.70413
4.43082	0.98205	11.8489	-21.2028	18.6656	-25.2632	25.8832	0.23949	32.0984	0.40555	37.8124	7.82537	44.3283	4.58404	4.43082	1.50304	13.2524	18.002	20.069	20.7711	27.0862	7.6214	35.1057	0.50955	41.6217	1.48538	47.8168	2.69398
4.45087	0.82767	11.869	-19.8045	18.6856	-24.7538	25.9033	0.3432	32.1185	0.46527	37.8324	7.38903	44.3483	4.88964	4.45087	1.36693	13.2724	16.8179	20.0891	20.085	27.1062	7.70708	35.1258	0.63476	41.6417	1.58625	47.8368	2.64762
4.47092	0.84364	11.889	-18.4133	18.7057	-23.3277	25.9233	0.29159	32.1385	0.35596	37.8525	7.49564	44.3684	4.73684	4.47092	1.64277	13.2925	15.8978	20.1091	19.1287	27.1263	7.03556	35.1458	0.75021	41.6618	1.55698	47.8569	2.80722
4.49097	0.97704	11.9091	-17.0956	18.7257	-22.0034	25.9434	0.33271	32.1585	0.38683	37.8725	7.15853	44.3884	3.36163	4.49097	1.48431	13.3125	15.0291	20.1292	18.171	27.1463	6.6781	35.1659	0.86119	41.6818	1.73023	47.8769	2.76511
4.51101	0.90039	11.9291	-15.9568	18.7458	-22.4164	25.9634	0.42021	32.1786	0.44179	37.8926	6.58098	44.4085	4.38031	4.51101	1.65347	13.3326	14.0936	20.1492	17.3751	27.1664	6.93686	35.1859	0.99174	41.7019	2.01347	47.897	2.71406
4.53106	0.82529	11.9492	-14.6113	18.7658	-21.1412	25.9835	0.31734	32.1986	0.19574	37.9126	6.35193	44.4285	1.68081	4.53106	1.56646	13.3526	13.0774	20.1693	16.4821	27.1864	6.5513	35.206	0.99087	41.7219	1.92834	47.917	2.6521
4.55111	0.71204	11.9692	-13.5657	18.7859	-19.8643	26.0035	0.22352	32.2187	0.68617	37.9326	5.80092	44.4486	2.77296	4.55111	1.71657	13.3727	12.5224	20.1893	15.736	27.2065	6.33915	35.226	1.06297	41.7419	2.09278	47.9371	2.67347
4.57116	0.68545	11.9893	-12.5785	18.8059	-18.8032	26.0236	0.47767	32.2387	0.4772	37.9527	5.45979	44.4686	2.2684	4.57116	1.83286	13.3927	11.6673	20.2094	15.0609	27.2265	6.04098	35.2461	1.08984	41.762	2.16799	47.9571	2.58904
4.59121	0.84329	12.0093	-11.5154	18.826	-17.6125	26.0436	0.31924	32.2588	0.52285	37.9727	5.08403	44.4887	2.17594	4.59121	1.8242	13.4128	11.0336	20.2294	14.2214	27.2466	6.18938	35.2661	1.18092	41.782	2.12173	47.9772	2.69628
4.61126	0.74852	12.0294	-10.3607	18.846	-16.6178	26.0637	0.38361	32.2788	0.61452	37.9928	4.73756	44.5087	2.20277	4.61126	1.70792	13.4328	10.1499	20.2495	13.3597	27.2666	6.07114	35.2862	1.2088	41.8021	2.28349	47.9972	2.77057
4.63131	0.82838	12.0494	-9.72998	18.8661	-15.7175	26.0837	0.37515	32.2989	0.60046	38.0128	4.4045	44.5287	2.04396	4.63131	1.62924	13.4529	9.68352	20.2695	12.7413	27.2867	5.81958	35.3062	1.25249	41.8221	2.44573	48.0173	2.74831
4.65136	0.7025	12.0695	-8.75831	18.8861	-14.5983	26.1038	0.54991	32.3189	0.39065	38.0329	4.01274	44.5488	1.78432	4.65136	1.81649	13.4729	9.08367	20.2896	12.0264	27.3067	6.11535	35.3263	1.45047	41.8422	2.54108	48.0373	2.7722
4.67141	0.68414	12.0895	-8.03823	18.9062	-13.4492	26.1238	0.49686	32.339	0.50712	38.0529	4.01532	44.5688	1.86236	4.67141	1.81177	13.493	8.45724	20.3096	11.4848	27.3268	6.38508	35.3463	1.40298	41.8622	2.59254	48.0574	2.67435
4.69146	0.78487	12.1096	-7.03401	18.9262	-12.6247	26.1439	0.42975	32.359	0.42474	38.073	3.79896	44.5889	1.71162	4.69146	1.64875	13.513	7.74614	20.3297	10.9065	27.3468	5.65439	35.3664	1.47796	41.8823	2.41378	48.0774	2.65678
4.71151	0.74375	12.1296	-6.504	18.9463	-11.6716	26.1639	0.47874	32.3791	0.26858	38.093	3.71833	44.6089	1.64267	4.71151	1.73466	13.5331	7.4253	20.3497	9.74059	27.3668	6.10987	35.3864	1.51636	41.9023	2.41205	48.0975	2.60497
4.73156	0.75376	12.1497	-5.82236	18.9663	-10.9494	26.184	0.70798	32.3991	0.50354	38.1131	3.44499	44.629	1.68508	4.73156	1.87204	13.5531	6.9548	20.3698	9.32561	27.3869	5.9248	35.4065	1.46498	41.9224	2.59018	48.1175	2.5718
4.7516	0.75102	12.1697	-5.1105	18.9864	-10.1783	26.204	0.77272	32.4192	0.46647	38.1331	3.36133	44.649	1.5368	4.7516	1.76693	13.5732	6.47786	20.3898	8.80659	27.4069	5.94913	35.4265	1.559	41.9424	2.64809	48.1376	2.54616
4.77165	0.70489	12.1898	-4.30244	19.0064	-8.62381	26.2241	0.66996	32.4392	0.33069	38.1532	3.23021	44.6691	1.38808	4.77165	1.68919	13.5932	6.12617	20.4099	8.35156	27.427	5.4467	35.4466	1.61461	41.9625	2.73998	48.1576	2.62853
4.7917	0.95809	12.2098	-3.93785	19.0265	-8.07052	26.2441	0.57161	32.4593	0.73409	38.1732	2.63608	44.6891	1.30067	4.7917	1.83191	13.6132	5.84859	20.4299	7.81942	27.447	5.59922	35.4666	1.73453	41.9825	2.59852	48.1777	2.68875
4.81175	0.79429	12.2299	-3.40319	19.0465	-7.37849	26.2642	0.54443	32.4793	0.7174	38.1933	2.77859	44.7092	1.2535	4.81175	1.57087	13.6333	5.26621	20.45	7.51874	27.4671	5.79217	35.4867	1.67161	42.0026	2.9425	48.1977	2.67708
4.8318	0.7782	12.2499	-2.86121	19.0666	-6.77178	26.2842	0.43643	32.4994	0.69308	38.2133	2.55357	44.7292	1.41736	4.8318	1.63285	13.6533	4.97668	20.47	7.14083	27.4871	5.65131	35.5067	1.71963	42.0226	2.8336	48.2178	2.67904
4.85185	0.80621	12.27	-2.46156	19.0866	-6.06225	26.3042	0.60046	32.5194	0.63729	38.2334	2.43832	44.7493	1.41895	4.85185	1.77102	13.6734	4.90949	20.4901	6.64965	27.5072	4.99225	35.5268	1.7153	42.0427	2.6174	48.2378	2.64391
4.8719	0.75054	12.29	-2.14613	19.1067	-5.66135	26.3243	0.56994	32.5395	0.42141	38.2534	2.59251	44.7693	1.25567	4.8719	1.7877	13.6934	4.56409	20.5101	6.19891	27.5272	4.80616	35.5468	1.75462	42.0627	2.70207	48.2579	2.68821
4.89195	0.79155	12.3101	-1.48433	19.1267	-5.15747	26.3444	0.70095	32.5595	0.27466	38.2735	2.31038	44.7894	1.20258	4.89195	1.76236	13.7135	4.21161	20.5301	5.83881	27.5473	5.10158	35.5669	1.76524	42.0828	3.02118	48.2779	2.79828
4.912	0.79012	12.3301	-1.15532	19.1468	-4.50256	26.3644	0.87678	32.5796	0.29612	38.2935	2.14349	44.8094	1.11835	4.912	1.92712	13.7335	3.89234	20.5502	5.57832	27.5673	5.38433	35.5869	1.81335	42.1028	2.75398	48.2979	2.78911
4.93204	1.15395	12.3502	-1.07896	19.1668	-3.90157	26.3844	0.76497	32.5996	0.24676	38.3136	1.7836	44.8295	1.24802	4.93204	1.96409	13.7536	3.49312	20.5703	5.25905	27.5874	5.46247	35.607	1.77702	42.1229	2.80182	48.318	2.75988
4.95209	1.02019	12.3702	-0.68647	19.1869	-3.42144	26.4045	0.72849	32.6197	0.37479	38.3336	1.97241	44.8495	0.9327	4.95209	1.92224	13.7736	3.37086	20.5903	5.10482	27.6074	5.77298	35.627	1.84681	42.1429	2.73967	48.338	2.74155
4.97214	1.1133	12.3903	-0.28592	19.2069	-3.07412	26.4245	0.77438	32.6397	0.50914	38.3537	1.82831	44.8696	1.03253	4.97214	1.99022	13.7937	3.03506	20.6103	4.90104	27.6275	5.30139	35.6471	1.84594	42.163	2.65375	48.3581	2.69442
4.99219	0.8446	12.4103	0.05126	19.227	-1.8208	26.4446	0.77987	32.6598	0.40925	38.3737	1.8413	44.8896	1.23071	4.99219	1.97149	13.8137	2.80532	20.6304	4.6031	27.6475	5.38913	35.6671	1.85858	42.183	2.90065	48.3781	2.64718
5.01224	1.13022	12.4304	0.35369	19.247	-1.67942	26.4646	0.7298	32.6798	0.46349	38.3938	1.7233	44.9097	1.15311	5.01224	1.83663	13.8338	2.64749	20.6504	4.17005	27.6676	5.01247	35.6872	1.8953	42.2031	2.89451	48.3982	2.63475
5.03229	1.19138	12.4504	0.44632	19.2671	-1.49262	26.4847	0.92208	32.6999	0.44477	38.4138	1.69143	44.9297	0.86059	5.03229	1.87629	13.8538	2.77951	20.6705	3.97693	27.6876	4.50696	35.7072	1.39195	42.2231	2.74391	48.4182	2.74962
5.05234	-9.21357	12.4705	0.70071	19.2871	-1.21951	26.5047	0.75197	32.7199	0.5399	38.4339	1.54704	44.9498	1.10552	5.05234	1.85787	13.8739	2.51263	20.6905	3.94962	27.7077	4.82843	35.7273	1.38731	42.2432	2.78153
5.07239	-27.4839	12.4905	0.87476	19.3072	-0.82254	26.5248	0.78034	32.74	0.42367	38.4539	1.65609	44.9698	1.06167	5.07239	1.8711	13.8939	2.35293	20.7106	3.78303	27.7277	4.93331	35.7473	1.44015	42.2632	2.66272
5.09244	-41.6094	12.5106	0.99433	19.3272	-0.64552	26.5448	0.90992	32.76	0.76365	38.474	1.44665	44.9899	1.11863	5.09244	1.82358	13.914	2.25914	20.7306	3.46884	27.7478	4.80136	35.7674	1.45945	42.2833	2.77806
5.11249	-52.7122	12.5306	0.89431	19.3473	-0.62048	26.5649	1.07574	32.7801	0.68736	38.494	1.44924	45.0099	1.19739	5.11249	1.78943	13.934	2.05033	20.7507	3.96472	27.7678	4.78559	35.7874	1.36598	42.3033	2.85611
5.13254	-60.7741	12.5507	1.09649	19.3673	-0.46778	26.5849	0.84055	32.8001	0.72837	38.5141	1.41131	45.03	0.97107	5.13254	1.72775	13.9541	1.83475	20.7707	3.88101	27.7879	4.92954	35.8075	1.41703	42.3234	2.80891
5.15259	-62.1902	12.5707	1.21748	19.3874	-0.17977	26.605	0.72455	32.8202	0.73278	38.5341	1.30111	45.05	0.9767	5.15259	1.62578	13.9741	1.8091	20.7908	3.90729	27.8079	4.37673	35.8275	1.50643	42.3434	3.0152
5.17263	-62.9542	12.5908	1.28853	19.4074	-0.00358	26.625	0.62132	32.8402	0.57638	38.5542	1.16407	45.0701	1.11475	5.17263	1.77747	13.9942	1.72428	20.8108	3.60674	27.828	4.86579	35.8476	1.40953	42.3635	2.9049
5.19268	-63.82	12.6108	1.44672	19.4275	0.05984	26.6451	0.73445	32.8603	0.6423	38.5742	1.1723	45.0901	1.08026	5.19268	1.70808	14.0142	1.48636	20.8309	3.43081	27.848	3.9539	35.8676	1.51555	42.3835	2.78562
5.21273	-64.9915	12.6309	1.61004	19.4475	0.03994	26.6651	0.99921	32.8803	0.62609	38.5943	1.07868	45.1102	1.18918	5.21273	1.56739	14.0343	1.59886	20.8509	3.48227	27.8681	3.64602	35.8877	1.47834	42.4036	2.76925
5.23278	-64.6859	12.6509	1.62947	19.4676	0.26763	26.6852	0.97394	32.9004	0.50211	38.6143	1.0445	45.1302	1.08345	5.23278	1.7493	14.0543	1.60516	20.871	3.42656	27.8881	3.25204	35.9077	1.42322	42.4236	2.91261
5.25283	-64.9915	12.671	1.69373	19.4876	0.4009	26.7052	0.30315	32.9204	0.6119	38.6344	1.21009	45.1503	1.0119	5.25283	1.69044	14.0744	1.42829	20.891	3.20327	27.9082	3.81087	35.9278	1.45904	42.4437	2.76673
5.27288	-64.3803	12.691	1.87397	19.5077	0.36192	26.7253	0.66221	32.9405	0.58115	38.6544	1.11965	45.1703	1.05517	5.27288	1.77322	14.0944	1.41775	20.9111	3.01445	27.9282	4.08646	35.9478	1.49755	42.4637	2.79852
5.29293	-64.1256	12.711	1.78874	19.5277	0.40412	26.7453	0.37432	32.9605	0.68283	38.6745	0.96127	45.1904	0.86607	5.29293	1.60705	14.1145	1.30399	20.9311	2.96393	27.9483	4.33175	35.9678	1.51693	42.4838	2.81048
5.31298	-63.4126	12.7311	1.78397	19.5478	0.57328	26.7654	0.42299	32.9806	0.59128	38.6945	1.13292	45.2104	0.96718	5.31298	1.74144	14.1345	1.06149	20.9512	2.66685	27.9683	4.06295	35.9879	1.5394	42.5038	2.82339
5.33302	-61.0696	12.7511	1.91796	19.5678	0.71633	26.7854	0.56589	33.0006	0.4648	38.7146	0.94512	45.2305	1.07651	5.33302	1.57526	14.1546	1.16835	20.9712	2.78707	27.9884	3.43387	36.0079	1.53965	42.5239	2.7776
5.35307	-62.343	12.7712	1.92595	19.5878	0.7546	26.8055	0.48065	33.0207	0.39816	38.7346	1.01103	45.2505	1.09152	5.35307	1.59258	14.1746	1.26606	20.9913	2.71704	28.0084	3.49392	36.028	1.54551	42.5439	2.72519
5.37312	-61.0696	12.7912	2.01213	19.6079	0.97966	26.8255	0.70536	33.0407	0.69845	38.7547	1.10869	45.2706	0.96011	5.37312	1.62514	14.1947	1.44639	21.0113	2.45095	28.0285	5.08772	36.048	1.64541	42.564	2.78813
5.39317	-59.3888	12.8113	2.19584	19.6279	0.88859	26.8456	0.91326	33.0607	0.79131	38.7747	1.04522	45.2906	1.09383	5.39317	1.57322	14.2147	1.05835	21.0314	2.6061	28.0485	4.23459	36.0681	1.65657	42.584	2.79002
5.41322	-58.1155	12.8313	2.11489	19.648	0.94163	26.8656	0.85425	33.0808	0.77283	38.7948	0.97699	45.3107	1.06469	5.41322	1.44514	14.2348	0.84388	21.0514	2.39777	28.0686	4.91862	36.0881	1.64346	42.6041	2.77492
5.43327	-57.7589	12.8514	2.04086	19.668	1.14322	26.8857	0.86975	33.1008	0.61476	38.8148	0.94266	45.3307	1.05373	5.43327	1.55686	14.2548	0.81225	21.0715	2.29832	28.0886	4.80298	36.1082	1.61684	42.6241	2.82858
5.45332	-55.2122	12.8714	1.90425	19.6881	1.02568	26.9057	0.71859	33.1209	0.6218	38.8349	0.90285	45.3508	1.04189	5.45332	1.28289	14.2749	0.71185	21.0915	2.26119	28.1087	4.46345	36.1282	1.66455	42.6442	2.9606
5.47337	-53.2258	12.8915	2.19822	19.7081	1.18351	26.9258	0.65565	33.1409	0.62704	38.8549	0.90242	45.3708	1.08387	5.47337	1.45741	14.2949	0.83192	21.1116	2.24875	28.1287	4.66597	36.1483	1.6788	42.6642	2.92629
5.49342	-51.4941	12.9115	2.3607	19.7282	1.25885	26.9458	0.64015	33.161	0.65708	38.8749	0.89204	45.3909	1.13191	5.49342	1.21634	14.315	0.85143	21.1316	2.16063	28.1488	4.13206	36.1683	1.76356	42.6842	2.45816
5.51347	-50.3382	12.9316	2.38466	19.7482	1.28698	26.9659	0.72193	33.181	0.59867	38.895	0.71505	45.4109	1.07421	5.51347	3.26984	14.335	0.55733	21.1517	2.24734	28.1688	3.63809	36.1884	1.81412	42.7043	2.28318
5.53351	-47.7057	12.9516	2.46072	19.7683	1.2964	26.9859	0.65303	33.2011	0.65422	38.915	0.69528	45.4309	1.07248	5.53351	16.5144	14.3551	0.51641	21.1717	2.0349	28.1889	3.77829	36.2084	1.71723	42.7243	2.25643
5.55356	-45.075	12.9717	2.36976	19.7883	1.36316	27.006	0.6218	33.2211	0.75769	38.9351	0.71851	45.451	1.08633	5.55356	29.9907	14.3751	0.64277	21.1918	2.00343	28.2089	3.74147	36.2285	1.63483	42.7444	2.39223
5.57361	-42.2852	12.9917	2.35498	19.8084	1.29747	27.026	0.64266	33.2412	0.54479	38.9551	0.76568	45.4711	1.03714	5.57361	40.0477	14.3952	0.81004	21.2118	1.87881	28.229	4.10062	36.2485	1.80402	42.7644	2.47106
5.59366	-40.0947	13.0118	2.57778	19.8284	1.45841	27.0461	0.66495	33.2612	0.39792	38.9752	0.68115	45.4911	0.91612	5.59366	47.6652	14.4152	0.52066	21.2319	1.99274	28.249	4.25017	36.2686	1.61341	42.7845	2.42023
5.61371	-37.7963	13.0318	2.60878	19.8485	1.48225	27.0661	0.3433	33.2813	0.44954	38.9952	0.6559	45.5111	0.94756	5.61371	53.5076	14.4353	0.79116	21.2519	1.95355	28.2691	4.28699	36.2886	1.61635	42.8045	2.30836
5.63376	-35.5996	13.0519	2.51305	19.8685	1.57666	27.0862	0.58705	33.3013	0.33998	39.0153	0.50574	45.5312	1.37669	5.63376	57.8308	14.4553	0.69753	21.272	1.8766	28.2891	4.09269	36.3087	1.56701	42.8246	2.34754
5.65381	-33.4857	13.0719	2.38633	19.8886	1.49035	27.1062	0.58705	33.3214	0.48625	39.0353	0.41617	45.5512	1.53709	5.65381	61.047	14.4754	0.87723	21.292	1.96866	28.3092	4.2564	36.3287	1.51751	42.8446	2.24573
5.67386	-31.331	13.092	2.60556	19.9086	1.52004	27.1263	0.5736	33.3414	0.54705	39.0554	0.58782	45.5713	1.56161	5.67386	62.9393	14.4954	0.70446	21.3121	1.66386	28.3292	4.33061	36.3488	1.54754	42.8647	2.28774
5.69391	-29.3219	13.112	2.40064	19.9287	1.57833	27.1463	0.04446	33.3615	0.57507	39.0754	0.73379	45.5913	1.43713	5.69391	64.4897	14.5155	0.55103	21.3321	1.64985	28.3492	4.28105	36.3688	1.57206	42.8847	2.36909
5.71395	-27.4065	13.1321	2.47157	19.9487	1.50859	27.1664	0.22708			39.0955	0.43406	45.6114	1.36486	5.71395	64.8751	14.5355	0.64403	21.3522	1.66496	28.3693	4.22808	36.3889	1.521	42.9048	2.47814
5.734	-25.6077	13.1521	2.33543	19.9688	1.7395	27.1864	0.05774			39.1155	0.77174	45.6314	1.41145	5.734	64.8215	14.5556	0.77558	21.3722	1.64545	28.3893	4.99232	36.4089	1.57336	42.9248	2.25863
5.75405	-23.7858	13.1722	2.46632	19.9888	1.75011	27.2065	0.01789			39.1356	0.76654	45.6515	1.51401	5.75405	64.3859	14.5756	0.82971	21.3923	1.52397	28.4094	4.41318	36.429	1.59445	42.9449	2.35399
5.7741	-21.8234	13.1922	2.58255	20.0089	1.73867	27.2265	0.05774			39.1556	0.85395	45.6715	1.47809	5.7741	63.3562	14.5957	0.97322	21.4123	1.74396	28.4294	4.41318	36.449	1.59835	42.9649	2.36123
5.79415	-20.5037	13.2123	2.5121	20.0289	1.75345	27.2466	0.10754			39.1757	0.94165	45.6916	1.57142	5.79415	62.2829	14.6157	0.69077	21.4324	1.57826	28.4495	4.44513	36.4691	1.64289	42.985	2.18924
5.8142	-19.068	13.2323	2.41244	20.049	1.84548	27.2666	0.63218			39.1957	0.88843	45.7116	1.5329	5.8142	60.9356	14.6357	0.82248	21.4524	1.38423	28.4695	3.36158	36.4891	1.54795	43.005	2.15525
5.83425	-17.7351	13.2524	2.37143	20.069	1.67882	27.2867	0.60562			39.2158	0.845	45.7317	1.45833	5.83425	59.197	14.6558	0.80013	21.4724	1.61068	28.4896	3.0723	36.5092	1.46564	43.0251	2.3233
5.8543	-16.3635	13.2724	2.26271	20.0891	1.80435	27.3067	0.57905			39.2358	0.93545	45.7517	1.35837	5.8543	57.3147	14.6758	1.05835	21.4925	1.65993	28.5096	3.34054	36.5292	1.4991	43.0451	2.32661
5.87435	-14.9471	13.2925	2.47669	20.1091	1.95134	27.3268	0.7484			39.2559	0.8427	45.7718	1.55959	5.87435	55.506	14.6959	0.977	21.5125	1.40312	28.5297	3.40366	36.5493	1.60023	43.0652	2.26571
5.8944	-13.2682	13.3125	2.37691	20.1292	1.77979	27.3468	0.72183			39.2759	0.80534	45.7918	1.47218	5.8944	53.5367	14.7159	0.86843	21.5326	1.71358	28.5497	3.34054	36.5693	1.47297	43.0852	2.33448
5.91445	-12.2584	13.3326	2.39384	20.1492	1.74248	27.3668	0.13411			39.296	0.79842	45.8119	1.46554	5.91445	51.5046	14.736	0.86559	21.5526	1.45835	28.5698	3.26165	36.5894	1.53354	43.1053	2.38231
5.9345	-10.8821	13.3526	2.19822	20.1693	1.93703	27.3869	0.12124			39.316	0.71951	45.8319	1.6232	5.9345	49.4387	14.756	1.13954	21.5727	1.43805	28.5898	2.43063	36.6094	1.52516	43.1253	2.38845
5.95454	-9.59624	13.3727	2.25985	20.1893	1.70183	27.4069	0.0726			39.3361	0.8877	45.852	1.65436	5.95454	47.1808	14.7761	1.04387	21.5927	1.53435	28.6099	2.4727	36.6295	1.55699	43.1454	2.41158
5.97459	-8.86666	13.3927	2.3421	20.2094	1.89519	27.427	0.18724			39.3561	1.03353	45.872	1.50031	5.97459	44.8387	14.7961	0.84859	21.6128	1.44387	28.6299	2.51478	36.6495	1.54104	43.1654	2.4827
5.99464	-8.09455	13.4128	2.34425	20.2294	1.91057	27.447	-0.21553			39.3762	0.97426	45.8921	1.49728	5.99464	43.1292	14.8162	0.93798	21.6328	1.58297	28.65	2.24654	36.6696	1.51164	43.1855	2.45485
6.01469	-7.27576	13.4328	2.13671	20.2495	1.83761	27.4671	-0.23878			39.3962	0.7951	45.9121	1.5531	6.01469	41.0546	14.8362	0.92145	21.6529	1.64167	28.67	2.28862	36.6896	1.46368	43.2055	2.21473
6.03474	-6.57231	13.4529	2.20919	20.2695	1.90616	27.4871	-0.05615			39.4163	1.02055	45.9322	1.49006	6.03474	39.1249	14.8563	1.01367	21.6729	1.65268	28.6901	2.97023	36.7097	1.46084	43.2256	2.30238
6.05479	-5.77926	13.4729	2.35713	20.2896	1.80078	27.5072	-0.00608			39.4363	0.91324	45.9522	1.44621	6.05479	37.3594	14.8763	0.98157	21.693	1.32193	28.7101	2.9493	36.7297	1.53745	43.2456	2.28097
6.07483	-5.03736	13.493	2.28941	20.3096	1.75631	27.5272	0.08214			39.4564	0.92809	45.9723	1.44059	6.07483	35.1644	14.8964	0.82437	21.713	1.57306	28.7302	2.88431	36.7498	1.47126	43.2657	2.396
6.09488	-4.37932	13.513	2.30193	20.3297	1.74797	27.5473	0.07689			39.4764	0.8717	45.9923	1.41938	6.09488	33.4834	14.9164	0.91295	21.7331	1.62169	28.7502	2.78077	36.7698	1.50048	43.2857	2.35603
6.11493	-3.64548	13.5331	2.23207	20.3497	1.99854	27.5673	0.27168			39.4965	0.89996	46.0124	1.35419	6.11493	31.8075	14.9365	0.89233	21.7531	1.71343	28.7703	3.24277	36.7899	1.54364	43.3058	2.46776
6.13498	-2.76249	13.5531	2.25639	20.3698	1.80829	27.5874	0.17262			39.5165	0.95204	46.0324	1.37972	6.13498	29.9818	14.9565	1.00012	21.7732	1.77118	28.7903	4.3482	36.8099	1.49251	43.3258	2.55493
6.15503	-2.10427	13.5732	2.37548	20.3898	1.77145	27.6074	0.20075			39.5366	1.03699	46.0525	1.59983	6.15503	28.187	14.9766	0.93325	21.7932	1.71217	28.8104	4.37479	36.83	1.58223	43.3459	2.56485
6.17508	-1.80978	13.5932	2.30837	20.4099	1.70195	27.6275	0.12398			39.5566	1.04204	46.0725	1.51949	6.17508	26.7862	14.9966	0.95183	21.8133	1.6648	28.8304	3.97385	36.85	1.57482	43.3659	2.32519
6.19513	-0.81897	13.6132	2.32399	20.4299	1.6582	27.6475	0.34928			39.5767	0.90631	46.0926	1.53911	6.19513	25.1657	15.0167	1.05253	21.8333	1.85143	28.8505	4.05976	36.8701	1.55121	--	--
6.21518	-0.51546	13.6333	2.24233	20.45	1.7029					39.5967	1.02358	46.1126	1.43366	6.21518	23.5972	15.0367	1.1364	21.8534	1.81665	28.8705	4.16441	36.8901	1.53875	--	--
6.23523	-0.37157	13.6533	2.29299	20.47	1.73879					39.6168	0.9718	46.1327	1.4703	6.23523	22.228	15.0568	1.2604	21.8734	1.97826	28.8906	4.04843	36.9102	1.60242	--	--
6.25528	-0.13864	13.6734	2.27892	20.4901	1.5974					39.6368	0.89535	46.1527	1.36789	6.25528	20.8766	15.0768	1.20847	21.8935	1.72696	28.9106	3.9943	36.9302	1.51286	--	--
6.27533	0.27621	13.6934	2.20263	20.5101	1.62375					39.6569	0.98593	46.1728	1.28798	6.27533	19.7611	15.0969	0.96126	21.9135	1.8231	28.9307	3.97998	36.9502	1.55593	--	--
6.29537	0.65386	13.7135	2.13909	20.5301	1.50132					39.6769	0.82697	46.1928	1.27889	6.29537	18.6433	15.1169	1.03349	21.9336	1.85205	28.9507	3.65819	36.9703	1.50057	--	--
6.31542	0.86999	13.7335	2.04515	20.5502	1.6917					39.697	0.8401	46.2129	1.49857	6.31542	17.4174	15.137	0.81807	21.9536	1.82231	28.9708	3.96268	36.9903	1.50838	--	--
6.33547	1.12784	13.7536	2.08449	20.5703	1.61886					39.717	0.88193	46.2329	1.17503	6.33547	16.2989	15.157	0.98455	21.9737	1.92412	28.9908	3.86763	37.0104	1.57873	--	--
6.35552	1.31094	13.7736	2.27177	20.5903	1.59693					39.7371	0.904	46.253	1.35231	6.35552	15.32	15.1771	0.92837	21.9937	1.74364	29.0109	3.66653	37.0304	1.45017	--	--
6.37557	1.5403	13.7937	2.21705	20.6103	1.61946					39.7571	0.79121	46.273	1.27009	6.37557	14.3493	15.1971	1.00312	22.0138	1.77779	29.0309	3.72098	37.0505	1.42656	--	--
6.39562	1.58632	13.8137	2.38025	20.6304	1.54233					39.7772	0.94987	46.2931	1.0406	6.39562	13.6097	15.2172	1.14977	22.0338	1.90571	29.051	3.61948	37.0705	1.44048	--	--
6.41567	1.78075	13.8338	2.25413	20.6504	1.67906					39.7972	0.87357	46.3131	1.07075	6.41567	12.5427	15.2372	1.04687	22.0539	1.90634	29.071	3.44324	37.0906	1.45383	--	--
6.43572	1.82295	13.8538	2.29669	20.6705	1.65319					39.8173	0.97165	46.3332	1.28466	6.43572	11.7043	15.2573	1.12995	22.0739	2.04844	29.0911	3.37023	37.1106	1.41443	--	--
6.45576	1.95765	13.8739	2.24006	20.6905	1.55628					39.8373	0.95781	46.3532	1.15989	6.45576	11.1092	15.2773	1.05835	22.094	2.10415	29.1111	3.47534	37.1307	1.50952	--	--
6.47581	2.16317	13.8939	2.12896	20.7106	1.5558					39.8573	0.83318	46.3733	1.20864	6.47581	10.4314	15.2974	1.15984	22.114	1.82058	29.1312	3.13183	37.1507	1.51669	--	--
6.49587	2.41077	13.914	2.20692	20.7306	1.44815					39.8774	1.06094	46.3933	1.3063	6.49587	9.63143	15.3174	1.12333	22.1341	1.82342	29.1512	3.21523	37.1708	1.54763	--	--
6.51591	2.10726	13.934	2.14398	20.7507	1.40595							46.4134	1.17691	6.51591	8.98061	15.3375	1.37386	22.1541	1.88006	29.1713	3.24387	--	--	--	--
6.53596	2.24113	13.9541	2.19822	20.7707	1.62077							46.4334	1.41448	6.53596	8.29076	15.3575	1.33766	22.1742	2.03019	29.1913	3.02121	--	--	--	--
6.55601	2.29323	13.9741	2.12133	20.7908	1.61862							46.4534	1.42126	6.55601	7.79572	15.3776	1.32727	22.1942	1.90493	29.2114	3.09596	--	--	--	--
6.57606	2.43521	13.9942	2.14899	20.8108	1.57571							46.4735	1.44261	6.57606	7.21224	15.3976	1.39792	22.2143	1.64875	29.2314	2.90414	--	--	--	--
6.59611	2.91049	14.0142	1.9592	20.8309	1.46198							46.4935	1.40107	6.59611	6.5441	15.4177	1.43538	22.2343	1.94238	29.2515	2.95481	--	--	--	--
6.61616	3.0899	14.0343	1.98662	20.8509	1.55687									6.61616	6.10665	15.4377	1.32082	22.2544	2.13057	29.2715	2.72176	--	--	--	--
6.63621	2.99537	14.0543	1.99449	20.871	1.75095									6.63621	5.44245	15.4578	0.87519	22.2744	2.04026	29.2915	2.73215	--	--	--	--
6.65625	2.88641	14.0744	1.94097	20.891	1.5285									6.65625	5.21791	15.4778	1.19997	22.2945	2.02105	29.3116	2.56756	--	--	--	--
6.6763	2.70545	14.0944	1.91259	20.9111	1.38593									6.6763	4.73529	15.4979	2.37653	22.3145	2.14773	29.3316	2.68667	--	--	--	--
6.69635	2.68626	14.1145	1.99938	20.9311	1.45435									6.69635	4.32601	15.5179	2.26763	22.3346	1.90666	29.3517	2.72444	--	--	--	--
6.7164	2.75993	14.1345	2.33698	20.9512	1.4689									6.7164	3.86732	15.538	1.92271	22.3546	1.97558	29.3717	2.79194	--	--	--	--
6.73645	2.5847	14.1546	2.09093	20.9712	1.37293									6.73645	3.28274	15.558	2.20344	22.3747	2.03364	29.3918	2.97715	--	--	--	--
6.7565	2.39325	14.1746	1.1996	20.9913	1.55556									6.7565	3.4006	15.578	1.80831	22.3947	2.10697	29.4118	3.01036	--	--	--	--
6.77655	2.59554	14.1947	1.2821	21.0113	1.50335									6.77655	3.22153	15.5981	2.00736	22.4148	2.11043	29.4319	2.94395	--	--	--	--
6.7966	2.54142	14.2147	1.5434	21.0314	1.45936									6.7966	2.90272	15.6181	1.87251	22.4348	2.17998	29.4519	3.11059	--	--	--	--
6.81664	2.75838			21.0514	1.40381									6.81664	2.53907	--	--	22.4548	2.1762	29.472	2.52318	--	--	--	--
6.83669	2.90179			21.0715	1.40119									6.83669	2.14553	--	--	22.4749	2.00406	29.492	2.70036	--	--	--	--
6.85675	3.11577			21.0915	1.3485									6.85675	2.10508	--	--	22.4949	2.05804	29.5121	3.26213	--	--	--	--
6.87679	2.96724			21.1116	1.35136									6.87679	2.08887	--	--	22.515	1.8829	29.5321	2.87613	--	--	--	--
6.89684	3.11661			21.1316	1.48177									6.89684	1.87943	--	--	22.535	1.98392	29.5522	2.8242	--	--	--	--
6.91689	3.13246			21.1517	1.44088									6.91689	1.69297	--	--	22.5551	2.01666	29.5722	3.39855	--	--	--	--
6.93694	3.11387			21.1717	1.57356									6.93694	1.59667	--	--	22.5751	1.98408	29.5923	3.61303	--	--	--	--
6.95699	2.8969			21.1918	1.49703									6.95699	1.59463	--	--	22.5952	2.03601	29.6123	3.64938	--	--	--	--
6.97704	3.21043			21.2118	1.47223									6.97704	1.2936	--	--	22.6152	2.03019	29.6324	3.68825	--	--	--	--
6.99709	3.12173			21.2319	1.49691									6.99709	1.2412	--	--	22.6353	2.0316	29.6524	3.96016	--	--	--	--
7.01714	3.14391			21.2519	1.45757									7.01714	1.13986	--	--	--	--	29.6725	3.80736	--	--	--	--
7.03719	3.1147			21.272	1.46198									7.03719	0.78817	--	--	--	--	29.6925	3.79415	--	--	--	--
7.05724	3.08979			21.292	1.46091									7.05724	1.05914	--	--	--	--	29.7126	3.76063	--	--	--	--
7.07728	3.22604			21.3121	1.49775									7.07728	0.7869	--	--	--	--	29.7326	3.78927	--	--	--	--
7.09733	3.41725			21.3321	1.53649									7.09733	0.7877	--	--	--	--	29.7527	3.6401	--	--	--	--
7.11738	3.32248			21.3522	1.60778									7.11738	0.60674	--	--	--	--	29.7727	3.71358	--	--	--	--
7.13743	3.34501			21.3722	1.55568									7.13743	0.54474	--	--	--	--	29.7928	4.02011	--	--	--	--
7.15748	3.34656			21.3923	1.50692									7.15748	0.45741	--	--	--	--	29.8128	4.07345	--	--	--	--
7.17753	3.41177			21.4123	1.53899									7.17753	0.52491	--	--	--	--	29.8329	4.34615	--	--	--	--
7.19758	3.24988			21.4324	1.56236									7.19758	0.37747	--	--	--	--	29.8529	4.2563	--	--	--	--
7.21763	3.23963													7.21763	0.24136	--	--	--	--	29.873	3.98455	--	--	--	--
7.23768	3.09181													7.23768	0.4582	--	--	--	--	29.893	4.02971	--	--	--	--
7.25773	3.10349													7.25773	0.22043	--	--	--	--	29.9131	3.5194	--	--	--	--
7.27778	3.15845													7.27778	0.2102	--	--	--	--	29.9331	3.52475	--	--	--	--
7.29782	2.94447													7.29782	-0.07178	--	--	--	--	29.9532	3.52853	--	--	--	--
7.31787	2.59352													7.31787	0.25174	--	--	--	--	29.9732	3.61083	--	--	--	--
7.33792	2.70164													7.33792	0.31563	--	--	--	--	29.9933	3.4113	--	--	--	--
7.35797	2.73943													7.35797	0.13671	--	--	--	--	30.0133	3.43506	--	--	--	--
7.37802	2.81394													7.37802	0.31091	--	--	--	--	30.0334	3.25756	--	--	--	--
7.39807	2.89202													7.39807	0.37826	--	--	--	--	30.0534	3.29847	--	--	--	--
														7.41811	0.55513	--	--	--	--	30.0735	3.31547	--	--	--	--
														7.43816	0.57165	--	--	--	--	30.0935	3.1172	--	--	--	--
														7.45821	0.51059	--	--	--	--	30.1136	3.17684	--	--	--	--
														7.47826	0.30903	--	--	--	--	30.1336	3.46574	--	--	--	--
														7.49831	0.25253	--	--	--	--	30.1537	3.51358	--	--	--	--
														7.51836	0.01744	--	--	--	--	30.1737	2.79761	--	--	--	--
														7.53841	0.08478	--	--	--	--	30.1938	3.22121	--	--	--	--
														7.55846	0.21949	--	--	--	--	30.2138	3.33482	--	--	--	--
														7.57851	0.07425	--	--	--	--	30.2338	3.51106	--	--	--	--
														7.59856	-0.05416	--	--	--	--	30.2539	3.33577	--	--	--	--
														7.61861	0.24057	--	--	--	--	30.2739	3.30571	--	--	--	--
														7.63866	0.13593	--	--	--	--	30.294	3.22467	--	--	--	--
														7.6587	0.22326	--	--	--	--	30.314	3.21932	--	--	--	--
														7.67875	0.35623	--	--	--	--	30.3341	3.09611	--	--	--	--
														7.6988	0.37574	--	--	--	--	30.3541	2.90603	--	--	--	--
														7.71885	0.35025	--	--	--	--	30.3742	2.75292	--	--	--	--
														7.7389	0.33483	--	--	--	--	30.3942	2.70571	--	--	--	--
														7.75895	0.34286	--	--	--	--	30.4143	2.80973	--	--	--	--
														7.779	0.4412	--	--	--	--	30.4343	2.70839	--	--	--	--
														7.79905	0.51027	--	--	--	--	30.4544	2.74253	--	--	--	--
														7.81909	0.45804	--	--	--	--	30.4744	2.95434	--	--	--	--
														7.83914	0.41696	--	--	--	--	30.4945	2.79651	--	--	--	--
														7.85919	0.40045	--	--	--	--	30.5145	3.15906	--	--	--	--
														7.87924	0.48321	--	--	--	--	30.5346	3.38376	--	--	--	--
														7.89929	0.2456	--	--	--	--	30.5546	2.95559	--	--	--	--
														7.91934	0.29989	--	--	--	--	30.5747	2.96362	--	--	--	--
														7.93939	0.47849	--	--	--	--	30.5947	3.05851	--	--	--	--
														7.95944	0.41744	--	--	--	--	30.6148	3.32365	--	--	--	--
														7.97949	0.42357	--	--	--	--	30.6348	3.54851	--	--	--	--
														7.99954	0.38754	--	--	--	--	30.6549	3.34694	--	--	--	--
														8.01958	0.53923	--	--	--	--	--	--	--	--	--	--
														8.03963	0.58314	--	--	--	--	--	--	--	--	--	--
														8.05968	0.5471	--	--	--	--	--	--	--	--	--	--
														8.07973	0.3611	--	--	--	--	--	--	--	--	--	--
														8.09978	0.56283	--	--	--	--	--	--	--	--	--	--
														8.11983	0.54647	--	--	--	--	--	--	--	--	--	--
														8.13988	0.78283	--	--	--	--	--	--	--	--	--	--
														8.15993	0.636	--	--	--	--	--	--	--	--	--	--
														8.17998	0.66638	--	--	--	--	--	--	--	--	--	--
														8.20003	0.56788	--	--	--	--	--	--	--	--	--	--
														8.22007	0.60878	--	--	--	--	--	--	--	--	--	--
														8.24012	0.58518	--	--	--	--	--	--	--	--	--	--
														8.26017	0.62609	--	--	--	--	--	--	--	--	--	--
														8.28022	0.40154	--	--	--	--	--	--	--	--	--	--
														8.30027	0.87928	--	--	--	--	--	--	--	--	--	--
														8.32032	1.03711	--	--	--	--	--	--	--	--	--	--
														8.34037	0.7814	--	--	--	--	--	--	--	--	--	--
														8.36042	0.6626	--	--	--	--	--	--	--	--	--	--
														8.38047	0.77275	--	--	--	--	--	--	--	--	--	--
														8.40052	0.31248	--	--	--	--	--	--	--	--	--	--
														8.42056	0.56929	--	--	--	--	--	--	--	--	--	--
														8.44061	0.59966	--	--	--	--	--	--	--	--	--	--
														8.46066	0.67786	--	--	--	--	--	--	--	--	--	--
														8.48071	0.61586	--	--	--	--	--	--	--	--	--	--
														8.50076	0.79211	--	--	--	--	--	--	--	--	--	--
														8.52081	0.79761	--	--	--	--	--	--	--	--	--	--
														8.54086	0.88242	--	--	--	--	--	--	--	--	--	--
														8.56091	0.78533	--	--	--	--	--	--	--	--	--	--
														8.58095	0.81271	--	--	--	--	--	--	--	--	--	--
														8.601	0.7482	--	--	--	--	--	--	--	--	--	--
														8.62105	0.62845	--	--	--	--	--	--	--	--	--	--
														8.6411	0.8168	--	--	--	--	--	--	--	--	--	--
														8.66115	0.69643	--	--	--	--	--	--	--	--	--	--
														8.6812	0.97338	--	--	--	--	--	--	--	--	--	--
														8.70125	0.94946	--	--	--	--	--	--	--	--	--	--
														8.7213	0.90272	--	--	--	--	--	--	--	--	--	--
														8.74135	0.87109	--	--	--	--	--	--	--	--	--	--
														8.7614	0.95827	--	--	--	--	--	--	--	--	--	--
														8.78144	0.97998	--	--	--	--	--	--	--	--	--	--
														8.80149	1.21429	--	--	--	--	--	--	--	--	--	--
														--	--	--	--	--	--	--	--	--	--	--	--
														--	--	--	--	--	--	--	--	--	--	--	--
														--	--	--	--	--	--	--	--	--	--	--	--
														--	--	--	--	--	--	--	--	--	--	--	--
														--	--	--	--	--	--	--	--	--	--	--	--
														--	--	--	--	--	--	--	--	--	--	--	--
														--	--	--	--	--	--	--	--	--	--	--	--
														--	--	--	--	--	--	--	--	--	--	--	--
														--	--	--	--	--	--	--	--	--	--	--	--
														--	--	--	--	--	--	--	--	--	--	--	--
														--	--	--	--	--	--	--	--	--	--	--	--
														--	--	--	--	--	--	--	--	--	--	--	--
														--	--	--	--	--	--	--	--	--	--	--	--
														--	--	--	--	--	--	--	--	--	--	--	--
														--	--	--	--	--	--	--	--	--	--	--	--
														--	--	--	--	--	--	--	--	--	--	--	--
														--	--	--	--	--	--	--	--	--	--	--	--
														--	--	--	--	--	--	--	--	--	--	--	--
														--	--	--	--	--	--	--	--	--	--	--	--
														--	--	--	--	--	--	--	--	--	--	--	--
														--	--	--	--	--	--	--	--	--	--	--	--
														--	--	--	--	--	--	--	--	--	--	--	--
														--	--	--	--	--	--	--	--	--	--	--	--
														--	--	--	--	--	--	--	--	--	--	--	--
														--	--	--	--	--	--	--	--	--	--	--	--
														--	--	--	--	--	--	--	--	--	--	--	--
														--	--	--	--	--	--	--	--	--	--	--	--
														--	--	--	--	--	--	--	--	--	--	--	--
														--	--	--	--	--	--	--	--	--	--	--	--
														--	--	--	--	--	--	--	--	--	--	--	--
														--	--	--	--	--	--	--	--	--	--	--	--
														--	--	--	--	--	--	--	--	--	--	--	--
														--	--	--	--	--	--	--	--	--	--	--	--
														--	--	--	--	--	--	--	--	--	--	--	--
														--	--	--	--	--	--	--	--	--	--	--	--
														--	--	--	--	--	--	--	--	--	--	--	--
														--	--	--	--	--	--	--	--	--	--	--	--
														--	--	--	--	--	--	--	--	--	--	--	--
														--	--	--	--	--	--	--	--	--	--	--	--
														--	--	--	--	--	--	--	--	--	--	--	--
														--	--	--	--	--	--	--	--	--	--	--	--
														--	--	--	--	--	--	--	--	--	--	--	--
														--	--	--	--	--	--	--	--	--	--	--	--
														--	--	--	--	--	--	--	--	--	--	--	--
														--	--	--	--	--	--	--	--	--	--	--	--
														--	--	--	--	--	--	--	--	--	--	--	--
														--	--	--	--	--	--	--	--	--	--	--	--
														--	--	--	--	--	--	--	--	--	--	--	--
														--	--	--	--	--	--	--	--	--	--	--	--
														--	--	--	--	--	--	--	--	--	--	--	--
														--	--	--	--	--	--	--	--	--	--	--	--
														--	--	--	--	--	--	--	--	--	--	--	--
														--	--	--	--	--	--	--	--	--	--	--	--
														--	--	--	--	--	--	--	--	--	--	--	--
														--	--	--	--	--	--	--	--	--	--	--	--
														--	--	--	--	--	--	--	--	--	--	--	--
														--	--	--	--	--	--	--	--	--	--	--	--
														--	--	--	--	--	--	--	--	--	--	--	--
														--	--	--	--	--	--	--	--	--	--	--	--
														--	--	--	--	--	--	--	--	--	--	--	--
														--	--	--	--	--	--	--	--	--	--	--	--
														--	--	--	--	--	--	--	--	--	--	--	--
														--	--	--	--	--	--	--	--	--	--	--	--
														--	--	--	--	--	--	--	--	--	--	--	--
														--	--	--	--	--	--	--	--	--	--	--	--
														--	--	--	--	--	--	--	--	--	--	--	--
														--	--	--	--	--	--	--	--	--	--	--	--
														--	--	--	--	--	--	--	--	--	--	--	--
														--	--	--	--	--	--	--	--	--	--	--	--
														--	--	--	--	--	--	--	--	--	--	--	--
														--	--	--	--	--	--	--	--	--	--	--	--
														--	--	--	--	--	--	--	--	--	--	--	--
														--	--	--	--	--	--	--	--	--	--	--	--
														--	--	--	--	--	--	--	--	--	--	--	--
														--	--	--	--	--	--	--	--	--	--	--	--
														--	--	--	--	--	--	--	--	--	--	--	--
														--	--	--	--	--	--	--	--	--	--	--	--
														--	--	--	--	--	--	--	--	--	--	--	--
														--	--	--	--	--	--	--	--	--	--	--	--
														--	--	--	--	--	--	--	--	--	--	--	--
														--	--	--	--	--	--	--	--	--	--	--	--
														--	--	--	--	--	--	--	--	--	--	--	--
														--	--	--	--	--	--	--	--	--	--	--	--
														--	--	--	--	--	--	--	--	--	--	--	--
														--	--	--	--	--	--	--	--	--	--	--	--
														--	--	--	--	--	--	--	--	--	--	--	--
														--	--	--	--	--	--	--	--	--	--	--	--
														--	--	--	--	--	--	--	--	--	--	--	--
														--	--	--	--	--	--	--	--	--	--	--	--
														--	--	--	--	--	--	--	--	--	--	--	--
														--	--	--	--	--	--	--	--	--	--	--	--
														--	--	--	--	--	--	--	--	--	--	--	--
														--	--	--	--	--	--	--	--	--	--	--	--
														--	--	--	--	--	--	--	--	--	--	--	--
														--	--	--	--	--	--	--	--	--	--	--	--
														--	--	--	--	--	--	--	--	--	--	--	--
														--	--	--	--	--	--	--	--	--	--	--	--
														--	--	--	--	--	--	--	--	--	--	--	--
														--	--	--	--	--	--	--	--	--	--	--	--
														--	--	--	--	--	--	--	--	--	--	--	--
														--	--	--	--	--	--	--	--	--	--	--	--
														--	--	--	--	--	--	--	--	--	--	--	--
														--	--	--	--	--	--	--	--	--	--	--	--
														--	--	--	--	--	--	--	--	--	--	--	--
														--	--	--	--	--	--	--	--	--	--	--	--
														--	--	--	--	--	--	--	--	--	--	--	--
														--	--	--	--	--	--	--	--	--	--	--	--
														--	--	--	--	--	--	--	--	--	--	--	--
														--	--	--	--	--	--	--	--	--	--	--	--
														--	--	--	--	--	--	--	--	--	--	--	--
														--	--	--	--	--	--	--	--	--	--	--	--
														--	--	--	--	--	--	--	--	--	--	--	--
														--	--	--	--	--	--	--	--	--	--	--	--
														--	--	--	--	--	--	--	--	--	--	--	--
														--	--	--	--	--	--	--	--	--	--	--	--
														--	--	--	--	--	--	--	--	--	--	--	--
														--	--	--	--	--	--	--	--	--	--	--	--
														--	--	--	--	--	--	--	--	--	--	--	--
														--	--	--	--	--	--	--	--	--	--	--	--
														--	--	--	--	--	--	--	--	--	--	--	--
														--	--	--	--	--	--	--	--	--	--	--	--
														--	--	--	--	--	--	--	--	--	--	--	--
														--	--	--	--	--	--	--	--	--	--	--	--
														--	--	--	--	--	--	--	--	--	--	--	--
														--	--	--	--	--	--	--	--	--	--	--	--
														--	--	--	--	--	--	--	--	--	--	--	--
														--	--	--	--	--	--	--	--	--	--	--	--
														--	--	--	--	--	--	--	--	--	--	--	--
														--	--	--	--	--	--	--	--	--	--	--	--
														--	--	--	--	--	--	--	--	--	--	--	--
														--	--	--	--	--	--	--	--	--	--	--	--
														--	--	--	--	--	--	--	--	--	--	--	--
														--	--	--	--	--	--	--	--	--	--	--	--
														--	--	--	--	--	--	--	--	--	--	--	--
														--	--	--	--	--	--	--	--	--	--	--	--
														--	--	--	--	--	--	--	--	--	--	--	--
														--	--	--	--	--	--	--	--	--	--	--	--
														--	--	--	--	--	--	--	--	--	--	--	--
														--	--	--	--	--	--	--	--	--	--	--	--
														--	--	--	--	--	--	--	--	--	--	--	--
														--	--	--	--	--	--	--	--	--	--	--	--
														--	--	--	--	--	--	--	--	--	--	--	--
														--	--	--	--	--	--	--	--	--	--	--	--
														--	--	--	--	--	--	--	--	--	--	--	--
														--	--	--	--	--	--	--	--	--	--	--	--
														--	--	--	--	--	--	--	--	--	--	--	--
														--	--	--	--	--	--	--	--	--	--	--	--
														--	--	--	--	--	--	--	--	--	--	--	--
														--	--	--	--	--	--	--	--	--	--	--	--
														--	--	--	--	--	--	--	--	--	--	--	--
														--	--	--	--	--	--	--	--	--	--	--	--
														--	--	--	--	--	--	--	--	--	--	--	--
														--	--	--	--	--	--	--	--	--	--	--	--
														--	--	--	--	--	--	--	--	--	--	--	--
														--	--	--	--	--	--	--	--	--	--	--	--
														--	--	--	--	--	--	--	--	--	--	--	--
														--	--	--	--	--	--	--	--	--	--	--	--
														--	--	--	--	--	--	--	--	--	--	--	--
														--	--	--	--	--	--	--	--	--	--	--	--
														--	--	--	--	--	--	--	--	--	--	--	--
														--	--	--	--	--	--	--	--	--	--	--	--
														--	--	--	--	--	--	--	--	--	--	--	--
														--	--	--	--	--	--	--	--	--	--	--	--
														--	--	--	--	--	--	--	--	--	--	--	--
														--	--	--	--	--	--	--	--	--	--	--	--
														--	--	--	--	--	--	--	--	--	--	--	--
														--	--	--	--	--	--	--	--	--	--	--	--
														--	--	--	--	--	--	--	--	--	--	--	--
														--	--	--	--	--	--	--	--	--	--	--	--
														--	--	--	--	--	--	--	--	--	--	--	--
														--	--	--	--	--	--	--	--	--	--	--	--
														--	--	--	--	--	--	--	--	--	--	--	--
														--	--	--	--	--	--	--	--	--	--	--	--
														--	--	--	--	--	--	--	--	--	--	--	--
														--	--	--	--	--	--	--	--	--	--	--	--
														--	--	--	--	--	--	--	--	--	--	--	--
														--	--	--	--	--	--	--	--	--	--	--	--
														--	--	--	--	--	--	--	--	--	--	--	--
														--	--	--	--	--	--	--	--	--	--	--	--
														--	--	--	--	--	--	--	--	--	--	--	--
														--	--	--	--	--	--	--	--	--	--	--	--
														--	--	--	--	--	--	--	--	--	--	--	--
														--	--	--	--	--	--	--	--	--	--	--	--
														--	--	--	--	--	--	--	--	--	--	--	--
														--	--	--	--	--	--	--	--	--	--	--	--
														--	--	--	--	--	--	--	--	--	--	--	--
														--	--	--	--	--	--	--	--	--	--	--	--
														--	--	--	--	--	--	--	--	--	--	--	--
														--	--	--	--	--	--	--	--	--	--	--	--
														--	--	--	--	--	--	--	--	--	--	--	--
														--	--	--	--	--	--	--	--	--	--	--	--
														--	--	--	--	--	--	--	--	--	--	--	--
														--	--	--	--	--	--	--	--	--	--	--	--
														--	--	--	--	--	--	--	--	--	--	--	--
														--	--	--	--	--	--	--	--	--	--	--	--
														--	--	--	--	--	--	--	--	--	--	--	--
														--	--	--	--	--	--	--	--	--	--	--	--
														--	--	--	--	--	--	--	--	--	--	--	--
														--	--	--	--	--	--	--	--	--	--	--	--
														--	--	--	--	--	--	--	--	--	--	--	--
														--	--	--	--	--	--	--	--	--	--	--	--
														--	--	--	--	--	--	--	--	--	--	--	--
														--	--	--	--	--	--	--	--	--	--	--	--
														--	--	--	--	--	--	--	--	--	--	--	--
														--	--	--	--	--	--	--	--	--	--	--	--
														--	--	--	--	--	--	--	--	--	--	--	--
														--	--	--	--	--	--	--	--	--	--	--	--
														--	--	--	--	--	--	--	--	--	--	--	--
														--	--	--	--	--	--	--	--	--	--	--	--
														--	--	--	--	--	--	--	--	--	--	--	--
														--	--	--	--	--	--	--	--	--	--	--	--
														--	--	--	--	--	--	--	--	--	--	--	--
														--	--	--	--	--	--	--	--	--	--	--	--
														--	--	--	--	--	--	--	--	--	--	--	--
														--	--	--	--	--	--	--	--	--	--	--	--
														--	--	--	--	--	--	--	--	--	--	--	--
														--	--	--	--	--	--	--	--	--	--	--	--
														--	--	--	--	--	--	--	--	--	--	--	--
														--	--	--	--	--	--	--	--	--	--	--	--
														--	--	--	--	--	--	--	--	--	--	--	--
														--	--	--	--	--	--	--	--	--	--	--	--
														--	--	--	--	--	--	--	--	--	--	--	--
														--	--	--	--	--	--	--	--	--	--	--	--
														--	--	--	--	--	--	--	--	--	--	--	--
														--	--	--	--	--	--	--	--	--	--	--	--
														--	--	--	--	--	--	--	--	--	--	--	--
														--	--	--	--	--	--	--	--	--	--	--	--
														--	--	--	--	--	--	--	--	--	--	--	--
														--	--	--	--	--	--	--	--	--	--	--	--
														--	--	--	--	--	--	--	--	--	--	--	--
														--	--	--	--	--	--	--	--	--	--	--	--
														--	--	--	--	--	--	--	--	--	--	--	--
														--	--	--	--	--	--	--	--	--	--	--	--
														--	--	--	--	--	--	--	--	--	--	--	--
														--	--	--	--	--	--	--	--	--	--	--	--
														--	--	--	--	--	--	--	--	--	--	--	--
														--	--	--	--	--	--	--	--	--	--	--	--
														--	--	--	--	--	--	--	--	--	--	--	--
														--	--	--	--	--	--	--	--	--	--	--	--
														--	--	--	--	--	--	--	--	--	--	--	--
														--	--	--	--	--	--	--	--	--	--	--	--
														--	--	--	--	--	--	--	--	--	--	--	--
														--	--	--	--	--	--	--	--	--	--	--	--
														--	--	--	--	--	--	--	--	--	--	--	--
														--	--	--	--	--	--	--	--	--	--	--	--
														--	--	--	--	--	--	--	--	--	--	--	--
														--	--	--	--	--	--	--	--	--	--	--	--
														--	--	--	--	--	--	--	--	--	--	--	--
														--	--	--	--	--	--	--	--	--	--	--	--
														--	--	--	--	--	--	--	--	--	--	--	--
														--	--	--	--	--	--	--	--	--	--	--	--
														--	--	--	--	--	--	--	--	--	--	--	--
														--	--	--	--	--	--	--	--	--	--	--	--
														--	--	--	--	--	--	--	--	--	--	--	--
														--	--	--	--	--	--	--	--	--	--	--	--
														--	--	--	--	--	--	--	--	--	--	--	--
														--	--	--	--	--	--	--	--	--	--	--	--
														--	--	--	--	--	--	--	--	--	--	--	--
														--	--	--	--	--	--	--	--	--	--	--	--
														--	--	--	--	--	--	--	--	--	--	--	--
														--	--	--	--	--	--	--	--	--	--	--	--
														--	--	--	--	--	--	--	--	--	--	--	--
														--	--	--	--	--	--	--	--	--	--	--	--
														--	--	--	--	--	--	--	--	--	--	--	--
														--	--	--	--	--	--	--	--	--	--	--	--
														--	--	--	--	--	--	--	--	--	--	--	--
														--	--	--	--	--	--	--	--	--	--	--	--
														--	--	--	--	--	--	--	--	--	--	--	--
														--	--	--	--	--	--	--	--	--	--	--	--
														--	--	--	--	--	--	--	--	--	--	--	--
														--	--	--	--	--	--	--	--	--	--	--	--
														--	--	--	--	--	--	--	--	--	--	--	--
														--	--	--	--	--	--	--	--	--	--	--	--
														--	--	--	--	--	--	--	--	--	--	--	--
														--	--	--	--	--	--	--	--	--	--	--	--
														--	--	--	--	--	--	--	--	--	--	--	--
														--	--	--	--	--	--	--	--	--	--	--	--
														--	--	--	--	--	--	--	--	--	--	--	--
														--	--	--	--	--	--	--	--	--	--	--	--
														--	--	--	--	--	--	--	--	--	--	--	--
														--	--	--	--	--	--	--	--	--	--	--	--
														--	--	--	--	--	--	--	--	--	--	--	--
														--	--	--	--	--	--	--	--	--	--	--	--
														--	--	--	--	--	--	--	--	--	--	--	--
														--	--	--	--	--	--	--	--	--	--	--	--
														--	--	--	--	--	--	--	--	--	--	--	--
														--	--	--	--	--	--	--	--	--	--	--	--
														--	--	--	--	--	--	--	--	--	--	--	--
														--	--	--	--	--	--	--	--	--	--	--	--
														--	--	--	--	--	--	--	--	--	--	--	--
														--	--	--	--	--	--	--	--	--	--	--	--
														--	--	--	--	--	--	--	--	--	--	--	--
														--	--	--	--	--	--	--	--	--	--	--	--
														--	--	--	--	--	--	--	--	--	--	--	--
														--	--	--	--	--	--	--	--	--	--	--	--
														--	--	--	--	--	--	--	--	--	--	--	--
														--	--	--	--	--	--	--	--	--	--	--	--
														--	--	--	--	--	--	--	--	--	--	--	--
														--	--	--	--	--	--	--	--	--	--	--	--
														--	--	--	--	--	--	--	--	--	--	--	--
														--	--	--	--	--	--	--	--	--	--	--	--
														--	--	--	--	--	--	--	--	--	--	--	--
														--	--	--	--	--	--	--	--	--	--	--	--
														--	--	--	--	--	--	--	--	--	--	--	--
														--	--	--	--	--	--	--	--	--	--	--	--
														--	--	--	--	--	--	--	--	--	--	--	--
														--	--	--	--	--	--	--	--	--	--	--	--
														--	--	--	--	--	--	--	--	--	--	--	--
														--	--	--	--	--	--	--	--	--	--	--	--
														--	--	--	--	--	--	--	--	--	--	--	--
														--	--	--	--	--	--	--	--	--	--	--	--
														--	--	--	--	--	--	--	--	--	--	--	--
														--	--	--	--	--	--	--	--	--	--	--	--
														--	--	--	--	--	--	--	--	--	--	--	--
														--	--	--	--	--	--	--	--	--	--	--	--
														--	--	--	--	--	--	--	--	--	--	--	--
														--	--	--	--	--	--	--	--	--	--	--	--
														--	--	--	--	--	--	--	--	--	--	--	--
														--	--	--	--	--	--	--	--	--	--	--	--
														--	--	--	--	--	--	--	--	--	--	--	--
														--	--	--	--	--	--	--	--	--	--	--	--
														--	--	--	--	--	--	--	--	--	--	--	--
														--	--	--	--	--	--	--	--	--	--	--	--
														--	--	--	--	--	--	--	--	--	--	--	--
														--	--	--	--	--	--	--	--	--	--	--	--
														--	--	--	--	--	--	--	--	--	--	--	--
														--	--	--	--	--	--	--	--	--	--	--	--
														--	--	--	--	--	--	--	--	--	--	--	--
														--	--	--	--	--	--	--	--	--	--	--	--
														--	--	--	--	--	--	--	--	--	--	--	--
														--	--	--	--	--	--	--	--	--	--	--	--
														--	--	--	--	--	--	--	--	--	--	--	--
														--	--	--	--	--	--	--	--	--	--	--	--
														--	--	--	--	--	--	--	--	--	--	--	--
														--	--	--	--	--	--	--	--	--	--	--	--
														--	--	--	--	--	--	--	--	--	--	--	--
														--	--	--	--	--	--	--	--	--	--	--	--
														--	--	--	--	--	--	--	--	--	--	--	--
														--	--	--	--	--	--	--	--	--	--	--	--
														--	--	--	--	--	--	--	--	--	--	--	--
														--	--	--	--	--	--	--	--	--	--	--	--
														--	--	--	--	--	--	--	--	--	--	--	--
														--	--	--	--	--	--	--	--	--	--	--	--
														--	--	--	--	--	--	--	--	--	--	--	--
														--	--	--	--	--	--	--	--	--	--	--	--
														--	--	--	--	--	--	--	--	--	--	--	--
														--	--	--	--	--	--	--	--	--	--	--	--
														--	--	--	--	--	--	--	--	--	--	--	--
														--	--	--	--	--	--	--	--	--	--	--	--
														--	--	--	--	--	--	--	--	--	--	--	--
														--	--	--	--	--	--	--	--	--	--	--	--
														--	--	--	--	--	--	--	--	--	--	--	--
														--	--	--	--	--	--	--	--	--	--	--	--
														--	--	--	--	--	--	--	--	--	--	--	--
														--	--	--	--	--	--	--	--	--	--	--	--
														--	--	--	--	--	--	--	--	--	--	--	--
														--	--	--	--	--	--	--	--	--	--	--	--
														--	--	--	--	--	--	--	--	--	--	--	--
														--	--	--	--	--	--	--	--	--	--	--	--
														--	--	--	--	--	--	--	--	--	--	--	--
														--	--	--	--	--	--	--	--	--	--	--	--
														--	--	--	--	--	--	--	--	--	--	--	--
														--	--	--	--	--	--	--	--	--	--	--	--
														--	--	--	--	--	--	--	--	--	--	--	--
														--	--	--	--	--	--	--	--	--	--	--	--
														--	--	--	--	--	--	--	--	--	--	--	--
														--	--	--	--	--	--	--	--	--	--	--	--
														--	--	--	--	--	--	--	--	--	--	--	--
														--	--	--	--	--	--	--	--	--	--	--	--
														--	--	--	--	--	--	--	--	--	--	--	--
														--	--	--	--	--	--	--	--	--	--	--	--
														--	--	--	--	--	--	--	--	--	--	--	--
														--	--	--	--	--	--	--	--	--	--	--	--
														--	--	--	--	--	--	--	--	--	--	--	--
														--	--	--	--	--	--	--	--	--	--	--	--
														--	--	--	--	--	--	--	--	--	--	--	--
														--	--	--	--	--	--	--	--	--	--	--	--
														--	--	--	--	--	--	--	--	--	--	--	--
														--	--	--	--	--	--	--	--	--	--	--	--
														--	--	--	--	--	--	--	--	--	--	--	--
														--	--	--	--	--	--	--	--	--	--	--	--
														--	--	--	--	--	--	--	--	--	--	--	--
														--	--	--	--	--	--	--	--	--	--	--	--
														--	--	--	--	--	--	--	--	--	--	--	--
														--	--	--	--	--	--	--	--	--	--	--	--
														--	--	--	--	--	--	--	--	--	--	--	--
														--	--	--	--	--	--	--	--	--	--	--	--
														--	--	--	--	--	--	--	--	--	--	--	--
														--	--	--	--	--	--	--	--	--	--	--	--
														--	--	--	--	--	--	--	--	--	--	--	--
														--	--	--	--	--	--	--	--	--	--	--	--
														--	--	--	--	--	--	--	--	--	--	--	--
														--	--	--	--	--	--	--	--	--	--	--	--
														--	--	--	--	--	--	--	--	--	--	--	--
														--	--	--	--	--	--	--	--	--	--	--	--
														--	--	--	--	--	--	--	--	--	--	--	--
														--	--	--	--	--	--	--	--	--	--	--	--
														--	--	--	--	--	--	--	--	--	--	--	--
														--	--	--	--	--	--	--	--	--	--	--	--
														--	--	--	--	--	--	--	--	--	--	--	--
														--	--	--	--	--	--	--	--	--	--	--	--
														--	--	--	--	--	--	--	--	--	--	--	--
														--	--	--	--	--	--	--	--	--	--	--	--
														--	--	--	--	--	--	--	--	--	--	--	--
														--	--	--	--	--	--	--	--	--	--	--	--
														--	--	--	--	--	--	--	--	--	--	--	--
														--	--	--	--	--	--	--	--	--	--	--	--
														--	--	--	--	--	--	--	--	--	--	--	--
														--	--	--	--	--	--	--	--	--	--	--	--
														--	--	--	--	--	--	--	--	--	--	--	--
														--	--	--	--	--	--	--	--	--	--	--	--
														--	--	--	--	--	--	--	--	--	--	--	--
														--	--	--	--	--	--	--	--	--	--	--	--
														--	--	--	--	--	--	--	--	--	--	--	--
														--	--	--	--	--	--	--	--	--	--	--	--
														--	--	--	--	--	--	--	--	--	--	--	--
														--	--	--	--	--	--	--	--	--	--	--	--
														--	--	--	--	--	--	--	--	--	--	--	--
														--	--	--	--	--	--	--	--	--	--	--	--
														--	--	--	--	--	--	--	--	--	--	--	--
														--	--	--	--	--	--	--	--	--	--	--	--
														--	--	--	--	--	--	--	--	--	--	--	--
														--	--	--	--	--	--	--	--	--	--	--	--
														--	--	--	--	--	--	--	--	--	--	--	--
														--	--	--	--	--	--	--	--	--	--	--	--
														--	--	--	--	--	--	--	--	--	--	--	--
														--	--	--	--	--	--	--	--	--	--	--	--
														--	--	--	--	--	--	--	--	--	--	--	--
														--	--	--	--	--	--	--	--	--	--	--	--
														--	--	--	--	--	--	--	--	--	--	--	--
														--	--	--	--	--	--	--	--	--	--	--	--
														--	--	--	--	--	--	--	--	--	--	--	--
														--	--	--	--	--	--	--	--	--	--	--	--
														--	--	--	--	--	--	--	--	--	--	--	--
														--	--	--	--	--	--	--	--	--	--	--	--
														--	--	--	--	--	--	--	--	--	--	--	--
														--	--	--	--	--	--	--	--	--	--	--	--
														--	--	--	--	--	--	--	--	--	--	--	--
														--	--	--	--	--	--	--	--	--	--	--	--
														--	--	--	--	--	--	--	--	--	--	--	--
														--	--	--	--	--	--	--	--	--	--	--	--
														--	--	--	--	--	--	--	--	--	--	--	--
														--	--	--	--	--	--	--	--	--	--	--	--
														--	--	--	--	--	--	--	--	--	--	--	--
														--	--	--	--	--	--	--	--	--	--	--	--
														--	--	--	--	--	--	--	--	--	--	--	--
														--	--	--	--	--	--	--	--	--	--	--	--
														--	--	--	--	--	--	--	--	--	--	--	--
														--	--	--	--	--	--	--	--	--	--	--	--
														--	--	--	--	--	--	--	--	--	--	--	--
														--	--	--	--	--	--	--	--	--	--	--	--
														--	--	--	--	--	--	--	--	--	--	--	--
														--	--	--	--	--	--	--	--	--	--	--	--
														--	--	--	--	--	--	--	--	--	--	--	--
														--	--	--	--	--	--	--	--	--	--	--	--
														--	--	--	--	--	--	--	--	--	--	--	--
														--	--	--	--	--	--	--	--	--	--	--	--
														--	--	--	--	--	--	--	--	--	--	--	--
														--	--	--	--	--	--	--	--	--	--	--	--
														--	--	--	--	--	--	--	--	--	--	--	--
														--	--	--	--	--	--	--	--	--	--	--	--
														--	--	--	--	--	--	--	--	--	--	--	--
														--	--	--	--	--	--	--	--	--	--	--	--
														--	--	--	--	--	--	--	--	--	--	--	--
														--	--	--	--	--	--	--	--	--	--	--	--
														--	--	--	--	--	--	--	--	--	--	--	--
														--	--	--	--	--	--	--	--	--	--	--	--
														--	--	--	--	--	--	--	--	--	--	--	--
														--	--	--	--	--	--	--	--	--	--	--	--
														--	--	--	--	--	--	--	--	--	--	--	--
														--	--	--	--	--	--	--	--	--	--	--	--
														--	--	--	--	--	--	--	--	--	--	--	--
														--	--	--	--	--	--	--	--	--	--	--	--
														--	--	--	--	--	--	--	--	--	--	--	--
														--	--	--	--	--	--	--	--	--	--	--	--
														--	--	--	--	--	--	--	--	--	--	--	--
														--	--	--	--	--	--	--	--	--	--	--	--
														--	--	--	--	--	--	--	--	--	--	--	--
														--	--	--	--	--	--	--	--	--	--	--	--
														--	--	--	--	--	--	--	--	--	--	--	--
														--	--	--	--	--	--	--	--	--	--	--	--
														--	--	--	--	--	--	--	--	--	--	--	--
														--	--	--	--	--	--	--	--	--	--	--	--
														--	--	--	--	--	--	--	--	--	--	--	--
														--	--	--	--	--	--	--	--	--	--	--	--
														--	--	--	--	--	--	--	--	--	--	--	--
														--	--	--	--	--	--	--	--	--	--	--	--
														--	--	--	--	--	--	--	--	--	--	--	--
														--	--	--	--	--	--	--	--	--	--	--	--
														--	--	--	--	--	--	--	--	--	--	--	--
														--	--	--	--	--	--	--	--	--	--	--	--
														--	--	--	--	--	--	--	--	--	--	--	--
														--	--	--	--	--	--	--	--	--	--	--	--
														--	--	--	--	--	--	--	--	--	--	--	--
														--	--	--	--	--	--	--	--	--	--	--	--
														--	--	--	--	--	--	--	--	--	--	--	--
														--	--	--	--	--	--	--	--	--	--	--	--
														--	--	--	--	--	--	--	--	--	--	--	--
														--	--	--	--	--	--	--	--	--	--	--	--
														--	--	--	--	--	--	--	--	--	--	--	--
														--	--	--	--	--	--	--	--	--	--	--	--
														--	--	--	--	--	--	--	--	--	--	--	--
														--	--	--	--	--	--	--	--	--	--	--	--
														--	--	--	--	--	--	--	--	--	--	--	--
														--	--	--	--	--	--	--	--	--	--	--	--
														--	--	--	--	--	--	--	--	--	--	--	--
														--	--	--	--	--	--	--	--	--	--	--	--
														--	--	--	--	--	--	--	--	--	--	--	--
														--	--	--	--	--	--	--	--	--	--	--	--
														--	--	--	--	--	--	--	--	--	--	--	--
														--	--	--	--	--	--	--	--	--	--	--	--
														--	--	--	--	--	--	--	--	--	--	--	--
														--	--	--	--	--	--	--	--	--	--	--	--
														--	--	--	--	--	--	--	--	--	--	--	--
														--	--	--	--	--	--	--	--	--	--	--	--
														--	--	--	--	--	--	--	--	--	--	--	--
														--	--	--	--	--	--	--	--	--	--	--	--
														--	--	--	--	--	--	--	--	--	--	--	--
														--	--	--	--	--	--	--	--	--	--	--	--
														--	--	--	--	--	--	--	--	--	--	--	--
														--	--	--	--	--	--	--	--	--	--	--	--
														--	--	--	--	--	--	--	--	--	--	--	--
														--	--	--	--	--	--	--	--	--	--	--	--
														--	--	--	--	--	--	--	--	--	--	--	--
														--	--	--	--	--	--	--	--	--	--	--	--
														--	--	--	--	--	--	--	--	--	--	--	--
														--	--	--	--	--	--	--	--	--	--	--	--
														--	--	--	--	--	--	--	--	--	--	--	--
														--	--	--	--	--	--	--	--	--	--	--	--
														--	--	--	--	--	--	--	--	--	--	--	--
														--	--	--	--	--	--	--	--	--	--	--	--
														--	--	--	--	--	--	--	--	--	--	--	--
														--	--	--	--	--	--	--	--	--	--	--	--
														--	--	--	--	--	--	--	--	--	--	--	--
														--	--	--	--	--	--	--	--	--	--	--	--
														--	--	--	--	--	--	--	--	--	--	--	--
														--	--	--	--	--	--	--	--	--	--	--	--
														--	--	--	--	--	--	--	--	--	--	--	--
														--	--	--	--	--	--	--	--	--	--	--	--
														--	--	--	--	--	--	--	--	--	--	--	--
														--	--	--	--	--	--	--	--	--	--	--	--
														--	--	--	--	--	--	--	--	--	--	--	--
														--	--	--	--	--	--	--	--	--	--	--	--
														--	--	--	--	--	--	--	--	--	--	--	--
														--	--	--	--	--	--	--	--	--	--	--	--
														--	--	--	--	--	--	--	--	--	--	--	--
														--	--	--	--	--	--	--	--	--	--	--	--
														--	--	--	--	--	--	--	--	--	--	--	--
														--	--	--	--	--	--	--	--	--	--	--	--
														--	--	--	--	--	--	--	--	--	--	--	--
														--	--	--	--	--	--	--	--	--	--	--	--
														--	--	--	--	--	--	--	--	--	--	--	--
														--	--	--	--	--	--	--	--	--	--	--	--
														--	--	--	--	--	--	--	--	--	--	--	--
														--	--	--	--	--	--	--	--	--	--	--	--
														--	--	--	--	--	--	--	--	--	--	--	--
														--	--	--	--	--	--	--	--	--	--	--	--
														--	--	--	--	--	--	--	--	--	--	--	--
														--	--	--	--	--	--	--	--	--	--	--	--
														--	--	--	--	--	--	--	--	--	--	--	--
														--	--	--	--	--	--	--	--	--	--	--	--
														--	--	--	--	--	--	--	--	--	--	--	--
														--	--	--	--	--	--	--	--	--	--	--	--
														--	--	--	--	--	--	--	--	--	--	--	--
														--	--	--	--	--	--	--	--	--	--	--	--
														--	--	--	--	--	--	--	--	--	--	--	--
														--	--	--	--	--	--	--	--	--	--	--	--
														--	--	--	--	--	--	--	--	--	--	--	--
														--	--	--	--	--	--	--	--	--	--	--	--
														--	--	--	--	--	--	--	--	--	--	--	--
														--	--	--	--	--	--	--	--	--	--	--	--
														--	--	--	--	--	--	--	--	--	--	--	--
														--	--	--	--	--	--	--	--	--	--	--	--
														--	--	--	--	--	--	--	--	--	--	--	--
														--	--	--	--	--	--	--	--	--	--	--	--
														--	--	--	--	--	--	--	--	--	--	--	--
														--	--	--	--	--	--	--	--	--	--	--	--
														--	--	--	--	--	--	--	--	--	--	--	--
														--	--	--	--	--	--	--	--	--	--	--	--
														--	--	--	--	--	--	--	--	--	--	--	--
														--	--	--	--	--	--	--	--	--	--	--	--
														--	--	--	--	--	--	--	--	--	--	--	--
														--	--	--	--	--	--	--	--	--	--	--	--
														--	--	--	--	--	--	--	--	--	--	--	--
														--	--	--	--	--	--	--	--	--	--	--	--
														--	--	--	--	--	--	--	--	--	--	--	--
														--	--	--	--	--	--	--	--	--	--	--	--
														--	--	--	--	--	--	--	--	--	--	--	--
														--	--	--	--	--	--	--	--	--	--	--	--
														--	--	--	--	--	--	--	--	--	--	--	--
														--	--	--	--	--	--	--	--	--	--	--	--
														--	--	--	--	--	--	--	--	--	--	--	--
														--	--	--	--	--	--	--	--	--	--	--	--
														--	--	--	--	--	--	--	--	--	--	--	--
														--	--	--	--	--	--	--	--	--	--	--	--
														--	--	--	--	--	--	--	--	--	--	--	--
														--	--	--	--	--	--	--	--	--	--	--	--
														--	--	--	--	--	--	--	--	--	--	--	--
														--	--	--	--	--	--	--	--	--	--	--	--
														--	--	--	--	--	--	--	--	--	--	--	--
														--	--	--	--	--	--	--	--	--	--	--	--
														--	--	--	--	--	--	--	--	--	--	--	--
														--	--	--	--	--	--	--	--	--	--	--	--
														--	--	--	--	--	--	--	--	--	--	--	--
														--	--	--	--	--	--	--	--	--	--	--	--
														--	--	--	--	--	--	--	--	--	--	--	--
														--	--	--	--	--	--	--	--	--	--	--	--
														--	--	--	--	--	--	--	--	--	--	--	--
														--	--	--	--	--	--	--	--	--	--	--	--
														--	--	--	--	--	--	--	--	--	--	--	--
														--	--	--	--	--	--	--	--	--	--	--	--
														--	--	--	--	--	--	--	--	--	--	--	--
														--	--	--	--	--	--	--	--	--	--	--	--
														--	--	--	--	--	--	--	--	--	--	--	--
														--	--	--	--	--	--	--	--	--	--	--	--
														--	--	--	--	--	--	--	--	--	--	--	--
														--	--	--	--	--	--	--	--	--	--	--	--
														--	--	--	--	--	--	--	--	--	--	--	--
														--	--	--	--	--	--	--	--	--	--	--	--
														--	--	--	--	--	--	--	--	--	--	--	--
														--	--	--	--	--	--	--	--	--	--	--	--
														--	--	--	--	--	--	--	--	--	--	--	--
														--	--	--	--	--	--	--	--	--	--	--	--
														--	--	--	--	--	--	--	--	--	--	--	--
														--	--	--	--	--	--	--	--	--	--	--	--
														--	--	--	--	--	--	--	--	--	--	--	--
														--	--	--	--	--	--	--	--	--	--	--	--
														--	--	--	--	--	--	--	--	--	--	--	--
														--	--	--	--	--	--	--	--	--	--	--	--
														--	--	--	--	--	--	--	--	--	--	--	--
														--	--	--	--	--	--	--	--	--	--	--	--
														--	--	--	--	--	--	--	--	--	--	--	--
														--	--	--	--	--	--	--	--	--	--	--	--
														--	--	--	--	--	--	--	--	--	--	--	--
														--	--	--	--	--	--	--	--	--	--	--	--
														--	--	--	--	--	--	--	--	--	--	--	--
														--	--	--	--	--	--	--	--	--	--	--	--
														--	--	--	--	--	--	--	--	--	--	--	--
														--	--	--	--	--	--	--	--	--	--	--	--
														--	--	--	--	--	--	--	--	--	--	--	--
														--	--	--	--	--	--	--	--	--	--	--	--
														--	--	--	--	--	--	--	--	--	--	--	--
														--	--	--	--	--	--	--	--	--	--	--	--
														--	--	--	--	--	--	--	--	--	--	--	--
														--	--	--	--	--	--	--	--	--	--	--	--
														--	--	--	--	--	--	--	--	--	--	--	--
														--	--	--	--	--	--	--	--	--	--	--	--
														--	--	--	--	--	--	--	--	--	--	--	--
														--	--	--	--	--	--	--	--	--	--	--	--
														--	--	--	--	--	--	--	--	--	--	--	--
														--	--	--	--	--	--	--	--	--	--	--	--
														--	--	--	--	--	--	--	--	--	--	--	--
														--	--	--	--	--	--	--	--	--	--	--	--
														--	--	--	--	--	--	--	--	--	--	--	--
														--	--	--	--	--	--	--	--	--	--	--	--
														--	--	--	--	--	--	--	--	--	--	--	--
														--	--	--	--	--	--	--	--	--	--	--	--
														--	--	--	--	--	--	--	--	--	--	--	--
														--	--	--	--	--	--	--	--	--	--	--	--
														--	--	--	--	--	--	--	--	--	--	--	--
														--	--	--	--	--	--	--	--	--	--	--	--
														--	--	--	--	--	--	--	--	--	--	--	--
														--	--	--	--	--	--	--	--	--	--	--	--
														--	--	--	--	--	--	--	--	--	--	--	--
														--	--	--	--	--	--	--	--	--	--	--	--
														--	--	--	--	--	--	--	--	--	--	--	--
														--	--	--	--	--	--	--	--	--	--	--	--
														--	--	--	--	--	--	--	--	--	--	--	--
														--	--	--	--	--	--	--	--	--	--	--	--
														--	--	--	--	--	--	--	--	--	--	--	--
														--	--	--	--	--	--	--	--	--	--	--	--
														--	--	--	--	--	--	--	--	--	--	--	--
														--	--	--	--	--	--	--	--	--	--	--	--
														--	--	--	--	--	--	--	--	--	--	--	--
														--	--	--	--	--	--	--	--	--	--	--	--
														--	--	--	--	--	--	--	--	--	--	--	--
														--	--	--	--	--	--	--	--	--	--	--	--
														--	--	--	--	--	--	--	--	--	--	--	--
														--	--	--	--	--	--	--	--	--	--	--	--
														--	--	--	--	--	--	--	--	--	--	--	--
														--	--	--	--	--	--	--	--	--	--	--	--
														--	--	--	--	--	--	--	--	--	--	--	--
														--	--	--	--	--	--	--	--	--	--	--	--
														--	--	--	--	--	--	--	--	--	--	--	--
														--	--	--	--	--	--	--	--	--	--	--	--
														--	--	--	--	--	--	--	--	--	--	--	--
														--	--	--	--	--	--	--	--	--	--	--	--
														--	--	--	--	--	--	--	--	--	--	--	--
														--	--	--	--	--	--	--	--	--	--	--	--
														--	--	--	--	--	--	--	--	--	--	--	--
														--	--	--	--	--	--	--	--	--	--	--	--
														--	--	--	--	--	--	--	--	--	--	--	--
														--	--	--	--	--	--	--	--	--	--	--	--
														--	--	--	--	--	--	--	--	--	--	--	--
														--	--	--	--	--	--	--	--	--	--	--	--
														--	--	--	--	--	--	--	--	--	--	--	--
														--	--	--	--	--	--	--	--	--	--	--	--
														--	--	--	--	--	--	--	--	--	--	--	--
														--	--	--	--	--	--	--	--	--	--	--	--
														--	--	--	--	--	--	--	--	--	--	--	--
														--	--	--	--	--	--	--	--	--	--	--	--
														--	--	--	--	--	--	--	--	--	--	--	--
														--	--	--	--	--	--	--	--	--	--	--	--
														--	--	--	--	--	--	--	--	--	--	--	--
														--	--	--	--	--	--	--	--	--	--	--	--
														--	--	--	--	--	--	--	--	--	--	--	--
														--	--	--	--	--	--	--	--	--	--	--	--
														--	--	--	--	--	--	--	--	--	--	--	--
														--	--	--	--	--	--	--	--	--	--	--	--
														--	--	--	--	--	--	--	--	--	--	--	--
														--	--	--	--	--	--	--	--	--	--	--	--
														--	--	--	--	--	--	--	--	--	--	--	--
														--	--	--	--	--	--	--	--	--	--	--	--
														--	--	--	--	--	--	--	--	--	--	--	--
														--	--	--	--	--	--	--	--	--	--	--	--
														--	--	--	--	--	--	--	--	--	--	--	--
														--	--	--	--	--	--	--	--	--	--	--	--
														--	--	--	--	--	--	--	--	--	--	--	--
														--	--	--	--	--	--	--	--	--	--	--	--
														--	--	--	--	--	--	--	--	--	--	--	--
														--	--	--	--	--	--	--	--	--	--	--	--
														--	--	--	--	--	--	--	--	--	--	--	--
														--	--	--	--	--	--	--	--	--	--	--	--
														--	--	--	--	--	--	--	--	--	--	--	--
														--	--	--	--	--	--	--	--	--	--	--	--
														--	--	--	--	--	--	--	--	--	--	--	--
														--	--	--	--	--	--	--	--	--	--	--	--
														--	--	--	--	--	--	--	--	--	--	--	--
														--	--	--	--	--	--	--	--	--	--	--	--
														--	--	--	--	--	--	--	--	--	--	--	--
														--	--	--	--	--	--	--	--	--	--	--	--
														--	--	--	--	--	--	--	--	--	--	--	--
														--	--	--	--	--	--	--	--	--	--	--	--
														--	--	--	--	--	--	--	--	--	--	--	--
														--	--	--	--	--	--	--	--	--	--	--	--
														--	--	--	--	--	--	--	--	--	--	--	--
														--	--	--	--	--	--	--	--	--	--	--	--
														--	--	--	--	--	--	--	--	--	--	--	--
														--	--	--	--	--	--	--	--	--	--	--	--
														--	--	--	--	--	--	--	--	--	--	--	--
														--	--	--	--	--	--	--	--	--	--	--	--
														--	--	--	--	--	--	--	--	--	--	--	--
														--	--	--	--	--	--	--	--	--	--	--	--
														--	--	--	--	--	--	--	--	--	--	--	--
														--	--	--	--	--	--	--	--	--	--	--	--
														--	--	--	--	--	--	--	--	--	--	--	--
														--	--	--	--	--	--	--	--	--	--	--	--
														--	--	--	--	--	--	--	--	--	--	--	--
														--	--	--	--	--	--	--	--	--	--	--	--
														--	--	--	--	--	--	--	--	--	--	--	--
														--	--	--	--	--	--	--	--	--	--	--	--
														--	--	--	--	--	--	--	--	--	--	--	--
														--	--	--	--	--	--	--	--	--	--	--	--
														--	--	--	--	--	--	--	--	--	--	--	--
														--	--	--	--	--	--	--	--	--	--	--	--
														--	--	--	--	--	--	--	--	--	--	--	--
														--	--	--	--	--	--	--	--	--	--	--	--
														--	--	--	--	--	--	--	--	--	--	--	--
														--	--	--	--	--	--	--	--	--	--	--	--
														--	--	--	--	--	--	--	--	--	--	--	--
														--	--	--	--	--	--	--	--	--	--	--	--
														--	--	--	--	--	--	--	--	--	--	--	--
														--	--	--	--	--	--	--	--	--	--	--	--
														--	--	--	--	--	--	--	--	--	--	--	--
														--	--	--	--	--	--	--	--	--	--	--	--
														--	--	--	--	--	--	--	--	--	--	--	--
														--	--	--	--	--	--	--	--	--	--	--	--
														--	--	--	--	--	--	--	--	--	--	--	--
														--	--	--	--	--	--	--	--	--	--	--	--
														--	--	--	--	--	--	--	--	--	--	--	--
														--	--	--	--	--	--	--	--	--	--	--	--
														--	--	--	--	--	--	--	--	--	--	--	--
														--	--	--	--	--	--	--	--	--	--	--	--
														--	--	--	--	--	--	--	--	--	--	--	--
														--	--	--	--	--	--	--	--	--	--	--	--
														--	--	--	--	--	--	--	--	--	--	--	--
														--	--	--	--	--	--	--	--	--	--	--	--
														--	--	--	--	--	--	--	--	--	--	--	--
														--	--	--	--	--	--	--	--	--	--	--	--
														--	--	--	--	--	--	--	--	--	--	--	--
														--	--	--	--	--	--	--	--	--	--	--	--
														--	--	--	--	--	--	--	--	--	--	--	--
														--	--	--	--	--	--	--	--	--	--	--	--
														--	--	--	--	--	--	--	--	--	--	--	--
														--	--	--	--	--	--	--	--	--	--	--	--
														--	--	--	--	--	--	--	--	--	--	--	--
														--	--	--	--	--	--	--	--	--	--	--	--
														--	--	--	--	--	--	--	--	--	--	--	--
														--	--	--	--	--	--	--	--	--	--	--	--
														--	--	--	--	--	--	--	--	--	--	--	--
														--	--	--	--	--	--	--	--	--	--	--	--
														--	--	--	--	--	--	--	--	--	--	--	--
														--	--	--	--	--	--	--	--	--	--	--	--
														--	--	--	--	--	--	--	--	--	--	--	--
														--	--	--	--	--	--	--	--	--	--	--	--
														--	--	--	--	--	--	--	--	--	--	--	--
														--	--	--	--	--	--	--	--	--	--	--	--
														--	--	--	--	--	--	--	--	--	--	--	--
														--	--	--	--	--	--	--	--	--	--	--	--
														--	--	--	--	--	--	--	--	--	--	--	--
														--	--	--	--	--	--	--	--	--	--	--	--
														--	--	--	--	--	--	--	--	--	--	--	--
														--	--	--	--	--	--	--	--	--	--	--	--
														--	--	--	--	--	--	--	--	--	--	--	--
														--	--	--	--	--	--	--	--	--	--	--	--
														--	--	--	--	--	--	--	--	--	--	--	--
														--	--	--	--	--	--	--	--	--	--	--	--
														--	--	--	--	--	--	--	--	--	--	--	--
														--	--	--	--	--	--	--	--	--	--	--	--
														--	--	--	--	--	--	--	--	--	--	--	--
														--	--	--	--	--	--	--	--	--	--	--	--
														--	--	--	--	--	--	--	--	--	--	--	--
														--	--	--	--	--	--	--	--	--	--	--	--
														--	--	--	--	--	--	--	--	--	--	--	--
														--	--	--	--	--	--	--	--	--	--	--	--
														--	--	--	--	--	--	--	--	--	--	--	--
														--	--	--	--	--	--	--	--	--	--	--	--
														--	--	--	--	--	--	--	--	--	--	--	--
														--	--	--	--	--	--	--	--	--	--	--	--
														--	--	--	--	--	--	--	--	--	--	--	--
														--	--	--	--	--	--	--	--	--	--	--	--
														--	--	--	--	--	--	--	--	--	--	--	--
														--	--	--	--	--	--	--	--	--	--	--	--
														--	--	--	--	--	--	--	--	--	--	--	--
														--	--	--	--	--	--	--	--	--	--	--	--
														--	--	--	--	--	--	--	--	--	--	--	--
														--	--	--	--	--	--	--	--	--	--	--	--
														--	--	--	--	--	--	--	--	--	--	--	--
														--	--	--	--	--	--	--	--	--	--	--	--
														--	--	--	--	--	--	--	--	--	--	--	--
														--	--	--	--	--	--	--	--	--	--	--	--
														--	--	--	--	--	--	--	--	--	--	--	--
														--	--	--	--	--	--	--	--	--	--	--	--
														--	--	--	--	--	--	--	--	--	--	--	--
														--	--	--	--	--	--	--	--	--	--	--	--
														--	--	--	--	--	--	--	--	--	--	--	--
														--	--	--	--	--	--	--	--	--	--	--	--
														--	--	--	--	--	--	--	--	--	--	--	--
														--	--	--	--	--	--	--	--	--	--	--	--
														--	--	--	--	--	--	--	--	--	--	--	--
														--	--	--	--	--	--	--	--	--	--	--	--
														--	--	--	--	--	--	--	--	--	--	--	--
														--	--	--	--	--	--	--	--	--	--	--	--
														--	--	--	--	--	--	--	--	--	--	--	--
														--	--	--	--	--	--	--	--	--	--	--	--
														--	--	--	--	--	--	--	--	--	--	--	--
														--	--	--	--	--	--	--	--	--	--	--	--
														--	--	--	--	--	--	--	--	--	--	--	--
														--	--	--	--	--	--	--	--	--	--	--	--
														--	--	--	--	--	--	--	--	--	--	--	--
														--	--	--	--	--	--	--	--	--	--	--	--
														--	--	--	--	--	--	--	--	--	--	--	--
														--	--	--	--	--	--	--	--	--	--	--	--
														--	--	--	--	--	--	--	--	--	--	--	--
														--	--	--	--	--	--	--	--	--	--	--	--
														--	--	--	--	--	--	--	--	--	--	--	--
														--	--	--	--	--	--	--	--	--	--	--	--
														--	--	--	--	--	--	--	--	--	--	--	--
														--	--	--	--	--	--	--	--	--	--	--	--
														--	--	--	--	--	--	--	--	--	--	--	--
														--	--	--	--	--	--	--	--	--	--	--	--
														--	--	--	--	--	--	--	--	--	--	--	--
														--	--	--	--	--	--	--	--	--	--	--	--
														--	--	--	--	--	--	--	--	--	--	--	--
														--	--	--	--	--	--	--	--	--	--	--	--
														--	--	--	--	--	--	--	--	--	--	--	--
														--	--	--	--	--	--	--	--	--	--	--	--
														--	--	--	--	--	--	--	--	--	--	--	--
														--	--	--	--	--	--	--	--	--	--	--	--
														--	--	--	--	--	--	--	--	--	--	--	--
														--	--	--	--	--	--	--	--	--	--	--	--
														--	--	--	--	--	--	--	--	--	--	--	--
														--	--	--	--	--	--	--	--	--	--	--	--
														--	--	--	--	--	--	--	--	--	--	--	--
														--	--	--	--	--	--	--	--	--	--	--	--
														--	--	--	--	--	--	--	--	--	--	--	--
														--	--	--	--	--	--	--	--	--	--	--	--
														--	--	--	--	--	--	--	--	--	--	--	--
														--	--	--	--	--	--	--	--	--	--	--	--
														--	--	--	--	--	--	--	--	--	--	--	--
														--	--	--	--	--	--	--	--	--	--	--	--
														--	--	--	--	--	--	--	--	--	--	--	--
														--	--	--	--	--	--	--	--	--	--	--	--
														--	--	--	--	--	--	--	--	--	--	--	--
														--	--	--	--	--	--	--	--	--	--	--	--
														--	--	--	--	--	--	--	--	--	--	--	--
														--	--	--	--	--	--	--	--	--	--	--	--
														--	--	--	--	--	--	--	--	--	--	--	--
														--	--	--	--	--	--	--	--	--	--	--	--
														--	--	--	--	--	--	--	--	--	--	--	--
														--	--	--	--	--	--	--	--	--	--	--	--
														--	--	--	--	--	--	--	--	--	--	--	--
														--	--	--	--	--	--	--	--	--	--	--	--
														--	--	--	--	--	--	--	--	--	--	--	--
														--	--	--	--	--	--	--	--	--	--	--	--
														--	--	--	--	--	--	--	--	--	--	--	--
														--	--	--	--	--	--	--	--	--	--	--	--
														--	--	--	--	--	--	--	--	--	--	--	--
														--	--	--	--	--	--	--	--	--	--	--	--
														--	--	--	--	--	--	--	--	--	--	--	--
														--	--	--	--	--	--	--	--	--	--	--	--
														--	--	--	--	--	--	--	--	--	--	--	--
														--	--	--	--	--	--	--	--	--	--	--	--
														--	--	--	--	--	--	--	--	--	--	--	--
														--	--	--	--	--	--	--	--	--	--	--	--
														--	--	--	--	--	--	--	--	--	--	--	--
														--	--	--	--	--	--	--	--	--	--	--	--
														--	--	--	--	--	--	--	--	--	--	--	--
														--	--	--	--	--	--	--	--	--	--	--	--
														--	--	--	--	--	--	--	--	--	--	--	--
														--	--	--	--	--	--	--	--	--	--	--	--
														--	--	--	--	--	--	--	--	--	--	--	--
														--	--	--	--	--	--	--	--	--	--	--	--
														--	--	--	--	--	--	--	--	--	--	--	--
														--	--	--	--	--	--	--	--	--	--	--	--
														--	--	--	--	--	--	--	--	--	--	--	--
														--	--	--	--	--	--	--	--	--	--	--	--
														--	--	--	--	--	--	--	--	--	--	--	--
														--	--	--	--	--	--	--	--	--	--	--	--
														--	--	--	--	--	--	--	--	--	--	--	--
														--	--	--	--	--	--	--	--	--	--	--	--
														--	--	--	--	--	--	--	--	--	--	--	--
														--	--	--	--	--	--	--	--	--	--	--	--
														--	--	--	--	--	--	--	--	--	--	--	--
														--	--	--	--	--	--	--	--	--	--	--	--
														--	--	--	--	--	--	--	--	--	--	--	--
														--	--	--	--	--	--	--	--	--	--	--	--
														--	--	--	--	--	--	--	--	--	--	--	--
														--	--	--	--	--	--	--	--	--	--	--	--
														--	--	--	--	--	--	--	--	--	--	--	--
														--	--	--	--	--	--	--	--	--	--	--	--
														--	--	--	--	--	--	--	--	--	--	--	--
														--	--	--	--	--	--	--	--	--	--	--	--
														--	--	--	--	--	--	--	--	--	--	--	--
														--	--	--	--	--	--	--	--	--	--	--	--
														--	--	--	--	--	--	--	--	--	--	--	--
														--	--	--	--	--	--	--	--	--	--	--	--
														--	--	--	--	--	--	--	--	--	--	--	--
														--	--	--	--	--	--	--	--	--	--	--	--
														--	--	--	--	--	--	--	--	--	--	--	--
														--	--	--	--	--	--	--	--	--	--	--	--
														--	--	--	--	--	--	--	--	--	--	--	--
														--	--	--	--	--	--	--	--	--	--	--	--
														--	--	--	--	--	--	--	--	--	--	--	--
														--	--	--	--	--	--	--	--	--	--	--	--
														--	--	--	--	--	--	--	--	--	--	--	--
														--	--	--	--	--	--	--	--	--	--	--	--
														--	--	--	--	--	--	--	--	--	--	--	--
														--	--	--	--	--	--	--	--	--	--	--	--
														--	--	--	--	--	--	--	--	--	--	--	--
														--	--	--	--	--	--	--	--	--	--	--	--
														--	--	--	--	--	--	--	--	--	--	--	--
														--	--	--	--	--	--	--	--	--	--	--	--
														--	--	--	--	--	--	--	--	--	--	--	--
														--	--	--	--	--	--	--	--	--	--	--	--
														--	--	--	--	--	--	--	--	--	--	--	--
														--	--	--	--	--	--	--	--	--	--	--	--
														--	--	--	--	--	--	--	--	--	--	--	--
														--	--	--	--	--	--	--	--	--	--	--	--
														--	--	--	--	--	--	--	--	--	--	--	--
														--	--	--	--	--	--	--	--	--	--	--	--
														--	--	--	--	--	--	--	--	--	--	--	--
														--	--	--	--	--	--	--	--	--	--	--	--
														--	--	--	--	--	--	--	--	--	--	--	--
														--	--	--	--	--	--	--	--	--	--	--	--
														--	--	--	--	--	--	--	--	--	--	--	--
														--	--	--	--	--	--	--	--	--	--	--	--
														--	--	--	--	--	--	--	--	--	--	--	--
														--	--	--	--	--	--	--	--	--	--	--	--
														--	--	--	--	--	--	--	--	--	--	--	--
														--	--	--	--	--	--	--	--	--	--	--	--
														--	--	--	--	--	--	--	--	--	--	--	--
														--	--	--	--	--	--	--	--	--	--	--	--
														--	--	--	--	--	--	--	--	--	--	--	--
														--	--	--	--	--	--	--	--	--	--	--	--
														--	--	--	--	--	--	--	--	--	--	--	--
														--	--	--	--	--	--	--	--	--	--	--	--
														--	--	--	--	--	--	--	--	--	--	--	--
														--	--	--	--	--	--	--	--	--	--	--	--
														--	--	--	--	--	--	--	--	--	--	--	--
														--	--	--	--	--	--	--	--	--	--	--	--
														--	--	--	--	--	--	--	--	--	--	--	--
														--	--	--	--	--	--	--	--	--	--	--	--
														--	--	--	--	--	--	--	--	--	--	--	--
														--	--	--	--	--	--	--	--	--	--	--	--
														--	--	--	--	--	--	--	--	--	--	--	--
														--	--	--	--	--	--	--	--	--	--	--	--
														--	--	--	--	--	--	--	--	--	--	--	--
														--	--	--	--	--	--	--	--	--	--	--	--
														--	--	--	--	--	--	--	--	--	--	--	--
														--	--	--	--	--	--	--	--	--	--	--	--
														--	--	--	--	--	--	--	--	--	--	--	--
														--	--	--	--	--	--	--	--	--	--	--	--
														--	--	--	--	--	--	--	--	--	--	--	--
														--	--	--	--	--	--	--	--	--	--	--	--
														--	--	--	--	--	--	--	--	--	--	--	--
														--	--	--	--	--	--	--	--	--	--	--	--
														--	--	--	--	--	--	--	--	--	--	--	--
														--	--	--	--	--	--	--	--	--	--	--	--
														--	--	--	--	--	--	--	--	--	--	--	--
														--	--	--	--	--	--	--	--	--	--	--	--
														--	--	--	--	--	--	--	--	--	--	--	--
														--	--	--	--	--	--	--	--	--	--	--	--
														--	--	--	--	--	--	--	--	--	--	--	--
														--	--	--	--	--	--	--	--	--	--	--	--
														--	--	--	--	--	--	--	--	--	--	--	--
														--	--	--	--	--	--	--	--	--	--	--	--
														--	--	--	--	--	--	--	--	--	--	--	--
														--	--	--	--	--	--	--	--	--	--	--	--
														--	--	--	--	--	--	--	--	--	--	--	--
														--	--	--	--	--	--	--	--	--	--	--	--
														--	--	--	--	--	--	--	--	--	--	--	--
														--	--	--	--	--	--	--	--	--	--	--	--
														--	--	--	--	--	--	--	--	--	--	--	--
														--	--	--	--	--	--	--	--	--	--	--	--
														--	--	--	--	--	--	--	--	--	--	--	--
														--	--	--	--	--	--	--	--	--	--	--	--
														--	--	--	--	--	--	--	--	--	--	--	--
														--	--	--	--	--	--	--	--	--	--	--	--
														--	--	--	--	--	--	--	--	--	--	--	--
														--	--	--	--	--	--	--	--	--	--	--	--
														--	--	--	--	--	--	--	--	--	--	--	--
														--	--	--	--	--	--	--	--	--	--	--	--
														--	--	--	--	--	--	--	--	--	--	--	--
														--	--	--	--	--	--	--	--	--	--	--	--
														--	--	--	--	--	--	--	--	--	--	--	--
														--	--	--	--	--	--	--	--	--	--	--	--
														--	--	--	--	--	--	--	--	--	--	--	--
														--	--	--	--	--	--	--	--	--	--	--	--
														--	--	--	--	--	--	--	--	--	--	--	--
														--	--	--	--	--	--	--	--	--	--	--	--
														--	--	--	--	--	--	--	--	--	--	--	--
														--	--	--	--	--	--	--	--	--	--	--	--
														--	--	--	--	--	--	--	--	--	--	--	--
														--	--	--	--	--	--	--	--	--	--	--	--
														--	--	--	--	--	--	--	--	--	--	--	--
														--	--	--	--	--	--	--	--	--	--	--	--
														--	--	--	--	--	--	--	--	--	--	--	--
														--	--	--	--	--	--	--	--	--	--	--	--
														--	--	--	--	--	--	--	--	--	--	--	--
														--	--	--	--	--	--	--	--	--	--	--	--
														--	--	--	--	--	--	--	--	--	--	--	--
														--	--	--	--	--	--	--	--	--	--	--	--
														--	--	--	--	--	--	--	--	--	--	--	--
														--	--	--	--	--	--	--	--	--	--	--	--
														--	--	--	--	--	--	--	--	--	--	--	--
														--	--	--	--	--	--	--	--	--	--	--	--
														--	--	--	--	--	--	--	--	--	--	--	--
														--	--	--	--	--	--	--	--	--	--	--	--
														--	--	--	--	--	--	--	--	--	--	--	--
														--	--	--	--	--	--	--	--	--	--	--	--
														--	--	--	--	--	--	--	--	--	--	--	--
														--	--	--	--	--	--	--	--	--	--	--	--
														--	--	--	--	--	--	--	--	--	--	--	--
														--	--	--	--	--	--	--	--	--	--	--	--
														--	--	--	--	--	--	--	--	--	--	--	--
														--	--	--	--	--	--	--	--	--	--	--	--
														--	--	--	--	--	--	--	--	--	--	--	--
														--	--	--	--	--	--	--	--	--	--	--	--
														--	--	--	--	--	--	--	--	--	--	--	--
														--	--	--	--	--	--	--	--	--	--	--	--
														--	--	--	--	--	--	--	--	--	--	--	--
														--	--	--	--	--	--	--	--	--	--	--	--
														--	--	--	--	--	--	--	--	--	--	--	--
														--	--	--	--	--	--	--	--	--	--	--	--
														--	--	--	--	--	--	--	--	--	--	--	--
														--	--	--	--	--	--	--	--	--	--	--	--
														--	--	--	--	--	--	--	--	--	--	--	--
														--	--	--	--	--	--	--	--	--	--	--	--
														--	--	--	--	--	--	--	--	--	--	--	--
														--	--	--	--	--	--	--	--	--	--	--	--
														--	--	--	--	--	--	--	--	--	--	--	--
														--	--	--	--	--	--	--	--	--	--	--	--
														--	--	--	--	--	--	--	--	--	--	--	--
														--	--	--	--	--	--	--	--	--	--	--	--
														--	--	--	--	--	--	--	--	--	--	--	--
														--	--	--	--	--	--	--	--	--	--	--	--
														--	--	--	--	--	--	--	--	--	--	--	--
														--	--	--	--	--	--	--	--	--	--	--	--
														--	--	--	--	--	--	--	--	--	--	--	--
														--	--	--	--	--	--	--	--	--	--	--	--
														--	--	--	--	--	--	--	--	--	--	--	--
														--	--	--	--	--	--	--	--	--	--	--	--
														--	--	--	--	--	--	--	--	--	--	--	--
														--	--	--	--	--	--	--	--	--	--	--	--
														--	--	--	--	--	--	--	--	--	--	--	--
														--	--	--	--	--	--	--	--	--	--	--	--
														--	--	--	--	--	--	--	--	--	--	--	--
														--	--	--	--	--	--	--	--	--	--	--	--
														--	--	--	--	--	--	--	--	--	--	--	--
														--	--	--	--	--	--	--	--	--	--	--	--
														--	--	--	--	--	--	--	--	--	--	--	--
														--	--	--	--	--	--	--	--	--	--	--	--
														--	--	--	--	--	--	--	--	--	--	--	--
														--	--	--	--	--	--	--	--	--	--	--	--
														--	--	--	--	--	--	--	--	--	--	--	--
														--	--	--	--	--	--	--	--	--	--	--	--
														--	--	--	--	--	--	--	--	--	--	--	--
														--	--	--	--	--	--	--	--	--	--	--	--
														--	--	--	--	--	--	--	--	--	--	--	--
														--	--	--	--	--	--	--	--	--	--	--	--
														--	--	--	--	--	--	--	--	--	--	--	--
														--	--	--	--	--	--	--	--	--	--	--	--
														--	--	--	--	--	--	--	--	--	--	--	--
														--	--	--	--	--	--	--	--	--	--	--	--
														--	--	--	--	--	--	--	--	--	--	--	--
														--	--	--	--	--	--	--	--	--	--	--	--
														--	--	--	--	--	--	--	--	--	--	--	--
														--	--	--	--	--	--	--	--	--	--	--	--
														--	--	--	--	--	--	--	--	--	--	--	--
														--	--	--	--	--	--	--	--	--	--	--	--
														--	--	--	--	--	--	--	--	--	--	--	--
														--	--	--	--	--	--	--	--	--	--	--	--
														--	--	--	--	--	--	--	--	--	--	--	--
														--	--	--	--	--	--	--	--	--	--	--	--
														--	--	--	--	--	--	--	--	--	--	--	--
														--	--	--	--	--	--	--	--	--	--	--	--
														--	--	--	--	--	--	--	--	--	--	--	--
														--	--	--	--	--	--	--	--	--	--	--	--
														--	--	--	--	--	--	--	--	--	--	--	--
														--	--	--	--	--	--	--	--	--	--	--	--
														--	--	--	--	--	--	--	--	--	--	--	--
														--	--	--	--	--	--	--	--	--	--	--	--
														--	--	--	--	--	--	--	--	--	--	--	--
														--	--	--	--	--	--	--	--	--	--	--	--
														--	--	--	--	--	--	--	--	--	--	--	--
														--	--	--	--	--	--	--	--	--	--	--	--
														--	--	--	--	--	--	--	--	--	--	--	--
														--	--	--	--	--	--	--	--	--	--	--	--
														--	--	--	--	--	--	--	--	--	--	--	--
														--	--	--	--	--	--	--	--	--	--	--	--
														--	--	--	--	--	--	--	--	--	--	--	--
														--	--	--	--	--	--	--	--	--	--	--	--
														--	--	--	--	--	--	--	--	--	--	--	--
														--	--	--	--	--	--	--	--	--	--	--	--
														--	--	--	--	--	--	--	--	--	--	--	--
														--	--	--	--	--	--	--	--	--	--	--	--
														--	--	--	--	--	--	--	--	--	--	--	--
														--	--	--	--	--	--	--	--	--	--	--	--
														--	--	--	--	--	--	--	--	--	--	--	--
														--	--	--	--	--	--	--	--	--	--	--	--
														--	--	--	--	--	--	--	--	--	--	--	--
														--	--	--	--	--	--	--	--	--	--	--	--
														--	--	--	--	--	--	--	--	--	--	--	--
														--	--	--	--	--	--	--	--	--	--	--	--
														--	--	--	--	--	--	--	--	--	--	--	--
														--	--	--	--	--	--	--	--	--	--	--	--
														--	--	--	--	--	--	--	--	--	--	--	--
														--	--	--	--	--	--	--	--	--	--	--	--
														--	--	--	--	--	--	--	--	--	--	--	--
														--	--	--	--	--	--	--	--	--	--	--	--
														--	--	--	--	--	--	--	--	--	--	--	--
														--	--	--	--	--	--	--	--	--	--	--	--
														--	--	--	--	--	--	--	--	--	--	--	--
														--	--	--	--	--	--	--	--	--	--	--	--
														--	--	--	--	--	--	--	--	--	--	--	--
														--	--	--	--	--	--	--	--	--	--	--	--
														--	--	--	--	--	--	--	--	--	--	--	--
														--	--	--	--	--	--	--	--	--	--	--	--
														--	--	--	--	--	--	--	--	--	--	--	--
														--	--	--	--	--	--	--	--	--	--	--	--
														--	--	--	--	--	--	--	--	--	--	--	--
														--	--	--	--	--	--	--	--	--	--	--	--
														--	--	--	--	--	--	--	--	--	--	--	--
														--	--	--	--	--	--	--	--	--	--	--	--
														--	--	--	--	--	--	--	--	--	--	--	--
														--	--	--	--	--	--	--	--	--	--	--	--
														--	--	--	--	--	--	--	--	--	--	--	--
														--	--	--	--	--	--	--	--	--	--	--	--
														--	--	--	--	--	--	--	--	--	--	--	--
														--	--	--	--	--	--	--	--	--	--	--	--
														--	--	--	--	--	--	--	--	--	--	--	--
														--	--	--	--	--	--	--	--	--	--	--	--
														--	--	--	--	--	--	--	--	--	--	--	--
														--	--	--	--	--	--	--	--	--	--	--	--
														--	--	--	--	--	--	--	--	--	--	--	--
														--	--	--	--	--	--	--	--	--	--	--	--
														--	--	--	--	--	--	--	--	--	--	--	--
														--	--	--	--	--	--	--	--	--	--	--	--
														--	--	--	--	--	--	--	--	--	--	--	--
														--	--	--	--	--	--	--	--	--	--	--	--
														--	--	--	--	--	--	--	--	--	--	--	--
														--	--	--	--	--	--	--	--	--	--	--	--
														--	--	--	--	--	--	--	--	--	--	--	--
														--	--	--	--	--	--	--	--	--	--	--	--
														--	--	--	--	--	--	--	--	--	--	--	--
														--	--	--	--	--	--	--	--	--	--	--	--
														--	--	--	--	--	--	--	--	--	--	--	--
														--	--	--	--	--	--	--	--	--	--	--	--
														--	--	--	--	--	--	--	--	--	--	--	--
														--	--	--	--	--	--	--	--	--	--	--	--
														--	--	--	--	--	--	--	--	--	--	--	--
														--	--	--	--	--	--	--	--	--	--	--	--
														--	--	--	--	--	--	--	--	--	--	--	--
														--	--	--	--	--	--	--	--	--	--	--	--
														--	--	--	--	--	--	--	--	--	--	--	--
														--	--	--	--	--	--	--	--	--	--	--	--
														--	--	--	--	--	--	--	--	--	--	--	--
														--	--	--	--	--	--	--	--	--	--	--	--
														--	--	--	--	--	--	--	--	--	--	--	--
														--	--	--	--	--	--	--	--	--	--	--	--
														--	--	--	--	--	--	--	--	--	--	--	--
														--	--	--	--	--	--	--	--	--	--	--	--
														--	--	--	--	--	--	--	--	--	--	--	--
														--	--	--	--	--	--	--	--	--	--	--	--
														--	--	--	--	--	--	--	--	--	--	--	--
														--	--	--	--	--	--	--	--	--	--	--	--
														--	--	--	--	--	--	--	--	--	--	--	--
														--	--	--	--	--	--	--	--	--	--	--	--
														--	--	--	--	--	--	--	--	--	--	--	--
														--	--	--	--	--	--	--	--	--	--	--	--
														--	--	--	--	--	--	--	--	--	--	--	--
														--	--	--	--	--	--	--	--	--	--	--	--
														--	--	--	--	--	--	--	--	--	--	--	--
														--	--	--	--	--	--	--	--	--	--	--	--
														--	--	--	--	--	--	--	--	--	--	--	--
														--	--	--	--	--	--	--	--	--	--	--	--
														--	--	--	--	--	--	--	--	--	--	--	--
														--	--	--	--	--	--	--	--	--	--	--	--
														--	--	--	--	--	--	--	--	--	--	--	--
														--	--	--	--	--	--	--	--	--	--	--	--
														--	--	--	--	--	--	--	--	--	--	--	--
														--	--	--	--	--	--	--	--	--	--	--	--
														--	--	--	--	--	--	--	--	--	--	--	--
														--	--	--	--	--	--	--	--	--	--	--	--
														--	--	--	--	--	--	--	--	--	--	--	--
														--	--	--	--	--	--	--	--	--	--	--	--
														--	--	--	--	--	--	--	--	--	--	--	--
														--	--	--	--	--	--	--	--	--	--	--	--
														--	--	--	--	--	--	--	--	--	--	--	--
														--	--	--	--	--	--	--	--	--	--	--	--
														--	--	--	--	--	--	--	--	--	--	--	--
														--	--	--	--	--	--	--	--	--	--	--	--
														--	--	--	--	--	--	--	--	--	--	--	--
														--	--	--	--	--	--	--	--	--	--	--	--
														--	--	--	--	--	--	--	--	--	--	--	--
														--	--	--	--	--	--	--	--	--	--	--	--
														--	--	--	--	--	--	--	--	--	--	--	--
														--	--	--	--	--	--	--	--	--	--	--	--
														--	--	--	--	--	--	--	--	--	--	--	--
														--	--	--	--	--	--	--	--	--	--	--	--
														--	--	--	--	--	--	--	--	--	--	--	--
														--	--	--	--	--	--	--	--	--	--	--	--
														--	--	--	--	--	--	--	--	--	--	--	--
														--	--	--	--	--	--	--	--	--	--	--	--
														--	--	--	--	--	--	--	--	--	--	--	--
														--	--	--	--	--	--	--	--	--	--	--	--
														--	--	--	--	--	--	--	--	--	--	--	--
														--	--	--	--	--	--	--	--	--	--	--	--
														--	--	--	--	--	--	--	--	--	--	--	--
														--	--	--	--	--	--	--	--	--	--	--	--
														--	--	--	--	--	--	--	--	--	--	--	--
														--	--	--	--	--	--	--	--	--	--	--	--
														--	--	--	--	--	--	--	--	--	--	--	--
														--	--	--	--	--	--	--	--	--	--	--	--
														--	--	--	--	--	--	--	--	--	--	--	--
														--	--	--	--	--	--	--	--	--	--	--	--
														--	--	--	--	--	--	--	--	--	--	--	--
														--	--	--	--	--	--	--	--	--	--	--	--
														--	--	--	--	--	--	--	--	--	--	--	--
														--	--	--	--	--	--	--	--	--	--	--	--
														--	--	--	--	--	--	--	--	--	--	--	--
														--	--	--	--	--	--	--	--	--	--	--	--
														--	--	--	--	--	--	--	--	--	--	--	--
														--	--	--	--	--	--	--	--	--	--	--	--
														--	--	--	--	--	--	--	--	--	--	--	--
														--	--	--	--	--	--	--	--	--	--	--	--
														--	--	--	--	--	--	--	--	--	--	--	--
														--	--	--	--	--	--	--	--	--	--	--	--
														--	--	--	--	--	--	--	--	--	--	--	--
														--	--	--	--	--	--	--	--	--	--	--	--
														--	--	--	--	--	--	--	--	--	--	--	--
														--	--	--	--	--	--	--	--	--	--	--	--
														--	--	--	--	--	--	--	--	--	--	--	--
														--	--	--	--	--	--	--	--	--	--	--	--
														--	--	--	--	--	--	--	--	--	--	--	--
														--	--	--	--	--	--	--	--	--	--	--	--
														--	--	--	--	--	--	--	--	--	--	--	--
														--	--	--	--	--	--	--	--	--	--	--	--
														--	--	--	--	--	--	--	--	--	--	--	--
														--	--	--	--	--	--	--	--	--	--	--	--
														--	--	--	--	--	--	--	--	--	--	--	--
														--	--	--	--	--	--	--	--	--	--	--	--
														--	--	--	--	--	--	--	--	--	--	--	--
														--	--	--	--	--	--	--	--	--	--	--	--
														--	--	--	--	--	--	--	--	--	--	--	--
														--	--	--	--	--	--	--	--	--	--	--	--
														--	--	--	--	--	--	--	--	--	--	--	--
														--	--	--	--	--	--	--	--	--	--	--	--
														--	--	--	--	--	--	--	--	--	--	--	--
														--	--	--	--	--	--	--	--	--	--	--	--
														--	--	--	--	--	--	--	--	--	--	--	--
														--	--	--	--	--	--	--	--	--	--	--	--
														--	--	--	--	--	--	--	--	--	--	--	--
														--	--	--	--	--	--	--	--	--	--	--	--
														--	--	--	--	--	--	--	--	--	--	--	--
														--	--	--	--	--	--	--	--	--	--	--	--
														--	--	--	--	--	--	--	--	--	--	--	--
														--	--	--	--	--	--	--	--	--	--	--	--
														--	--	--	--	--	--	--	--	--	--	--	--
														--	--	--	--	--	--	--	--	--	--	--	--
														--	--	--	--	--	--	--	--	--	--	--	--
														--	--	--	--	--	--	--	--	--	--	--	--
														--	--	--	--	--	--	--	--	--	--	--	--
														--	--	--	--	--	--	--	--	--	--	--	--
														--	--	--	--	--	--	--	--	--	--	--	--
														--	--	--	--	--	--	--	--	--	--	--	--
														--	--	--	--	--	--	--	--	--	--	--	--
														--	--	--	--	--	--	--	--	--	--	--	--
														--	--	--	--	--	--	--	--	--	--	--	--
														--	--	--	--	--	--	--	--	--	--	--	--
														--	--	--	--	--	--	--	--	--	--	--	--
														--	--	--	--	--	--	--	--	--	--	--	--
														--	--	--	--	--	--	--	--	--	--	--	--
														--	--	--	--	--	--	--	--	--	--	--	--
														--	--	--	--	--	--	--	--	--	--	--	--
														--	--	--	--	--	--	--	--	--	--	--	--
														--	--	--	--	--	--	--	--	--	--	--	--
														--	--	--	--	--	--	--	--	--	--	--	--
														--	--	--	--	--	--	--	--	--	--	--	--
														--	--	--	--	--	--	--	--	--	--	--	--
														--	--	--	--	--	--	--	--	--	--	--	--
														--	--	--	--	--	--	--	--	--	--	--	--
														--	--	--	--	--	--	--	--	--	--	--	--
														--	--	--	--	--	--	--	--	--	--	--	--
														--	--	--	--	--	--	--	--	--	--	--	--
														--	--	--	--	--	--	--	--	--	--	--	--
														--	--	--	--	--	--	--	--	--	--	--	--
														--	--	--	--	--	--	--	--	--	--	--	--
														--	--	--	--	--	--	--	--	--	--	--	--
														--	--	--	--	--	--	--	--	--	--	--	--
														--	--	--	--	--	--	--	--	--	--	--	--
														--	--	--	--	--	--	--	--	--	--	--	--
														--	--	--	--	--	--	--	--	--	--	--	--
														--	--	--	--	--	--	--	--	--	--	--	--
														--	--	--	--	--	--	--	--	--	--	--	--
														--	--	--	--	--	--	--	--	--	--	--	--
														--	--	--	--	--	--	--	--	--	--	--	--
														--	--	--	--	--	--	--	--	--	--	--	--
														--	--	--	--	--	--	--	--	--	--	--	--
														--	--	--	--	--	--	--	--	--	--	--	--
														--	--	--	--	--	--	--	--	--	--	--	--
														--	--	--	--	--	--	--	--	--	--	--	--
														--	--	--	--	--	--	--	--	--	--	--	--
														--	--	--	--	--	--	--	--	--	--	--	--
														--	--	--	--	--	--	--	--	--	--	--	--
														--	--	--	--	--	--	--	--	--	--	--	--
														--	--	--	--	--	--	--	--	--	--	--	--
														--	--	--	--	--	--	--	--	--	--	--	--
														--	--	--	--	--	--	--	--	--	--	--	--
														--	--	--	--	--	--	--	--	--	--	--	--
														--	--	--	--	--	--	--	--	--	--	--	--
														--	--	--	--	--	--	--	--	--	--	--	--
														--	--	--	--	--	--	--	--	--	--	--	--
														--	--	--	--	--	--	--	--	--	--	--	--
														--	--	--	--	--	--	--	--	--	--	--	--
														--	--	--	--	--	--	--	--	--	--	--	--
														--	--	--	--	--	--	--	--	--	--	--	--
														--	--	--	--	--	--	--	--	--	--	--	--
														--	--	--	--	--	--	--	--	--	--	--	--
														--	--	--	--	--	--	--	--	--	--	--	--
														--	--	--	--	--	--	--	--	--	--	--	--
														--	--	--	--	--	--	--	--	--	--	--	--
														--	--	--	--	--	--	--	--	--	--	--	--
														--	--	--	--	--	--	--	--	--	--	--	--
														--	--	--	--	--	--	--	--	--	--	--	--
														--	--	--	--	--	--	--	--	--	--	--	--
														--	--	--	--	--	--	--	--	--	--	--	--
														--	--	--	--	--	--	--	--	--	--	--	--
														--	--	--	--	--	--	--	--	--	--	--	--
														--	--	--	--	--	--	--	--	--	--	--	--
														--	--	--	--	--	--	--	--	--	--	--	--
														--	--	--	--	--	--	--	--	--	--	--	--
														--	--	--	--	--	--	--	--	--	--	--	--
														--	--	--	--	--	--	--	--	--	--	--	--
														--	--	--	--	--	--	--	--	--	--	--	--
														--	--	--	--	--	--	--	--	--	--	--	--
														--	--	--	--	--	--	--	--	--	--	--	--
														--	--	--	--	--	--	--	--	--	--	--	--
														--	--	--	--	--	--	--	--	--	--	--	--
														--	--	--	--	--	--	--	--	--	--	--	--
														--	--	--	--	--	--	--	--	--	--	--	--
														--	--	--	--	--	--	--	--	--	--	--	--
														--	--	--	--	--	--	--	--	--	--	--	--
														--	--	--	--	--	--	--	--	--	--	--	--
														--	--	--	--	--	--	--	--	--	--	--	--
														--	--	--	--	--	--	--	--	--	--	--	--
														--	--	--	--	--	--	--	--	--	--	--	--
														--	--	--	--	--	--	--	--	--	--	--	--
														--	--	--	--	--	--	--	--	--	--	--	--
														--	--	--	--	--	--	--	--	--	--	--	--
														--	--	--	--	--	--	--	--	--	--	--	--
														--	--	--	--	--	--	--	--	--	--	--	--
														--	--	--	--	--	--	--	--	--	--	--	--
														--	--	--	--	--	--	--	--	--	--	--	--
														--	--	--	--	--	--	--	--	--	--	--	--
														--	--	--	--	--	--	--	--	--	--	--	--
														--	--	--	--	--	--	--	--	--	--	--	--
														--	--	--	--	--	--	--	--	--	--	--	--
														--	--	--	--	--	--	--	--	--	--	--	--
														--	--	--	--	--	--	--	--	--	--	--	--
														--	--	--	--	--	--	--	--	--	--	--	--
														--	--	--	--	--	--	--	--	--	--	--	--
														--	--	--	--	--	--	--	--	--	--	--	--
														--	--	--	--	--	--	--	--	--	--	--	--
														--	--	--	--	--	--	--	--	--	--	--	--
														--	--	--	--	--	--	--	--	--	--	--	--
														--	--	--	--	--	--	--	--	--	--	--	--
														--	--	--	--	--	--	--	--	--	--	--	--
														--	--	--	--	--	--	--	--	--	--	--	--
														--	--	--	--	--	--	--	--	--	--	--	--
														--	--	--	--	--	--	--	--	--	--	--	--
														--	--	--	--	--	--	--	--	--	--	--	--
														--	--	--	--	--	--	--	--	--	--	--	--
														--	--	--	--	--	--	--	--	--	--	--	--
														--	--	--	--	--	--	--	--	--	--	--	--
														--	--	--	--	--	--	--	--	--	--	--	--
														--	--	--	--	--	--	--	--	--	--	--	--
														--	--	--	--	--	--	--	--	--	--	--	--
														--	--	--	--	--	--	--	--	--	--	--	--
														--	--	--	--	--	--	--	--	--	--	--	--
														--	--	--	--	--	--	--	--	--	--	--	--
														--	--	--	--	--	--	--	--	--	--	--	--
														--	--	--	--	--	--	--	--	--	--	--	--
														--	--	--	--	--	--	--	--	--	--	--	--
														--	--	--	--	--	--	--	--	--	--	--	--
														--	--	--	--	--	--	--	--	--	--	--	--
														--	--	--	--	--	--	--	--	--	--	--	--
														--	--	--	--	--	--	--	--	--	--	--	--
														--	--	--	--	--	--	--	--	--	--	--	--
														--	--	--	--	--	--	--	--	--	--	--	--
														--	--	--	--	--	--	--	--	--	--	--	--
														--	--	--	--	--	--	--	--	--	--	--	--
														--	--	--	--	--	--	--	--	--	--	--	--
														--	--	--	--	--	--	--	--	--	--	--	--
														--	--	--	--	--	--	--	--	--	--	--	--
														--	--	--	--	--	--	--	--	--	--	--	--
														--	--	--	--	--	--	--	--	--	--	--	--
														--	--	--	--	--	--	--	--	--	--	--	--
														--	--	--	--	--	--	--	--	--	--	--	--
														--	--	--	--	--	--	--	--	--	--	--	--
														--	--	--	--	--	--	--	--	--	--	--	--
														--	--	--	--	--	--	--	--	--	--	--	--
														--	--	--	--	--	--	--	--	--	--	--	--
														--	--	--	--	--	--	--	--	--	--	--	--
														--	--	--	--	--	--	--	--	--	--	--	--
														--	--	--	--	--	--	--	--	--	--	--	--
														--	--	--	--	--	--	--	--	--	--	--	--
														--	--	--	--	--	--	--	--	--	--	--	--
														--	--	--	--	--	--	--	--	--	--	--	--
														--	--	--	--	--	--	--	--	--	--	--	--
														--	--	--	--	--	--	--	--	--	--	--	--
														--	--	--	--	--	--	--	--	--	--	--	--
														--	--	--	--	--	--	--	--	--	--	--	--
														--	--	--	--	--	--	--	--	--	--	--	--
														--	--	--	--	--	--	--	--	--	--	--	--
														--	--	--	--	--	--	--	--	--	--	--	--
														--	--	--	--	--	--	--	--	--	--	--	--
														--	--	--	--	--	--	--	--	--	--	--	--
														--	--	--	--	--	--	--	--	--	--	--	--
														--	--	--	--	--	--	--	--	--	--	--	--
														--	--	--	--	--	--	--	--	--	--	--	--
														--	--	--	--	--	--	--	--	--	--	--	--
														--	--	--	--	--	--	--	--	--	--	--	--
														--	--	--	--	--	--	--	--	--	--	--	--
														--	--	--	--	--	--	--	--	--	--	--	--
														--	--	--	--	--	--	--	--	--	--	--	--
														--	--	--	--	--	--	--	--	--	--	--	--
														--	--	--	--	--	--	--	--	--	--	--	--
														--	--	--	--	--	--	--	--	--	--	--	--
														--	--	--	--	--	--	--	--	--	--	--	--
														--	--	--	--	--	--	--	--	--	--	--	--
														--	--	--	--	--	--	--	--	--	--	--	--
														--	--	--	--	--	--	--	--	--	--	--	--
														--	--	--	--	--	--	--	--	--	--	--	--
														--	--	--	--	--	--	--	--	--	--	--	--
														--	--	--	--	--	--	--	--	--	--	--	--
														--	--	--	--	--	--	--	--	--	--	--	--
														--	--	--	--	--	--	--	--	--	--	--	--
														--	--	--	--	--	--	--	--	--	--	--	--
														--	--	--	--	--	--	--	--	--	--	--	--
														--	--	--	--	--	--	--	--	--	--	--	--
														--	--	--	--	--	--	--	--	--	--	--	--
														--	--	--	--	--	--	--	--	--	--	--	--
														--	--	--	--	--	--	--	--	--	--	--	--
														--	--	--	--	--	--	--	--	--	--	--	--
														--	--	--	--	--	--	--	--	--	--	--	--
														--	--	--	--	--	--	--	--	--	--	--	--
														--	--	--	--	--	--	--	--	--	--	--	--
														--	--	--	--	--	--	--	--	--	--	--	--
														--	--	--	--	--	--	--	--	--	--	--	--
														--	--	--	--	--	--	--	--	--	--	--	--
														--	--	--	--	--	--	--	--	--	--	--	--
														--	--	--	--	--	--	--	--	--	--	--	--
														--	--	--	--	--	--	--	--	--	--	--	--
														--	--	--	--	--	--	--	--	--	--	--	--
														--	--	--	--	--	--	--	--	--	--	--	--
														--	--	--	--	--	--	--	--	--	--	--	--
														--	--	--	--	--	--	--	--	--	--	--	--
														--	--	--	--	--	--	--	--	--	--	--	--
														--	--	--	--	--	--	--	--	--	--	--	--
														--	--	--	--	--	--	--	--	--	--	--	--
														--	--	--	--	--	--	--	--	--	--	--	--
														--	--	--	--	--	--	--	--	--	--	--	--
														--	--	--	--	--	--	--	--	--	--	--	--
														--	--	--	--	--	--	--	--	--	--	--	--
														--	--	--	--	--	--	--	--	--	--	--	--
														--	--	--	--	--	--	--	--	--	--	--	--
														--	--	--	--	--	--	--	--	--	--	--	--
														--	--	--	--	--	--	--	--	--	--	--	--
														--	--	--	--	--	--	--	--	--	--	--	--
														--	--	--	--	--	--	--	--	--	--	--	--
														--	--	--	--	--	--	--	--	--	--	--	--
														--	--	--	--	--	--	--	--	--	--	--	--
														--	--	--	--	--	--	--	--	--	--	--	--
														--	--	--	--	--	--	--	--	--	--	--	--
														--	--	--	--	--	--	--	--	--	--	--	--
														--	--	--	--	--	--	--	--	--	--	--	--
														--	--	--	--	--	--	--	--	--	--	--	--
														--	--	--	--	--	--	--	--	--	--	--	--
														--	--	--	--	--	--	--	--	--	--	--	--
														--	--	--	--	--	--	--	--	--	--	--	--
														--	--	--	--	--	--	--	--	--	--	--	--
														--	--	--	--	--	--	--	--	--	--	--	--
														--	--	--	--	--	--	--	--	--	--	--	--
														--	--	--	--	--	--	--	--	--	--	--	--
														--	--	--	--	--	--	--	--	--	--	--	--
														--	--	--	--	--	--	--	--	--	--	--	--
														--	--	--	--	--	--	--	--	--	--	--	--
														--	--	--	--	--	--	--	--	--	--	--	--
														--	--	--	--	--	--	--	--	--	--	--	--
														--	--	--	--	--	--	--	--	--	--	--	--
														--	--	--	--	--	--	--	--	--	--	--	--
														--	--	--	--	--	--	--	--	--	--	--	--
														--	--	--	--	--	--	--	--	--	--	--	--
														--	--	--	--	--	--	--	--	--	--	--	--
														--	--	--	--	--	--	--	--	--	--	--	--
														--	--	--	--	--	--	--	--	--	--	--	--
														--	--	--	--	--	--	--	--	--	--	--	--
														--	--	--	--	--	--	--	--	--	--	--	--
														--	--	--	--	--	--	--	--	--	--	--	--
														--	--	--	--	--	--	--	--	--	--	--	--
														--	--	--	--	--	--	--	--	--	--	--	--
														--	--	--	--	--	--	--	--	--	--	--	--
														--	--	--	--	--	--	--	--	--	--	--	--
														--	--	--	--	--	--	--	--	--	--	--	--
														--	--	--	--	--	--	--	--	--	--	--	--
														--	--	--	--	--	--	--	--	--	--	--	--
														--	--	--	--	--	--	--	--	--	--	--	--
														--	--	--	--	--	--	--	--	--	--	--	--
														--	--	--	--	--	--	--	--	--	--	--	--
														--	--	--	--	--	--	--	--	--	--	--	--
														--	--	--	--	--	--	--	--	--	--	--	--
														--	--	--	--	--	--	--	--	--	--	--	--
														--	--	--	--	--	--	--	--	--	--	--	--
														--	--	--	--	--	--	--	--	--	--	--	--
														--	--	--	--	--	--	--	--	--	--	--	--
														--	--	--	--	--	--	--	--	--	--	--	--
														--	--	--	--	--	--	--	--	--	--	--	--
														--	--	--	--	--	--	--	--	--	--	--	--
[truncated: 4,934 more rows]
