# Supplementary material for: Reconfigurable and nonvolatile photo-pyroelectricity in a ceramic-like biaxial molecular ferroelectric via polarization engineering
Source: Sci Adv. 2026 May 29;12(22):eaec5864. doi: 10.1126/sciadv.aec5864 (PMC13220874; doi:10.1126/sciadv.aec5864)
Supplement: Supplementary file 2 — Data S1 [file sciadv.aec5864_data_s1.zip › Data/XRD diffraction data of the ceramic-like sheet.xlsx]

## Sheet: Sheet1
4.96	0	5.01	124.831
4.98	-119.003	5.03	141.662
5	-258.885	5.05	135.827
5.02	-419.645	5.07	113.326
5.04	-601.284	5.09	112.157
5.06	-829.932	5.11	120.322
5.08	-1065.6	5.13	159.154
5.1	-1317.51	5.15	165.376
5.12	-1537.16	5.17	191.599
5.14	-1700.31	5.19	1082.44
5.16	-1863.49	5.21	1286.88
5.18	-2076.03	5.23	1627.99
5.2	-2388.44	5.25	1975.77
5.22	-2920.79	5.27	2557.17
5.24	-3867.56	5.29	3188.57
5.26	-5433.66	5.31	3776.63
5.28	-7727.82	5.33	3914.69
5.3	-10438.7	5.35	3589.42
5.32	-13132.8	5.37	2784.15
5.34	-15198.6	5.39	1929.14
5.36	-16129.6	5.41	1044.12
5.38	-15375.4	5.43	103.154
5.4	-12899.2	5.45	42.8166
5.42	-9408.21	5.47	25.813
5.44	-5877.19	5.49	22.8094
5.46	-2926.78	5.51	23.1764
5.48	-934.88	5.53	18.8769
5.5	0	5.55	29.244
5.52	0	5.57	22.9444
5.54	-34.2652	5.59	16.6447
5.56	-96.2752	5.61	6.34512
5.58	-73.9057	5.63	19.3987
5.6	-46.7743	5.65	26.4524
5.62	-34.4336	5.67	20.1726
5.64	-22.4717	5.69	3.89282
5.66	-17.9593	5.71	0
5.68	-9.4967	5.73	0
5.7	-9.61997	5.75	3.52826
5.72	-4.99935	5.77	10.3899
5.74	-1.55118	5.79	18.5848
5.76	-2.39594	5.81	20.7846
5.78	-6.39726	5.83	16.3179
5.8	-15.1425	5.85	9.1844
5.82	-20.1358	5.87	1.38954
5.84	-24.5701	5.89	4.26134
5.86	-27.0202	5.91	6.46646
5.88	-24.4919	5.93	15.3439
5.9	-20.5206	5.95	9.55458
5.92	-13.483	5.97	11.0986
5.94	-14.4901	5.99	4.64844
5.96	-22.3154	6.01	10.8649
5.98	-21.9336	6.03	11.0814
6	-25.6824	6.05	18.6369
6.02	-27.5553	6.07	22.8592
6.04	-27.895	6.09	23.748
6.06	-17.1236	6.11	13.3036
6.08	-8.73316	6.13	12.8592
6.1	0	6.15	12.4147
6.12	0	6.17	18.6427
6.14	-0.86621	6.19	9.53732
6.16	-3.89672	6.21	12.432
6.18	-11.0037	6.23	13.3324
6.2	-9.29035	6.25	17.5661
6.22	-16.3612	6.27	15.1331
6.24	-20.2807	6.29	12.7058
6.26	-19.4383	6.31	14.2784
6.28	-24.0071	6.33	10.5177
6.3	-27.6199	6.35	7.42898
6.32	-28.6173	6.37	5.0069
6.34	-27.6667	6.39	5.25148
6.36	-20.1064	6.41	6.83432
6.38	-14.2957	6.43	3.7505
6.4	-3.92158	6.45	0
6.42	0	6.47	1.4803
6.44	0	6.49	10.2939
6.46	-4.81574	6.51	14.4409
6.48	-11.6463	6.53	11.9212
6.5	-17.1421	6.55	8.73486
6.52	-15.1523	6.57	8.88184
6.54	-8.70719	6.59	6.36566
6.56	-6.9158	6.61	1.18283
6.58	-10.1028	6.63	0
6.6	-12.9845	6.65	4.69626
6.62	-19.4917	6.67	8.05918
6.64	-21.3634	6.69	6.08876
6.66	-19.5553	6.71	6.79006
6.68	-13.6888	6.73	5.49138
6.7	-7.44356	6.75	7.526
6.72	-2.82712	6.77	5.56582
6.74	-7.26551	6.79	3.60564
6.76	-14.9867	6.81	11.6455
6.78	-25.7202	6.83	19.0241
6.8	-29.6896	6.85	10.0736
6.82	-30.8993	6.87	11.7714
6.84	-31.649	6.89	12.499
6.86	-29.5308	6.91	9.88338
6.88	-23.0294	6.93	6.60112
6.9	-22.0836	6.95	9.32482
6.92	-23.0317	6.97	11.3819
6.94	-17.3961	6.99	1.43893
6.96	-10.1852	7.01	0.16866
6.98	-6.31126	7.03	0
7	-6.15303	7.05	10.9615
7.02	-8.5922	7.07	5.03046
7.04	-5.566	7.09	11.0994
7.06	-5.37169	7.11	7.16844
7.08	-5.33593	7.13	10.5766
7.1	-6.77925	7.15	5.9847
7.12	-10.6576	7.17	10.7262
7.14	-8.33111	7.19	12.14
7.16	-9.93677	7.21	18.2205
7.18	-9.64849	7.23	12.301
7.2	-12.8933	7.25	10.3815
7.22	-13.198	7.27	9.79528
7.24	-21.9803	7.29	8.54244
7.26	-20.0844	7.31	3.29528
7.28	-19.6316	7.33	0
7.3	-16.0221	7.35	0.80098
7.32	-15.0266	7.37	16.2261
7.34	-11.2893	7.39	18.3178
7.36	-11.6285	7.41	3.2824
7.38	-3.70655	7.43	14.0351
7.4	-11.4411	7.45	12.9032
7.42	-7.52351	7.47	12.7012
7.44	-13.3624	7.49	2.13718
7.46	-21.1133	7.51	0.23982
7.48	-25.6897	7.53	0.34245
7.5	-23.8807	7.55	0
7.52	-20.0335	7.57	0
7.54	-9.3861	7.59	0
7.56	-7.14141	7.61	4.73346
7.58	-3.27334	7.63	0.13359
7.6	-7.73861	7.65	0.86705
7.62	-12.9795	7.67	3.60594
7.64	-13.8914	7.69	5.67814
7.66	-21.0442	7.71	6.41702
7.68	-21.5905	7.73	5.828
7.7	-15.7154	7.75	5.23898
7.72	-16.6946	7.77	1.9833
7.74	-19.5317	7.79	0
7.76	-18.5087	7.81	0
7.78	-15.4115	7.83	2.89928
7.8	-12.6131	7.85	4.98792
7.82	-19.1942	7.87	12.4099
7.84	-14.1411	7.89	2.49852
7.86	-14.4271	7.91	3.25382
7.88	-12.1518	7.93	0
7.9	-14.44	7.95	10.7644
7.92	-11.2513	7.97	7.52524
7.94	-9.18088	7.99	14.9527
7.96	-13.2613	8.01	8.38024
7.98	-16.1873	8.03	15.8133
8	-20.4841	8.05	8.57976
8.02	-24.5285	8.07	10.6795
8.04	-18.1851	8.09	2.785
8.06	-19.6159	8.11	4.2238
8.08	-14.6615	8.13	8.99594
8.1	-8.9675	8.15	8.44064
8.12	-8.10756	8.17	5.88534
8.14	-5.96696	8.19	2.66338
8.16	-10.6232	8.21	11.4475
8.18	-15.0811	8.23	18.2317
8.2	-18.4567	8.25	19.0159
8.22	-16.0784	8.27	12.4731
8.24	-17.2354	8.29	11.2636
8.26	-14.6586	8.31	14.0542
8.28	-14.5801	8.33	14.1845
8.3	-13.5275	8.35	15.6481
8.32	-20.5738	8.37	11.7784
8.34	-23.5797	8.39	24.5816
8.36	-24.5654	8.41	20.718
8.38	-19.0576	8.43	22.188
8.4	-15.7353	8.45	13.6638
8.42	-4.33232	8.47	16.4729
8.44	0	8.49	16.6154
8.46	0	8.51	12.097
8.48	0	8.53	15.5786
8.5	-4.35766	8.55	15.7268
8.52	-5.43777	8.57	21.214
8.54	-13.3	8.59	13.3679
8.56	-15.0655	8.61	5.52172
8.58	-15.9292	8.63	0
8.6	-13.1673	8.65	1.17391
8.62	-16.9891	8.67	0
8.64	-16.2664	8.69	15.1646
8.66	-21.2616	8.71	10.3292
8.68	-12.2597	8.73	22.8272
8.7	-16.9843	8.75	21.9972
8.72	-15.6664	8.77	31.1672
8.74	-15.2503	8.79	31.0038
8.76	-8.75705	8.81	25.5126
8.78	-6.75509	8.83	22.688
8.8	-7.11606	8.85	11.8634
8.82	-10.5614	8.87	8.3778
8.84	-1.84953	8.89	4.22552
8.86	-3.3649	8.91	8.73992
8.88	-2.37471	8.93	9.92688
8.9	-8.27486	8.95	17.7805
8.92	-8.18655	8.97	16.9675
8.94	-6.09608	8.99	14.1607
8.96	-10.95	9.01	5.35388
8.98	-12.3408	9.03	7.21374
9	-5.58029	9.05	8.41346
9.02	-10.9229	9.07	16.9465
9.04	-11.4676	9.09	13.1862
9.06	-17.9105	9.11	16.8647
9.08	-16.6695	9.13	7.52688
9.1	-19.2344	9.15	9.22467
9.12	-23.2437	9.17	17.1477
9.14	-18.9557	9.19	16.0159
9.16	-13.1526	9.21	12.7371
9.18	-15.1777	9.23	16.623
9.2	-11.1603	9.25	9.84222
9.22	-9.34347	9.27	15.7281
9.24	-8.91647	9.29	12.2868
9.26	-9.86032	9.31	13.5122
9.28	-13.149	9.33	10.0709
9.3	-12.1268	9.35	13.9689
9.32	-8.94006	9.37	19.8669
9.34	-10.1184	9.39	16.4316
9.36	-2.29634	9.41	14.3354
9.38	-5.62148	9.43	4.23926
9.4	0	9.45	8.1431
9.42	-7.37563	9.47	4.04692
9.44	-23.0485	9.49	9.95076
9.46	-27.2676	9.51	9.8546
9.48	-27.2659	9.53	10.4309
9.5	-30.9618	9.55	13.0072
9.52	-23.6729	9.57	7.58354
9.54	-18.8372	9.59	9.49886
9.56	-0.87009	9.61	10.0808
9.58	-1.03071	9.63	13.9962
9.6	-1.64227	9.65	11.2504
9.62	0	9.67	5.17126
9.64	-1.02556	9.69	3.7588
9.66	-4.95602	9.71	12.3518
9.68	-14.911	9.73	16.2782
9.7	-17.182	9.75	19.5379
9.72	-19.1103	9.77	10.803
9.74	-16.1865	9.79	8.0682
9.76	-10.0881	9.81	0
9.78	-8.58929	9.83	1.18728
9.8	-2.61715	9.85	0
9.82	0	9.87	1.56185
9.84	-4.26803	9.89	0
9.86	-3.19695	9.91	4.61396
9.88	-8.25864	9.93	8.47334
9.9	0	9.95	15.0049
9.92	-2.83367	9.97	12.8698
9.94	-6.63271	9.99	4.73472
9.96	-6.43487	10.01	0
9.98	-8.22117	10.03	0
10	-8.49229	10.05	2.34656
10.02	-10.8197	10.07	10.8898
10.04	-10.9465	10.09	12.0998
10.06	-3.82228	10.11	10.6431
10.08	-11.6822	10.13	9.85932
10.1	-15.4296	10.15	7.74224
10.12	-15.0825	10.17	4.29184
10.14	-19.7858	10.19	2.18472
10.16	-24.0022	10.21	7.41092
10.18	-35.7582	10.23	9.97048
10.2	-44.4267	10.25	12.53
10.22	-57.3339	10.27	16.4229
10.24	-69.0868	10.29	22.9824
10.26	-74.2559	10.31	32.8854
10.28	-83.5737	10.33	30.7886
10.3	-93.6851	10.35	38.6916
10.32	-96.7543	10.37	36.5946
10.34	-106.66	10.39	41.831
10.36	-115.754	10.41	39.0674
10.38	-131.088	10.43	39.6504
10.4	-141.625	10.45	42.2336
10.42	-150.863	10.47	50.15
10.44	-200.448	10.49	56.0666
10.46	-276.441	10.51	57.983
10.48	-403.191	10.53	63.8996
10.5	-539.157	10.55	419.113
10.52	-710.099	10.57	558.729
10.54	-867.675	10.59	725.011
10.56	-1032.28	10.61	904.659
10.58	-1253.28	10.63	977.641
10.6	-1542.32	10.65	983.956
10.62	-1982.27	10.67	893.635
10.64	-2512.11	10.69	829.981
10.66	-2943.16	10.71	626.327
10.68	-3261.74	10.73	406.036
10.7	-3324.98	10.75	46.4822
10.72	-3101.82	10.77	23.0908
10.74	-2598.66	10.79	16.3715
10.76	-1906.22	10.81	4.31892
10.78	-1261.58	10.83	6.93302
10.8	-719.668	10.85	2.21926
10.82	-312.733	10.87	6.17218
10.84	-115.467	10.89	6.79176
10.86	-50.632	10.91	1.41673
10.88	-52.7164	10.93	0
10.9	-60.7531	10.95	0
10.92	-48.4435	10.97	5.94224
10.94	-39.0018	10.99	11.2178
10.96	-43.6655	11.01	12.4934
10.98	-53.1271	11.03	17.7742
11	-55.2295	11.05	13.055
11.02	-39.3665	11.07	15.6692
11.04	-33.726	11.09	8.28858
11.06	-34.1462	11.11	10.2413
11.08	-19.9379	11.13	2.19408
11.1	-8.16474	11.15	5.48554
11.12	-13.1845	11.17	0
11.14	-13.2439	11.19	8.0685
11.16	-7.67558	11.21	2.6989
11.18	-2.86486	11.23	6.66262
11.2	-6.91055	11.25	7.29302
11.22	-7.6193	11.27	11.2626
11.24	-0.78837	11.29	6.56544
11.26	0	11.31	3.86832
11.28	-14.4726	11.33	1.84384
11.3	-17.9423	11.35	6.48604
11.32	-19.3558	11.37	5.12822
11.34	-15.4482	11.39	6.44316
11.36	-13.8494	11.41	11.7581
11.38	-11.6373	11.43	13.0731
11.4	-9.15488	11.45	18.388
11.42	-9.43222	11.47	11.7029
11.44	-14.0927	11.49	11.0179
11.46	-13.0353	11.51	7.00558
11.48	-9.23613	11.53	6.32662
11.5	-10.7761	11.55	1.64764
11.52	-10.0258	11.57	0.97486
11.54	-6.01072	11.59	4.96876
11.56	-1.32824	11.61	12.9626
11.58	-0.23523	11.63	20.9628
11.6	0	11.65	18.9629
11.62	-3.80318	11.67	13.6297
11.64	-3.61269	11.69	10.3026
11.66	-8.59897	11.71	10.9756
11.68	-8.46259	11.73	11.6485
11.7	-4.15953	11.75	14.3275
11.72	-3.01306	11.77	17.0064
11.74	-8.16168	11.79	13.6854
11.76	-12.9683	11.81	9.03674
11.78	-15.0332	11.83	4.38812
11.8	-14.7893	11.85	2.40616
11.82	-12.6694	11.87	5.0964
11.84	-8.56549	11.89	12.4533
11.86	-1.9363	11.91	18.4769
11.88	0	11.93	15.8392
11.9	-1.4678	11.95	9.20146
11.92	-5.39119	11.97	12.5638
11.94	-1.21575	11.99	5.9314
11.96	-8.92704	12.01	7.29904
11.98	-12.2371	12.03	0
12	-11.2007	12.05	13.0776
12.02	-18.1008	12.07	8.82182
12.04	-18.9763	12.09	13.2327
12.06	-21.9262	12.11	6.98268
12.08	-17.0117	12.13	6.06598
12.1	-11.3396	12.15	9.81592
12.12	-8.33739	12.17	2.23826
12.14	-5.91234	12.19	7.32726
12.16	-0.81773	12.21	6.41626
12.18	-4.30899	12.23	18.8443
12.2	-1.01813	12.25	13.2724
12.22	0	12.27	11.7004
12.24	0	12.29	10.1342
12.26	-2.83614	12.31	16.568
12.28	-4.07383	12.33	15.6684
12.3	-3.88656	12.35	12.7746
12.32	-7.88399	12.37	9.8808
12.34	-15.2725	12.39	6.98698
12.36	-17.0752	12.41	0
12.38	-18.6074	12.43	1.87762
12.4	-18.7327	12.45	2.32294
12.42	-17.1083	12.47	14.1075
12.44	-8.2689	12.49	16.5587
12.46	-6.04929	12.51	19.0099
12.48	-9.73955	12.53	9.46714
12.5	-10.8324	12.55	6.59104
12.52	-12.6829	12.57	1.04826
12.54	-9.86162	12.59	11.5116
12.56	-9.81812	12.61	9.975
12.58	-10.2977	12.63	14.4384
12.6	-14.8348	12.65	6.24134
12.62	-27.9757	12.67	8.0443
12.64	-28.9593	12.69	9.1806
12.66	-31.7286	12.71	17.6566
12.68	-30.692	12.73	7.46592
12.7	-17.4621	12.75	3.9419
12.72	-5.26415	12.77	0
12.74	-2.9688	12.79	8.90672
12.76	-3.55945	12.81	7.38914
12.78	0	12.83	9.87154
12.8	0	12.85	4.35396
12.82	-3.99662	12.87	6.1697
12.84	-10.71	12.89	9.99186
12.86	-14.6636	12.91	8.4807
12.88	-19.0863	12.93	4.30286
12.9	-30.778	12.95	0
12.92	-29.7172	12.97	0.62683
12.94	-12.2242	12.99	8.45548
12.96	-9.47917	13.01	13.624
12.98	-10.8106	13.03	14.1258
13	-8.35416	13.05	10.6276
13.02	-13.1849	13.07	14.4693
13.04	-23.6072	13.09	10.3109
13.06	-22.4675	13.11	17.4859
13.08	-13.6032	13.13	15.334
13.1	-6.72297	13.15	10.5155
13.12	-11.8197	13.17	11.0302
13.14	-2.88321	13.19	6.21796
13.16	-8.52104	13.21	16.0724
13.18	-18.6502	13.23	13.2601
13.2	-25.3486	13.25	15.1669
13.22	-11.827	13.27	15.6479
13.24	-8.85737	13.29	14.8418
13.26	-12.255	13.31	10.0417
13.28	-13.7045	13.33	13.2417
13.3	-10.2478	13.35	1.77491
13.32	-15.1746	13.37	0
13.34	-26.2882	13.39	0
13.36	-25.4069	13.41	12.0588
13.38	-26.5458	13.43	6.60356
13.4	-31.9776	13.45	7.81498
13.42	-30.3568	13.47	7.69306
13.44	-28.0808	13.49	15.5767
13.46	-15.1807	13.51	16.127
13.48	-14.5822	13.53	7.34392
13.5	-21.83	13.55	5.8996
13.52	-25.3621	13.57	6.45528
13.54	-34.6662	13.59	13.011
13.56	-32.7781	13.61	8.90522
13.58	-41.5141	13.63	4.13282
13.6	-42.3676	13.65	0.02708
13.62	-36.9802	13.67	1.25972
13.64	-33.3064	13.69	5.15902
13.66	-39.1383	13.71	2.39166
13.68	-38.1747	13.73	0
13.7	-37.8424	13.75	0
13.72	-33.2352	13.77	4.10398
13.74	-40.5147	13.79	12.6795
13.76	-40.5612	13.81	10.5882
13.78	-39.6517	13.83	7.83038
13.8	-31.4902	13.85	9.74436
13.82	-35.1251	13.87	12.9916
13.84	-22.0753	13.89	5.57228
13.86	-25.4217	13.91	0
13.88	-11.2536	13.93	0
13.9	-6.42899	13.95	0
13.92	-4.73543	13.97	7.09018
13.94	-11.0144	13.99	8.847
13.96	-16.2473	14.01	7.2705
13.98	-24.7269	14.03	2.36608
14	-25.0355	14.05	3.46166
14.02	-27.1298	14.07	5.2239
14.04	-20.6419	14.09	9.65828
14.06	-10.2398	14.11	3.42596
14.08	0	14.13	1.86031
14.1	-1.85084	14.15	2.30018
14.12	-9.72622	14.17	6.0734
14.14	-16.7358	14.19	4.51328
14.16	-30.6178	14.21	0
14.18	-37.9523	14.23	0
14.2	-37.2059	14.25	4.51638
14.22	-32.3289	14.27	12.9675
14.24	-31.7449	14.29	12.752
14.26	-25.5872	14.31	13.2032
14.28	-26.3204	14.33	16.321
14.3	-18.125	14.35	19.4388
14.32	-25.3336	14.37	11.2233
14.34	-29.4578	14.39	7.68012
14.36	-21.4247	14.41	3.47028
14.38	-24.7372	14.43	5.9271
14.4	-31.8744	14.45	10.3897
14.42	-25.5555	14.47	20.1856
14.44	-20.6616	14.49	29.3148
14.46	-13.1523	14.51	25.7832
14.48	-16.4294	14.53	15.585
14.5	-18.7505	14.55	4.72002
14.52	-16.7072	14.57	11.1942
14.54	-9.55934	14.59	7.00178
14.56	-13.6308	14.61	14.8093
14.58	-10.5233	14.63	11.956
14.6	-12.4483	14.65	12.436
14.62	-14.6258	14.67	14.9159
14.64	-17.7238	14.69	9.40148
14.66	-30.2554	14.71	18.5537
14.68	-38.8008	14.73	18.3726
14.7	-34.7739	14.75	20.8634
14.72	-30.711	14.77	26.021
14.74	-21.3812	14.79	17.1785
14.76	-14.6851	14.81	12.3412
14.78	-12.1558	14.83	0
14.8	-1.34716	14.85	0
14.82	-2.10062	14.87	2.74506
14.84	-1.30284	14.89	6.1568
14.86	0	14.91	2.90188
14.88	-0.93315	14.93	18.9854
14.9	-3.95864	14.95	25.069
14.92	-17.5541	14.97	25.8192
14.94	-21.9144	14.99	8.57982
14.96	-19.9254	15.01	2.67376
14.98	-21.1291	15.03	2.7677
15	-19.1583	15.05	10.195
15.02	-19.2617	15.07	16.9556
15.04	-26.9589	15.09	16.3829
15.06	-37.2174	15.11	14.4904
15.08	-43.183	15.13	9.93122
15.1	-31.2193	15.15	13.3721
15.12	-19.0212	15.17	13.4796
15.14	-11.152	15.19	21.587
15.16	0	15.21	25.028
15.18	0	15.23	30.4912
15.2	0	15.25	23.9544
15.22	-9.02701	15.27	12.7511
15.24	-18.9889	15.29	4.21438
15.26	-23.2328	15.31	0
15.28	-21.1276	15.33	1.80762
15.3	-28.8528	15.35	4.63308
15.32	-25.088	15.37	7.45854
15.34	-37.2504	15.39	13.6173
15.36	-44.1484	15.41	15.7761
15.38	-57.558	15.43	15.9349
15.4	-68.803	15.45	13.427
15.42	-82.0141	15.47	9.62038
15.44	-104.677	15.49	15.1471
15.46	-119.205	15.51	23.3404
15.48	-127.992	15.53	27.5338
15.5	-149.802	15.55	13.7271
15.52	-169.321	15.57	11.2538
15.54	-201.413	15.59	12.1529
15.56	-203.346	15.61	29.7186
15.58	-216.66	15.63	29.2844
15.6	-238.274	15.65	32.8502
15.62	-235.393	15.67	30.416
15.64	-253.688	15.69	23.315
15.66	-260.818	15.71	19.5893
15.68	-330.483	15.73	25.1968
15.7	-388.858	15.75	40.8044
15.72	-428.057	15.77	35.7454
15.74	-491.409	15.79	40.0196
15.76	-545.417	15.81	44.294
15.78	-587.124	15.83	50.6108
15.8	-622.68	15.85	324.638
15.82	-611.212	15.87	349.555
15.84	-604.396	15.89	454.473
15.86	-597.599	15.91	542.723
15.88	-619.283	15.93	750.974
15.9	-684.257	15.95	1039.43
15.92	-807.835	15.97	1191.22
15.94	-1094.47	15.99	1346.34
15.96	-1532.41	16.01	1298.13
15.98	-2043.25	16.03	1169.91
16	-2538.04	16.05	915.036
16.02	-3027.11	16.07	743.674
16.04	-3289.88	16.09	598.978
16.06	-3245.48	16.11	400.949
16.08	-2924.45	16.13	51.9174
16.1	-2410.63	16.15	20.3116
16.12	-1804.32	16.17	25.3726
16.14	-1190.69	16.19	12.4632
16.16	-666.394	16.21	30.8872
16.18	-349.171	16.23	20.6446
16.2	-153.434	16.25	23.0688
16.22	-82.8594	16.27	12.8261
16.24	-95.5461	16.29	9.9168
16.26	-110.542	16.31	5.02894
16.28	-137.586	16.33	6.1411
16.3	-155.215	16.35	7.25324
16.32	-174.644	16.37	16.3654
16.34	-235.668	16.39	16.8109
16.36	-320.845	16.41	24.5896
16.38	-401.006	16.43	17.7104
16.4	-480.591	16.45	12.1644
16.42	-503.538	16.47	1.28505
16.44	-511.752	16.49	2.41226
16.46	-469.334	16.51	0
16.48	-396.812	16.53	0
16.5	-313.197	16.55	13.6319
16.52	-231.494	16.57	27.9306
16.54	-138.932	16.59	24.2292
16.56	-72.8282	16.61	0.53318
16.58	-19.8196	16.63	2.83724
16.6	0	16.65	11.1413
16.62	0	16.67	20.7842
16.64	0	16.69	7.09374
16.66	-0.11123	16.71	6.06996
16.68	-4.83206	16.73	6.38502
16.7	-7.00957	16.75	18.0334
16.72	-8.35738	16.77	20.3484
16.74	-13.6374	16.79	21.3358
16.76	-3.4592	16.81	15.6563
16.78	-0.22547	16.83	10.6435
16.8	-4.65768	16.85	6.96968
16.82	-2.19959	16.87	5.96248
16.84	-6.83022	16.89	4.95526
16.86	-17.0344	16.91	26.6204
16.88	-22.2422	16.93	29.6188
16.9	-17.6918	16.95	30.6172
16.92	-0.62329	16.97	8.9545
16.94	0	16.99	22.6252
16.96	0	17.01	22.9626
16.98	-1.88727	17.03	24.639
17	-19.4672	17.05	10.982
17.02	-33.638	17.07	12.6584
17.04	-47.8551	17.09	15.0072
17.06	-61.7655	17.11	12.6892
17.08	-53.3454	17.13	17.7047
17.1	-55.6938	17.15	18.0591
17.12	-61.2709	17.17	19.0802
17.14	-64.8458	17.19	2.76802
17.16	-71.6965	17.21	2.46152
17.18	-65.5783	17.23	8.155
17.2	-77.5517	17.25	28.5152
17.22	-90.5351	17.27	28.2086
17.24	-88.2048	17.29	29.2354
17.26	-99.0598	17.31	20.929
17.28	-125.886	17.33	31.2948
17.3	-145.263	17.35	35.6606
17.32	-192.255	17.37	48.6932
17.34	-234.774	17.39	74.3067
17.36	-315.262	17.41	80.532
17.38	-416.457	17.43	184.776
17.4	-522.954	17.45	250.99
17.42	-677.665	17.47	320.883
17.44	-834.342	17.49	262.026
17.46	-963.26	17.51	177.419
17.48	-1067.75	17.53	62.7052
17.5	-1101.94	17.55	35.4216
17.52	-1052.41	17.57	23.1434
17.54	-902.471	17.59	16.8652
17.56	-692.789	17.61	19.9204
17.58	-487.364	17.63	18.3145
17.6	-307.553	17.65	26.7086
17.62	-165.385	17.67	18.4361
17.64	-97.636	17.69	14.1691
17.66	-64.7172	17.71	13.2355
17.68	-59.6664	17.73	18.3018
17.7	-47.635	17.75	23.3738
17.72	-43.1072	17.77	15.7791
17.74	-32.9337	17.79	19.5178
17.76	-32.6459	17.81	20.5954
17.78	-26.9288	17.83	18.3396
17.8	-33.7658	17.85	7.41714
17.82	-30.3214	17.87	0
17.84	-41.6498	17.89	0
17.86	-39.2876	17.91	0
17.88	-36.5486	17.93	4.20518
17.9	-25.3139	17.95	28.4104
17.92	-18.3722	17.97	22.6156
17.94	-13.7212	17.99	36.1596
17.96	-4.12792	18.01	16.3703
17.98	0	18.03	10.581
18	-4.70929	18.05	3.46382
18.02	0	18.07	2.34668
18.04	-2.09686	18.09	9.22954
18.06	0	18.11	11.4513
18.08	-0.83725	18.13	11.6731
18.1	-4.57252	18.15	12.5616
18.12	-9.80488	18.17	20.789
18.14	-16.8591	18.19	27.0166
18.16	-31.471	18.21	31.9108
18.18	-21.8585	18.23	20.811
18.2	-24.6738	18.25	15.0443
18.22	-20.2561	18.27	13.9444
18.24	-9.12848	18.29	17.5172
18.26	-13.7656	18.31	21.0898
18.28	-21.0543	18.33	9.99596
18.3	-20.6229	18.35	7.57466
18.32	-23.7269	18.37	9.15336
18.34	-22.2132	18.39	16.7321
18.36	-18.8236	18.41	13.6501
18.38	-11.3215	18.43	5.90136
18.4	-1.65494	18.45	10.8193
18.42	-13.922	18.47	16.404
18.44	0	18.49	17.9886
18.46	0	18.51	24.24
18.48	-0.82841	18.53	25.1638
18.5	-12.8762	18.55	34.7544
18.52	-16.8791	18.57	33.0116
18.54	-25.8425	18.59	35.2748
18.56	-27.1759	18.61	25.5378
18.58	-41.5866	18.63	25.1344
18.6	-19.4203	18.65	30.7366
18.62	-22.6688	18.67	34.3388
18.64	-9.37699	18.69	31.2744
18.66	-8.36867	18.71	31.5488
18.68	-17.786	18.73	34.49
18.7	-30.1075	18.75	38.7646
18.72	-40.6309	18.77	40.378
18.74	-65.2056	18.79	37.3246
18.76	-77.9837	18.81	30.938
18.78	-109.521	18.83	21.89
18.8	-140.264	18.85	16.1755
18.82	-156.307	18.87	7.12754
18.84	-199.234	18.89	0.75171
18.86	-213.931	18.91	6.37586
18.88	-231.298	18.93	0
18.9	-234.145	18.95	9.62658
18.92	-219.568	18.97	0
18.94	-204.305	18.99	18.2131
18.96	-178.481	19.01	5.84462
18.98	-124.41	19.03	20.8096
19	-109.913	19.05	13.1077
19.02	-68.1249	19.07	20.7498
19.04	-39.5046	19.09	5.72514
19.06	-25.9816	19.11	12.7005
19.08	-20.7455	19.13	16.3425
19.1	-20.3614	19.15	22.6512
19.12	-11.4997	19.17	21.6266
19.14	-11.7288	19.19	17.2795
19.16	-25.2877	19.21	7.59902
19.18	-37.1692	19.23	6.5852
19.2	-34.4279	19.25	17.5714
19.22	-38.2884	19.27	33.891
19.24	-42.4375	19.29	30.2104
19.26	-41.9149	19.31	18.5447
19.28	-29.1808	19.33	8.2123
19.3	-35.6928	19.35	11.2132
19.32	-36.7426	19.37	2.88082
19.34	-51.086	19.39	21.8818
19.36	-34.7836	19.41	14.8826
19.38	-19.0405	19.43	30.5692
19.4	-9.12341	19.45	20.2556
19.42	0	19.47	31.2754
19.44	0	19.49	18.2953
19.46	-5.74822	19.51	21.9818
19.48	-13.6187	19.53	11.0016
19.5	-19.0361	19.55	14.7087
19.52	-27.574	19.57	27.0824
19.54	-31.819	19.59	30.7894
19.56	-38.9732	19.61	32.4964
19.58	-48.1295	19.63	14.2035
19.6	-57.0694	19.65	12.5772
19.62	-58.4155	19.67	6.30476
19.64	-51.8251	19.69	16.0323
19.66	-41.8977	19.71	19.0933
19.68	-44.9673	19.73	27.4876
19.7	-34.7432	19.75	29.2152
19.72	-32.6721	19.77	30.9426
19.74	-25.8751	19.79	38.0226
19.76	-17.058	19.81	30.4358
19.78	-8.04245	19.83	40.1822
19.8	-5.67856	19.85	33.2622
19.82	-4.97417	19.87	35.6754
19.84	-4.03523	19.89	33.4218
19.86	-17.1295	19.91	27.8498
19.88	-18.77	19.93	26.9444
19.9	-11.1572	19.95	20.039
19.92	-17.9731	19.97	34.467
19.94	-21.0553	19.99	26.2282
19.96	-22.4058	20.01	21.9896
19.98	-20.9245	20.03	10.4283
20	-9.99157	20.05	22.2004
20.02	-20.6495	20.07	29.306
20.04	-4.73835	20.09	29.078
20.06	-3.83444	20.11	16.8502
20.08	-11.823	20.13	8.62236
20.1	-5.07495	20.15	9.07168
20.12	-5.57798	20.17	14.1877
20.14	-14.0355	20.19	14.637
20.16	-12.9876	20.21	14.4247
20.18	-27.4519	20.23	0
20.2	-25.7907	20.25	0
20.22	-33.04	20.27	7.35958
20.24	-30.8737	20.29	40.7192
20.26	-26.4166	20.31	32.7454
20.28	-22.0847	20.33	36.1102
20.3	-25.2924	20.35	26.1418
20.32	-14.99	20.37	47.5066
20.34	-20.1277	20.39	36.2144
20.36	-22.4155	20.41	36.9222
20.38	-36.4818	20.43	29.63
20.4	-54.6206	20.45	41.0044
20.42	-79.848	20.47	39.7122
20.44	-122.752	20.49	45.7532
20.46	-177.453	20.51	39.1396
20.48	-196.223	20.53	35.1926
20.5	-218.98	20.55	23.9124
20.52	-216.331	20.57	39.2986
20.54	-204.339	20.59	34.0184
20.56	-175.951	20.61	32.738
20.58	-140.222	20.63	9.47724
20.6	-119.121	20.65	12.2164
20.62	-94.6653	20.67	11.6222
20.64	-60.6548	20.69	22.3614
20.66	-40.6956	20.71	23.7672
20.68	-18.662	20.73	25.173
20.7	0	20.75	19.2705
20.72	0	20.77	13.3679
20.74	0	20.79	3.46528
20.76	-3.67064	20.81	0
20.78	-5.46536	20.83	1.66008
20.8	-19.5256	20.85	17.7575
20.82	-18.4344	20.87	27.8848
20.84	-19.9224	20.89	40.0122
20.86	-12.4459	20.91	42.8062
20.88	-21.9981	20.93	34.9336
20.9	-29.9809	20.95	23.061
20.92	-29.0894	20.97	21.8552
20.94	-21.6863	20.99	46.0168
20.96	-34.0343	21.01	46.8452
20.98	-30.2026	21.03	25.6736
21	-31.6569	21.05	7.8352
21.02	-27.5195	21.07	7.33024
21.04	-53.2162	21.09	10.8253
21.06	-64.1222	21.11	16.358
21.08	-74.5231	21.13	20.5576
21.1	-74.6426	21.15	40.0904
21.12	-84.0309	21.17	50.9564
21.14	-86.8895	21.19	68.4892
21.16	-78.4026	21.21	71.3554
21.18	-83.5521	21.23	58.9284
21.2	-94.7982	21.25	41.835
21.22	-123.451	21.27	33.408
21.24	-182.215	21.29	50.9812
21.26	-241.809	21.31	409.438
21.28	-318.629	21.33	657.304
21.3	-480.352	21.35	695.378
21.32	-691.118	21.37	856.787
21.34	-946.672	21.39	828.195
21.36	-1196.7	21.41	946.27
21.38	-1440.63	21.43	801.012
21.4	-1625.31	21.45	692.42
21.42	-1699.27	21.47	524.041
21.44	-1685.74	21.49	382.329
21.46	-1579.61	21.51	247.283
21.48	-1346.97	21.53	23.1142
21.5	-1042.33	21.55	16.1049
21.52	-728.393	21.57	13.0958
21.54	-443.203	21.59	22.1288
21.56	-238.768	21.61	24.4954
21.58	-113.156	21.63	41.5284
21.6	-83.2693	21.65	49.8948
21.62	-63.4838	21.67	46.9278
21.64	-40.6137	21.69	27.2942
21.66	-24.5077	21.71	31.0352
21.68	-27.5216	21.73	31.4428
21.7	-20.1458	21.75	30.517
21.72	-32.3054	21.77	0
21.74	-37.8092	21.79	0
21.76	-53.9371	21.81	4.40638
21.78	-71.3276	21.83	17.5201
21.8	-88.7001	21.85	17.9671
21.82	-94.8893	21.87	22.414
21.84	-110.993	21.89	21.5278
21.86	-128.54	21.91	5.97476
21.88	-148.431	21.93	12.4218
21.9	-168.521	21.95	15.5727
21.92	-170.104	21.97	24.7236
21.94	-195.443	21.99	23.2078
21.96	-223.178	22.01	29.0254
21.98	-252.374	22.03	27.5096
22	-284.709	22.05	32.6604
22.02	-329.129	22.07	30.5128
22.04	-374.919	22.09	49.6984
22.06	-404.025	22.11	56.2172
22.08	-384.784	22.13	54.7362
22.1	-375.481	22.15	36.5886
22.12	-362.571	22.17	22.4408
22.14	-366.345	22.19	22.9918
22.16	-353.02	22.21	22.876
22.18	-337.891	22.23	11.4271
22.2	-353.68	22.25	18.6448
22.22	-336.225	22.27	15.8625
22.24	-305.657	22.29	25.0802
22.26	-266.323	22.31	14.3273
22.28	-220.64	22.33	12.9077
22.3	-191.01	22.35	8.82154
22.32	-152.708	22.37	10.0687
22.34	-122.289	22.39	25.9824
22.36	-123.832	22.41	29.2296
22.38	-112.441	22.43	31.1704
22.4	-109.493	22.45	19.1113
22.42	-109.755	22.47	19.0521
22.44	-100.587	22.49	16.3262
22.46	-84.5098	22.51	24.9338
22.48	-59.4501	22.53	24.208
22.5	-44.1488	22.55	12.1735
22.52	-29.7854	22.57	21.4724
22.54	0	22.59	23.4382
22.56	0	22.61	30.737
22.58	0	22.63	24.7028
22.6	-8.69187	22.65	36.0016
22.62	-17.2409	22.67	46.6568
22.64	-31.6521	22.69	29.9786
22.66	-63.0367	22.71	1.30031
22.68	-89.5741	22.73	7.28874
22.7	-78.2869	22.75	34.6106
22.72	-80.636	22.77	47.2656
22.74	-74.8322	22.79	27.9418
22.76	-85.7492	22.81	25.2844
22.78	-96.4136	22.83	23.2938
22.8	-119.75	22.85	33.3032
22.82	-161.449	22.87	23.3128
22.84	-196.329	22.89	35.9888
22.86	-209.456	22.91	40.0174
22.88	-206.854	22.93	48.046
22.9	-199.419	22.95	43.408
22.92	-180.236	22.97	40.1034
22.94	-149.762	22.99	16.132
22.96	-127.152	23.01	8.82734
22.98	-103.352	23.03	0
23	-80.8506	23.05	3.58618
23.02	-53.2445	23.07	4.29896
23.04	-26.4303	23.09	3.67838
23.06	-12.2784	23.11	8.39114
23.08	-3.37545	23.13	31.7706
23.1	-0.31662	23.15	47.165
23.12	-7.48507	23.17	43.8926
23.14	-9.72931	23.19	28.6202
23.16	-11.1796	23.21	12.0146
23.18	-12.5038	23.23	25.409
23.2	-24.3618	23.25	24.8032
23.22	-28.4456	23.27	34.2094
23.24	-38.2113	23.29	33.6156
23.26	-54.7409	23.31	23.0218
23.28	-76.5917	23.33	21.0946
23.3	-80.8557	23.35	19.834
23.32	-105.737	23.37	35.2402
23.34	-126.812	23.39	41.9904
23.36	-135.513	23.41	36.7408
23.38	-158.428	23.43	28.1576
23.4	-178.131	23.45	34.908
23.42	-224.421	23.47	43.6582
23.44	-271.811	23.49	34.4084
23.46	-287.906	23.51	19.8368
23.48	-306.725	23.53	8.59846
23.5	-297.243	23.55	29.3602
23.52	-263.298	23.57	40.7942
23.54	-207.618	23.59	40.2282
23.56	-144.56	23.61	18.3288
23.58	-109.876	23.63	17.7682
23.6	-76.3633	23.65	31.2078
23.62	-35.4377	23.67	41.314
23.64	-22.3359	23.69	23.4256
23.66	-12.4628	23.71	7.53718
23.68	-9.71448	23.73	12.3155
23.7	0	23.75	9.76586
23.72	-9.80949	23.77	1.88293
23.74	-22.6096	23.79	0
23.76	-23.8707	23.81	6.68514
23.78	-27.2784	23.83	28.7036
23.8	-39.5966	23.85	38.722
23.82	-16.0202	23.87	43.4128
23.84	-12.2128	23.89	34.77
23.86	0	23.91	16.1273
23.88	-15.4058	23.93	34.1568
23.9	-26.3924	23.95	25.5196
23.92	-29.8934	23.97	37.549
23.94	-41.4752	23.99	16.9173
23.96	-43.4611	24.01	13.6189
23.98	-30.584	24.03	2.98716
24	-37.9262	24.05	0
24.02	-22.9559	24.07	8.40166
24.04	-36.8818	24.09	15.1089
24.06	-42.0053	24.11	23.822
24.08	-50.1591	24.13	33.8684
24.1	-47.9774	24.15	33.248
24.12	-35.4758	24.17	30.6336
24.14	-22.1805	24.19	9.3527
24.16	-38.2864	24.21	12.7384
24.18	-29.0495	24.23	18.1302
24.2	-38.4454	24.25	31.522
24.22	-57.7619	24.27	41.1998
24.24	-83.927	24.29	41.1998
24.26	-97.5561	24.31	41.7657
24.28	-109.634	24.33	37.108
24.3	-134.121	24.35	35.179
24.32	-206.805	24.37	43.9166
24.34	-262.011	24.39	38.9361
24.36	-329.561	24.41	41.4827
24.38	-412.678	24.43	43.463
24.4	-500.899	24.45	38.2006
24.42	-577.45	24.47	38.278
24.44	-592.799	24.49	38.3552
24.46	-566.771	24.51	35.7658
24.48	-495.089	24.53	37.2383
24.5	-358.742	24.55	38.5998
24.52	-223.964	24.57	37.35
24.54	-108.776	24.59	17.4399
24.56	-42.6851	24.61	6.19644
24.58	-16.4394	24.63	2.95298
24.6	-3.65594	24.65	17.7157
24.62	-8.65757	24.67	31.1452
24.64	-17.5914	24.69	31.2412
24.66	-30.028	24.71	34.01
24.68	-41.0968	24.73	25.4454
24.7	-44.1407	24.75	12.2142
24.72	-46.0777	24.77	0
24.74	-48.2915	24.79	0
24.76	-49.6751	24.81	11.8714
24.78	-46.9079	24.83	10.6516
24.8	-45.5243	24.85	26.7652
24.82	-38.3296	24.87	26.2122
24.84	-30.8581	24.89	26.3312
24.86	-35.8391	24.91	31.117
24.88	-38.3296	24.93	29.2362
24.9	-39.1597	24.95	38.0274
24.92	-36.3925	24.97	24.152
24.94	-37.2227	24.99	27.6098
24.96	-37.4994	25.01	8.40658
24.98	-30.3047	25.03	9.20328
25	-16.3757	25.05	0
25.02	-3.08388	25.07	6.767
25.04	-7.48684	25.09	14.2006
25.06	-24.1733	25.11	17.6343
25.08	-28.0954	25.13	19.0733
25.1	-22.674	25.15	24.5124
25.12	-15.99	25.17	27.9514
25.14	-19.3168	25.19	30.0624
25.16	-28.56	25.21	18.8403
25.18	-26.5657	25.23	6.28474
25.2	-33.0489	25.25	14.4015
25.22	-37.9268	25.27	3.8516
25.24	-42.0471	25.29	9.3017
25.26	-38.3932	25.31	2.09104
25.28	-30.8973	25.33	18.2137
25.3	-30.3098	25.35	15.003
25.32	-30.724	25.37	17.1319
25.34	-23.2197	25.39	7.26082
25.36	-14.11	25.41	12.723
25.38	-5.07258	25.43	11.5251
25.4	-17.139	25.45	7.6605
25.42	-23.4515	25.47	14.4626
25.44	-15.6946	25.49	13.9379
25.46	-23.7386	25.51	26.7466
25.48	-29.2934	25.53	21.5552
25.5	-24.1339	25.55	17.0371
25.52	-8.92754	25.57	21.1856
25.54	-8.80052	25.59	19.3342
25.56	-16.5991	25.61	41.4892
25.58	-22.179	25.63	28.3106
25.6	-10.6955	25.65	32.4656
25.62	-16.8706	25.67	15.9599
25.64	-11.3214	25.69	32.7876
25.66	-18.651	25.71	24.282
25.68	-21.196	25.73	16.449
25.7	-40.9668	25.75	9.94938
25.72	-29.1359	25.77	20.783
25.74	-35.1982	25.79	34.2892
25.76	-21.9603	25.81	27.1288
25.78	-18.5168	25.83	13.9682
25.8	-5.49649	25.85	4.14102
25.82	-19.1356	25.87	2.31384
25.84	-19.5712	25.89	6.48666
25.86	-22.478	25.91	11.332
25.88	-0.6914	25.93	26.844
25.9	-15.3947	25.95	23.0226
25.92	-7.64771	25.97	21.8736
25.94	0	25.99	14.7245
25.96	0	26.01	20.9088
25.98	-19.563	26.03	12.432
26	-26.3193	26.05	11.9552
26.02	-27.0151	26.07	24.8116
26.04	-30.8717	26.09	35.007
26.06	-43.206	26.11	23.869
26.08	-24.7683	26.13	3.39768
26.1	-8.27861	26.15	0
26.12	-11.2334	26.17	0
26.14	-12.4205	26.19	0
26.16	-16.5947	26.21	0
26.18	-14.2754	26.23	13.4503
26.2	-24.4741	26.25	20.1756
26.22	-9.20386	26.27	40.2402
26.24	-10.4199	26.29	38.9718
26.26	-19.1936	26.31	32.3698
26.28	-41.1277	26.33	19.1013
26.3	-46.5214	26.35	23.166
26.32	-64.0724	26.37	33.2308
26.34	-60.9343	26.39	39.9782
26.36	-62.3777	26.41	26.059
26.38	-56.1913	26.43	21.473
26.4	-65.4454	26.45	4.88698
26.42	-98.5271	26.47	11.6344
26.44	-137.543	26.49	7.71506
26.46	-181.88	26.51	21.1524
26.48	-218.569	26.53	31.2564
26.5	-240.72	26.55	33.3604
26.52	-264.164	26.57	46.7978
26.54	-265.475	26.59	45.5684
26.56	-269.78	26.61	55.0058
26.58	-291.51	26.63	55.1394
26.6	-304.094	26.65	71.273
26.62	-331.199	26.67	417.034
26.64	-331.974	26.69	547.702
26.66	-313.684	26.71	661.704
26.68	-331.847	26.73	899.039
26.7	-371.944	26.75	1023.21
26.72	-521.006	26.77	1237.37
26.74	-710.454	26.79	1464.87
26.76	-1012.4	26.81	1635.7
26.78	-1382.6	26.83	1609.87
26.8	-1788.28	26.85	1530.7
26.82	-2113.96	26.87	1358.37
26.84	-2391.99	26.89	1156.03
26.86	-2583.2	26.91	883.699
26.88	-2626.91	26.93	641.364
26.9	-2480.07	26.95	469.028
26.92	-2210.26	26.97	316.693
26.94	-1832.29	26.99	50.9012
26.96	-1428.96	27.01	43.1306
26.98	-985.814	27.03	36.0266
27	-621.977	27.05	32.9226
27.02	-383.664	27.07	47.152
27.04	-212.323	27.09	34.0478
27.06	-131.224	27.11	30.9676
27.08	-97.8349	27.13	10.5538
27.1	-87.822	27.15	19.4735
27.12	-86.4357	27.17	12.3931
27.14	-74.6779	27.19	24.6462
27.16	-73.3097	27.21	6.89908
27.18	-66.891	27.23	8.49946
27.2	-59.3719	27.25	1.43318
27.22	-56.3082	27.27	18.3669
27.24	-66.9735	27.29	27.9672
27.26	-58.8617	27.31	36.2344
27.28	-35.0392	27.33	37.168
27.3	-27.3963	27.35	18.7787
27.32	-41.4707	27.37	4.38934
27.34	-48.6367	27.39	0
27.36	-51.6468	27.41	10.8541
27.38	-40.5515	27.43	19.0416
27.4	-40.7658	27.45	16.5623
27.42	-30.7888	27.47	14.7552
27.44	-7.71664	27.49	0.94815
27.46	-1.43738	27.51	0.4744
27.48	-5.86953	27.53	1.33952
27.5	-8.38971	27.55	12.8713
27.52	-2.25188	27.57	13.7365
27.54	0	27.59	15.2741
27.56	0	27.61	15.4783
27.58	-1.60908	27.63	24.3492
27.6	-8.94664	27.65	21.8928
27.62	-16.5372	27.67	21.4364
27.64	-24.3808	27.69	22.98
27.66	-27.2906	27.71	19.8631
27.68	-25.0134	27.73	22.0796
27.7	-21.9772	27.75	6.96258
27.72	-15.9047	27.77	14.5123
27.74	-10.9548	27.79	18.7287
27.76	-9.27127	27.81	32.9452
27.78	-0.15632	27.83	29.1676
27.8	-5.88622	27.85	34.7236
27.82	-0.84777	27.87	26.2794
27.84	-10.6722	27.89	41.1748
27.86	-30.2369	27.91	25.3537
27.88	-37.8788	27.93	41.4827
27.9	-34.7703	27.95	39.219
27.92	-37.0731	27.97	30.1026
27.94	-21.6089	27.99	21.0044
27.96	-9.35547	28.01	24.579
27.98	-4.60556	28.03	21.487
28	0	28.05	17.0617
28.02	-2.38309	28.07	19.9755
28.04	-11.3138	28.09	34.8894
28.06	-15.6991	28.11	45.1364
28.08	-21.9478	28.13	36.0556
28.1	-32.0925	28.15	28.9748
28.12	-31.7575	28.17	19.894
28.14	-28.0315	28.19	10.1516
28.16	-14.5832	28.21	15.7424
28.18	-5.96895	28.23	0
28.2	-14.6871	28.25	19.1831
28.22	-10.3281	28.27	14.3663
28.24	-10.6227	28.29	23.5494
28.26	-18.8899	28.31	10.7376
28.28	-7.78481	28.33	25.2592
28.3	-4.68839	28.35	29.5982
28.32	0	28.37	26.7685
28.34	-8.36061	28.39	29.3152
28.36	-20.6946	28.41	36.6956
28.38	-23.9917	28.43	31.8619
28.4	-31.2571	28.45	26.43
28.42	-27.5918	28.47	26.9638
28.44	-17.4678	28.49	24.1642
28.46	-24.209	28.51	36.0314
28.48	-26.2423	28.53	29.2318
28.5	-36.9337	28.55	17.1144
28.52	-36.2073	28.57	7.66352
28.54	-26.8589	28.59	17.546
28.56	-27.022	28.61	34.0952
28.58	-11.9613	28.63	37.311
28.6	-12.7917	28.65	39.1936
28.62	-36.8905	28.67	23.0956
28.64	-72.5333	28.69	38.9978
28.66	-104.911	28.71	39.5666
28.68	-154.092	28.73	39.4688
28.7	-194.399	28.75	34.0376
28.72	-223.865	28.77	33.8427
28.74	-288.955	28.79	21.6752
28.76	-373.724	28.81	29.0323
28.78	-440.402	28.83	33.0502
28.8	-499.948	28.85	27.6426
28.82	-516.764	28.87	19.5683
28.84	-515.615	28.89	12.1607
28.86	-463.166	28.91	10.7792
28.88	-370.873	28.93	18.0644
28.9	-308.775	28.95	20.0162
28.92	-248.618	28.97	13.3015
28.94	-200.872	28.99	0
28.96	-157.833	29.01	6.53852
28.98	-116.76	29.03	5.85122
29	-86.978	29.05	17.1639
29.02	-60.9844	29.07	13.81
29.04	-30.8507	29.09	12.456
29.06	-10.9081	29.11	15.1021
29.08	-11.7628	29.13	11.7481
29.1	-27.6789	29.15	7.75498
29.12	-38.2919	29.17	0
29.14	-39.5434	29.19	5.76876
29.16	-42.7279	29.21	17.109
29.18	-43.0985	29.23	19.1158
29.2	-44.6957	29.25	7.12274
29.22	-36.9675	29.27	5.8225
29.24	-36.3461	29.29	16.5223
29.26	-32.4779	29.31	27.8886
29.28	-34.3228	29.33	20.5433
29.3	-32.2176	29.35	25.9548
29.32	-31.0503	29.37	24.6546
29.34	-21.9104	29.39	12.0448
29.36	-26.5872	29.41	14.7683
29.38	-12.2525	29.43	7.4918
29.4	-22.2543	29.45	18.2153
29.42	-22.4256	29.47	20.9388
29.44	-35.0608	29.49	21.6622
29.46	-40.5713	29.51	4.40586
29.48	-34.7181	29.53	7.14944
29.5	-26.4658	29.55	17.893
29.52	-25.9991	29.57	14.6366
29.54	-15.6297	29.59	18.0468
29.56	-15.7762	29.61	5.45706
29.58	-13.0548	29.63	14.8829
29.6	-13.075	29.65	14.9753
29.62	0	29.67	17.7345
29.64	0	29.69	15.1602
29.66	-2.1272	29.71	9.91938
29.68	-7.09596	29.73	17.3452
29.7	-10.5676	29.75	22.783
29.72	-16.835	29.77	20.8876
29.74	-24.7258	29.79	4.9923
29.76	-31.0654	29.81	0
29.78	-37.0443	29.83	2.53482
29.8	-39.2713	29.85	20.6394
29.82	-39.6946	29.87	26.0884
29.84	-30.8826	29.89	30.8708
29.86	-15.5411	29.91	24.9864
29.88	-12.2126	29.93	15.102
29.9	-6.50314	29.95	1.2177
29.92	0	29.97	0
29.94	-5.04929	29.99	19.3929
29.96	-5.13829	30.01	38.119
29.98	-11.9192	30.03	39.512
30	-8.36458	30.05	31.5772
30.02	-11.8085	30.07	19.6425
30.04	-20.8442	30.09	15.0411
30.06	-32.9281	30.11	18.4454
30.08	-34.6585	30.13	20.5164
30.1	-36.5151	30.15	14.5873
30.12	-33.2491	30.17	0
30.14	-25.3836	30.19	0
30.16	-18.5281	30.21	8.81748
30.18	-9.39992	30.23	22.2334
30.2	0	30.25	25.649
30.22	-1.87588	30.27	25.0648
30.24	0	30.29	16.4865
30.26	0	30.31	11.908
30.28	-0.93432	30.33	4.6629
30.3	-7.21019	30.35	13.4235
30.32	-11.1411	30.37	19.5175
30.34	-5.3319	30.39	25.6114
30.36	0	30.41	21.0446
30.38	-17.3605	30.43	25.811
30.4	-16.9625	30.45	29.9108
30.42	-14.1294	30.47	22.0162
30.44	-18.367	30.49	15.4551
30.46	-20.2056	30.51	6.89394
30.48	-16.5609	30.53	19.6719
30.5	-9.83165	30.55	27.1166
30.52	0	30.57	24.5612
30.54	-8.70395	30.59	22.6782
30.56	-14.7203	30.61	6.7954
30.58	-13.1248	30.63	11.5792
30.6	-28.5574	30.65	0
30.62	-48.6257	30.67	2.49162
30.64	-55.3462	30.69	1.94785
30.66	-59.7939	30.71	11.4098
30.68	-56.2872	30.73	15.5385
30.7	-58.2999	30.75	19.6672
30.72	-42.7093	30.77	25.8016
30.74	-21.8697	30.79	17.2694
30.76	-16.9573	30.81	20.7372
30.78	-15.1654	30.83	9.54398
30.8	-9.45934	30.85	19.6841
30.82	-12.754	30.87	13.8243
30.84	-25.7345	30.89	17.9645
30.86	-29.7324	30.91	6.10468
30.88	-22.3846	30.93	2.24484
30.9	-22.7028	30.95	10.3908
30.92	-18.5837	30.97	8.5367
30.94	-22.311	30.99	27.3492
30.96	-28.9911	31.01	28.1676
30.98	-56.9194	31.03	36.3192
31	-84.3065	31.05	11.8042
31.02	-113.137	31.07	3.9616
31.04	-123.244	31.09	4.78562
31.06	-126.334	31.11	18.2763
31.08	-139.709	31.13	20.4394
31.1	-150.234	31.15	36.6024
31.12	-179.193	31.17	30.7656
31.14	-217.983	31.19	29.601
31.16	-249.179	31.21	18.4364
31.18	-277.543	31.23	17.9385
31.2	-295.018	31.25	16.7796
31.22	-333.759	31.27	13.6207
31.24	-375.549	31.29	30.4618
31.26	-405.036	31.31	35.9752
31.28	-449.117	31.33	26.822
31.3	-451.747	31.35	15.6689
31.32	-429.451	31.37	21.8548
31.34	-395.81	31.39	28.7072
31.36	-385.924	31.41	12.2263
31.38	-381.034	31.43	3.08444
31.4	-364.222	31.45	0
31.42	-359.224	31.47	18.8007
31.44	-352.216	31.49	18.9978
31.46	-314.761	31.51	31.8616
31.48	-278.333	31.53	30.0586
31.5	-231.246	31.55	25.5946
31.52	-198.553	31.57	13.1307
31.54	-146.433	31.59	0
31.56	-108.809	31.61	2.69906
31.58	-69.6695	31.63	13.3981
31.6	-35.5266	31.65	20.7638
31.62	-30.5143	31.67	22.14
31.64	-29.4342	31.69	10.8492
31.66	-32.142	31.71	12.2252
31.68	-69.7774	31.73	16.2679
31.7	-134.307	31.75	21.644
31.72	-208.107	31.77	37.6866
31.74	-252.579	31.79	31.0768
31.76	-322.231	31.81	41.1336
31.78	-372.096	31.83	27.857
31.8	-357.798	31.85	29.9138
31.82	-338.541	31.87	23.9708
31.84	-317.714	31.89	24.0276
31.86	-284.152	31.91	22.7754
31.88	-226.673	31.93	24.8568
31.9	-168.923	31.95	27.6048
31.92	-148.187	31.97	32.3528
31.94	-114.284	31.99	17.1007
31.96	-69.5398	32.01	6.51528
31.98	-56.3977	32.03	7.29578
32	-48.5406	32.05	21.4096
32.02	-32.3322	32.07	30.19
32.04	-19.4627	32.09	32.9706
32.06	-18.4077	32.11	32.4178
32.08	-16.0901	32.13	41.1982
32.1	-14.3858	32.15	56.6848
32.12	-15.3331	32.17	347.523
32.14	-31.4137	32.19	394.956
32.16	-69.2495	32.21	495.723
32.18	-140.707	32.23	546.489
32.2	-202.605	32.25	673.922
32.22	-293.128	32.27	838.245
32.24	-373.1	32.29	1009.23
32.26	-479.766	32.31	1080.22
32.28	-605.104	32.33	1031.21
32.3	-743.573	32.35	965.537
32.32	-923.438	32.37	849.86
32.34	-1073.7	32.39	717.757
32.36	-1200.11	32.41	642.322
32.38	-1296.13	32.43	530.219
32.4	-1268.68	32.45	381.45
32.42	-1148.13	32.47	289.348
32.44	-978.382	32.49	46.1158
32.46	-769.381	32.51	41.7454
32.48	-555.798	32.53	36.0416
32.5	-334.586	32.55	26.338
32.52	-206.674	32.57	18.6342
32.54	-125.731	32.59	15.5972
32.56	-57.3607	32.61	11.2268
32.58	-9.94994	32.63	14.9068
32.6	-3.77294	32.65	3.92008
32.62	-1.83476	32.67	15.6001
32.64	-4.06555	32.69	12.6134
32.66	-14.7379	32.71	22.2934
32.68	-35.0783	32.73	19.9733
32.7	-39.5097	32.75	15.7024
32.72	-39.8285	32.77	24.765
32.74	-43.6827	32.79	23.1608
32.76	-47.2826	32.81	39.5566
32.78	-51.586	32.83	24.619
32.8	-44.8865	32.85	23.0148
32.82	-61.3111	32.87	14.7908
32.84	-62.007	32.89	19.9001
32.86	-65.5708	32.91	23.0094
32.88	-47.0723	32.93	30.1186
32.9	-51.9684	32.95	19.2279
32.92	-51.4712	32.97	25.0038
32.94	-44.6429	32.99	21.49
32.96	-14.5102	33.01	20.6428
32.98	-9.52169	33.03	13.1289
33	-7.11083	33.05	6.28168
33.02	-10.9049	33.07	18.1011
33.04	-29.5258	33.09	17.2539
33.06	-71.9743	33.11	13.7795
33.08	-100.101	33.13	4.30506
33.1	-119.101	33.15	2.83064
33.12	-119.683	33.17	0
33.14	-139.385	33.19	0
33.16	-143.791	33.21	7.7407
33.18	-124.641	33.23	26.3012
33.2	-122.102	33.25	41.5284
33.22	-112.421	33.27	40.0888
33.24	-95.6492	33.29	37.316
33.26	-87.481	33.31	24.543
33.28	-78.6634	33.33	21.7702
33.3	-95.856	33.35	28.3606
33.32	-89.3653	33.37	35.6178
33.34	-65.4504	33.39	48.2082
33.36	-48.3107	33.41	40.7986
33.38	-55.9907	33.43	47.389
33.4	-73.0141	33.45	38.6462
33.42	-118.05	33.47	47.928
33.44	-170.264	33.49	56.543
33.46	-246.595	33.51	61.8248
33.48	-344.952	33.53	72.8919
33.5	-417.119	33.55	85.3424
33.52	-499.116	33.57	188.455
33.54	-569.101	33.59	221.562
33.56	-619.857	33.61	203.169
33.58	-632.265	33.63	73.4578
33.6	-595.367	33.65	35.542
33.62	-554.537	33.67	22.8432
33.64	-506.835	33.69	31.4778
33.66	-415.752	33.71	33.4608
33.68	-341.985	33.73	30.1104
33.7	-268.85	33.75	28.0932
33.72	-210.1	33.77	24.0762
33.74	-143.469	33.79	26.7258
33.76	-94.1166	33.81	25.3754
33.78	-71.5865	33.83	16.6983
33.8	-47.956	33.85	10.0211
33.82	-31.6669	33.87	4.6773
33.84	-22.7466	33.89	20.006
33.86	-13.0147	33.91	31.3348
33.88	0	33.93	42.6636
33.9	0	33.95	27.998
33.92	0	33.97	13.999
33.94	-8.15897	33.99	0
33.96	-13.0552	34.01	0
33.98	-24.4088	34.03	11.3383
34	-23.3165	34.05	20.0074
34.02	-18.9955	34.07	32.0152
34.04	-7.45951	34.09	30.6898
34.06	0	34.11	28.6976
34.08	-3.60869	34.13	25.372
34.1	-12.2318	34.15	14.7131
34.12	-14.2171	34.17	8.05422
34.14	-25.3294	34.19	4.73984
34.16	-39.6524	34.21	16.0921
34.18	-56.1579	34.23	11.4444
34.2	-56.0509	34.25	22.7966
34.22	-55.6733	34.27	12.8156
34.24	-58.8491	34.29	28.1678
34.26	-63.7385	34.31	26.2002
34.28	-55.3703	34.33	35.5656
34.3	-44.8195	34.35	35.5405
34.32	-46.6425	34.37	36.2968
34.34	-40.7815	34.39	30.9956
34.36	-31.6557	34.41	19.0279
34.38	-15.2608	34.43	21.7438
34.4	-6.64012	34.45	11.7929
34.42	-5.75747	34.47	19.1755
34.44	-2.76443	34.49	15.2246
34.46	0	34.51	17.9405
34.48	-5.65287	34.53	7.98964
34.5	-14.1678	34.55	18.0594
34.52	-17.5601	34.57	23.4626
34.54	-20.4834	34.59	35.5324
34.56	-21.4947	34.61	20.9356
34.58	-12.0983	34.63	16.3386
34.6	-6.14715	34.65	12.4084
34.62	0	34.67	19.8349
34.64	0	34.69	27.928
34.66	0	34.71	25.3544
34.68	0	34.73	20.1142
34.7	-10.6405	34.75	24.8738
34.72	-13.5618	34.77	24.967
34.74	-13.7053	34.79	31.7516
34.76	-22.3625	34.81	18.5364
34.78	-21.9108	34.83	12.6545
34.8	-22.8626	34.85	16.1059
34.82	-31.1918	34.87	30.224
34.84	-27.4178	34.89	31.6754
34.86	-27.7563	34.91	15.8193
34.88	-32.5862	34.93	7.96322
34.9	-41.5106	34.95	9.44048
34.92	-62.3664	34.97	19.5844
34.94	-74.2755	34.99	24.395
34.96	-93.7063	35.01	29.2056
34.98	-115.5	35.03	36.3894
35	-117.687	35.05	37.5456
35.02	-126.439	35.07	35.049
35.04	-144.478	35.09	21.8856
35.06	-151.244	35.11	34.7224
35.08	-179.023	35.13	30.1641
35.1	-190.586	35.15	38.3701
35.12	-201.176	35.17	39.219
35.14	-218.313	35.19	33.5597
35.16	-220.871	35.21	30.73
35.18	-234.956	35.23	27.205
35.2	-230.912	35.25	28.0674
35.22	-225.625	35.27	24.9552
35.24	-220.553	35.29	35.843
35.26	-211.009	35.31	22.7306
35.28	-196.237	35.33	10.9517
35.3	-213.824	35.35	0
35.32	-201.523	35.37	1.39388
35.34	-199.251	35.39	9.63938
35.36	-165.702	35.41	21.2182
35.38	-143.084	35.43	32.1304
35.4	-118.212	35.45	31.7092
35.42	-101.168	35.47	35.288
35.44	-96.6242	35.49	34.2002
35.46	-132.683	35.51	31.296
35.48	-140.946	35.53	32.4278
35.5	-163.296	35.55	29.6736
35.52	-176.218	35.57	21.2758
35.54	-184.415	35.59	10.2114
35.56	-185.27	35.61	17.147
35.58	-186.413	35.63	26.7714
35.6	-187.701	35.65	29.0626
35.62	-178.69	35.67	22.687
35.64	-169.769	35.69	21.6448
35.66	-143.243	35.71	23.2692
35.68	-119.927	35.73	30.8936
35.7	-80.5046	35.75	16.5388
35.72	-58.3257	35.77	12.8505
35.74	-46.8791	35.79	15.829
35.76	-37.8519	35.81	20.1408
35.78	-33.5866	35.83	19.7858
35.8	-44.6713	35.85	14.0976
35.82	-29.9442	35.87	20.428
35.84	-34.7518	35.89	26.0918
35.86	-26.2838	35.91	15.089
35.88	-30.6005	35.93	9.4195
35.9	-31.0392	35.95	2.41666
35.92	-38.4043	35.97	9.41382
35.94	-54.8964	35.99	10.4274
35.96	-74.1843	36.01	31.441
35.98	-110.265	36.03	28.4663
36	-149.9	36.05	33.8427
36.02	-199.365	36.07	36.4818
36.04	-264.938	36.09	25.4954
36.06	-320.374	36.11	13.8535
36.08	-365.907	36.13	11.5449
36.1	-415.896	36.15	9.90294
36.12	-421.223	36.17	12.9277
36.14	-415.835	36.19	24.619
36.16	-360.015	36.21	27.6438
36.18	-320.447	36.23	24.0118
36.2	-270.723	36.25	21.0464
36.22	-200.924	36.27	18.7478
36.24	-137.631	36.29	23.7884
36.26	-98.1646	36.31	32.829
36.28	-44.0341	36.33	39.203
36.3	-21.5414	36.35	31.8619
36.32	0	36.37	34.6288
36.34	-9.49254	36.39	29.0082
36.36	-10.0381	36.41	31.3932
36.38	-8.54537	36.43	29.1114
36.4	0	36.45	30.8296
36.42	0	36.47	14.553
36.44	0	36.49	10.9432
36.46	-0.41887	36.51	0
36.48	-4.2836	36.53	7.1861
36.5	-10.2046	36.55	11.0389
36.52	-18.9755	36.57	25.5584
36.54	-16.2385	36.59	33.4162
36.56	-18.029	36.61	33.9406
36.58	-16.3562	36.63	28.465
36.6	-18.2645	36.65	18.3228
36.62	-27.5681	36.67	27.514
36.64	-45.9086	36.69	26.0384
36.66	-70.7246	36.71	31.241
36.68	-121.569	36.73	23.777
36.7	-163.61	36.75	29.6462
36.72	-204.368	36.77	30.8488
36.74	-228.189	36.79	24.7182
36.76	-237.146	36.81	23.9208
36.78	-229.708	36.83	21.1392
36.8	-210.743	36.85	23.691
36.82	-182.796	36.87	19.576
36.84	-166.555	36.89	24.1278
36.86	-134.26	36.91	29.3462
36.88	-109.649	36.93	23.2312
36.9	-83.2711	36.95	19.1379
36.92	-62.8451	36.97	21.0446
36.94	-57.4805	36.99	28.2846
36.96	-52.0981	37.01	24.1914
36.98	-48.7359	37.03	24.098
37	-55.0419	37.05	30.0048
37.02	-49.3889	37.07	43.9388
37.04	-42.816	37.09	38.5394
37.06	-34.2951	37.11	42.4732
37.08	-35.567	37.13	35.7406
37.1	-44.6671	37.15	37.0078
37.12	-55.589	37.17	25.6084
37.14	-77.7123	37.19	24.241
37.16	-108.079	37.21	26.2068
37.18	-118.135	37.23	32.1728
37.2	-119.978	37.25	20.8054
37.22	-137.46	37.27	12.1046
37.24	-131.133	37.29	3.40384
37.26	-120.512	37.31	22.7388
37.28	-101.125	37.33	17.4073
37.3	-77.103	37.35	18.0757
37.32	-59.0397	37.37	16.744
37.34	-33.3104	37.39	28.7458
37.36	-15.6439	37.41	36.7474
37.38	-16.4838	37.43	26.7876
37.4	-2.49696	37.45	20.161
37.42	0	37.47	16.8678
37.44	0	37.49	15.5746
37.46	-0.59795	37.51	23.6148
37.48	-15.4803	37.53	21.6548
37.5	-29.2984	37.55	29.0678
37.52	-41.6554	37.57	23.8142
37.54	-58.6481	37.59	24.5606
37.56	-64.5805	37.61	17.9736
37.58	-66.8873	37.63	20.0532
37.6	-75.6876	37.65	16.1329
37.62	-94.9497	37.67	21.585
37.64	-103.642	37.69	29.704
37.66	-94.1521	37.71	43.8228
37.68	-110.447	37.73	52.6082
37.7	-116.441	37.75	343.636
37.72	-103.299	37.77	427.563
37.74	-90.8773	37.79	518.344
37.76	-117.255	37.81	655.791
37.78	-136.904	37.83	719.905
37.8	-165.912	37.85	834.019
37.82	-225.764	37.87	778.132
37.84	-349.45	37.89	802.246
37.86	-472.902	37.91	766.531
37.88	-593.18	37.93	854.149
37.9	-703.519	37.95	828.433
37.92	-816.865	37.97	759.384
37.94	-858.008	37.99	587.002
37.96	-836.776	38.01	411.287
37.98	-773.157	38.03	312.388
38	-698.805	38.05	250.156
38.02	-601.6	38.07	291.258
38.04	-495.812	38.09	245.693
38.06	-398.916	38.11	41.359
38.08	-318.904	38.13	37.5792
38.1	-254.007	38.15	37.1586
38.12	-184.583	38.17	30.0712
38.14	-121.94	38.19	21.6504
38.16	-96.8713	38.21	14.5631
38.18	-84.6089	38.23	14.8091
38.2	-68.5045	38.25	7.05502
38.22	-74.4239	38.27	3.9889
38.24	-86.2415	38.29	0.92277
38.26	-117.9	38.31	0.52331
38.28	-117.225	38.33	7.45718
38.3	-112.996	38.35	31.0578
38.32	-117.227	38.37	43.325
38.34	-104.737	38.39	37.6096
38.36	-63.4406	38.41	19.2274
38.38	-36.5926	38.43	26.1786
38.4	-37.129	38.45	35.7966
38.42	-38.1162	38.47	35.4146
38.44	-30.2832	38.49	22.3658
38.46	-32.3888	38.51	15.9981
38.48	-60.0535	38.53	10.2971
38.5	-88.1332	38.55	19.9295
38.52	-124.465	38.57	27.5618
38.54	-168.933	38.59	33.1942
38.56	-240.546	38.61	16.1598
38.58	-290.713	38.63	12.4714
38.6	-328.146	38.65	10.7829
38.62	-365.993	38.67	24.4278
38.64	-391.62	38.69	22.0728
38.66	-389.595	38.71	33.7176
38.68	-387.083	38.73	31.3626
38.7	-359.246	38.75	36.3468
38.72	-332.023	38.77	29.9976
38.74	-301.39	38.79	27.6484
38.76	-266.394	38.81	29.305
38.78	-253.549	38.83	36.9616
38.8	-222.612	38.85	29.285
38.82	-177.966	38.87	30.2806
38.84	-153.541	38.89	10.6094
38.86	-121.305	38.91	14.2717
38.88	-96.0049	38.93	15.9396
38.9	-88.7423	38.95	24.9408
38.92	-71.974	38.97	35.2754
38.94	-65.2887	38.99	21.6154
38.96	-48.4482	39.01	22.6224
38.98	-24.3025	39.03	18.2959
39	-19.0739	39.05	12.6417
39.02	-15.667	39.07	10.9875
39.04	-8.65264	39.09	0
39.06	-6.76093	39.11	5.35396
39.08	-7.95364	39.13	5.37456
39.1	-16.2351	39.15	14.0619
39.12	-18.8508	39.17	20.087
39.14	-13.3135	39.19	24.112
39.16	-23.7034	39.21	20.8038
39.18	-26.5896	39.23	14.1667
39.2	-29.8547	39.25	9.52966
39.22	-30.396	39.27	4.89264
39.24	-30.2332	39.29	14.9223
39.26	-25.1642	39.31	12.9519
39.28	-16.9928	39.33	21.6482
39.3	-1.75058	39.35	23.6824
39.32	-1.17291	39.37	25.05
39.34	0	39.39	13.7509
39.36	-2.95815	39.41	5.78984
39.38	-11.9589	39.43	4.49544
39.4	-24.8377	39.45	15.8677
39.42	-36.9409	39.47	8.57848
39.44	-45.0217	39.49	9.9559
39.46	-59.1991	39.51	0
39.48	-57.9184	39.53	0
39.5	-51.425	39.55	1.48148
39.52	-35.7504	39.57	0
39.54	-23.2323	39.59	20.087
39.56	-19.4805	39.61	24.112
39.58	-14.412	39.63	20.8038
39.6	-13.7446	39.65	14.1667
39.62	-26.3709	39.67	9.52966
39.64	-15.2958	39.69	4.89264
39.66	-16.1616	39.71	14.9223
39.68	-2.9942	39.73	12.9519
39.7	0	39.75	21.6482
39.72	0	39.77	23.6824
39.74	0	39.79	25.05
39.76	0	39.81	13.7509
39.78	-13.8753	39.83	5.78984
39.8	-30.871	39.85	4.49544
39.82	-46.063	39.87	15.8677
39.84	-39.7723	39.89	8.57848
39.86	-40.1916	39.91	9.9559
39.88	-36.9889	39.93	0
39.9	-29.2228	39.95	0
39.92	-16.8931	39.97	1.48148
39.94	0	39.99	0
