# Supplementary material for: Reconfigurable and nonvolatile photo-pyroelectricity in a ceramic-like biaxial molecular ferroelectric via polarization engineering
Source: Sci Adv. 2026 May 29;12(22):eaec5864. doi: 10.1126/sciadv.aec5864 (PMC13220874; doi:10.1126/sciadv.aec5864)
Supplement: Supplementary file 2 — Data S1 [file sciadv.aec5864_data_s1.zip › Data/Different non-volatile photo-pyroelectric response states.xlsx]

## Sheet: Sheet1
1	30	61.4378
2	-5	43.0353
3	-10	25.9825
4	-15	6.43668
5	-20	0.00253
6	-25	-28.5873
7	-30	-56.7331
8	5	-40.564
9	10	-21.2396
10	15	-9.56395
11	20	4.86235
12	25	26.6708
13	30	55.6798
